# Supplementary material for: Microbial Inventory of Deeply Buried Oceanic Crust from a Young Ridge Flank
Source: Front Microbiol. 2016 May 27;7:820. doi: 10.3389/fmicb.2016.00820 (PMC4882963; doi:10.3389/fmicb.2016.00820)
Supplement: Supplementary file 1 [file DataSheet1.XLSX]

## Sheet: Samples from 1382A and 1383C
	1382A	1382A	1382A	1382A	1382A	1382A	1382A	1382A	1382A	1382A	1382A	1382A	1382A	1382A	1382A	1382A		1383C	1383C	1383C	1383C	1383C	1383C	1383C	1383C	1383C	1383C	1383C	1383C	1383C	1383C	1383C	1383C	1383C
OTUid	2R_1C	3R_2B	3R_3A	3R_4B	4R_1B	5R_1B	6R_1A	7R_2B	8R_1B	8R_1A	8R_2F	8R_3G	8R_4D	9R_1C	10R_3D	12R_1A		2R_2E	3R_1B	4R_1B	5R_1B_I	5R_1B_II	6R_1A	10R_1A	10R_1D	11R_1C	19R_1B	19R_1A	20R_1A	24R_1B	24R_1A	27R_1A	29R_1A	30R_1A	classification
OTU_2186	0	0	0	0	0	0	0	0	0	0	0	0	0	0	0	0		0	0	0	0	0	0	0	0	0	0	0	0	0	0	0	0	0.0261974	No hits
OTU_1646	0	0	0	0	0	0	0	0	0	0	0	0	0	0	0	0		0	0	0	0	0	0	0	0	0	0	0	0	0	0	0	0	0.130987	No hits
OTU_1585	0	0	0	0	0	0	0	0	0	0	0	0	0	0	0	0		0	0	0	0	0	0	0	0	0	0	0	0	0	0.100478	0	0	0	No hits
OTU_2561	0	0	0	0	0	0	0	0	0	0	0	0	0	0	0	0		0	0	0	0	0	0	0	0	0	0.0209347	0	0	0	0	0	0	0	No hits
OTU_2393	0	0	0	0	0	0	0	0	0	0	0	0	0	0	0	0		0	0	0	0	0	0	0	0	0	0.0209347	0	0	0	0	0	0	0	No hits
OTU_2074	0	0	0	0	0	0	0	0	0	0	0	0	0	0	0	0		0	0	0	0	0	0	0	0	0	0.0418695	0	0	0	0	0	0	0	No hits
OTU_3152	0	0	0	0	0	0	0	0	0	0	0	0	0	0	0	0		0	0	0	0	0	0	0	0	0.00810176	0	0	0	0	0	0	0	0	No hits
OTU_2773	0	0	0	0	0	0	0	0	0	0	0	0	0	0	0	0		0	0	0	0	0	0	0	0.0171949	0	0	0	0	0	0	0	0	0	No hits
OTU_2728	0	0	0	0	0	0	0	0	0	0	0	0	0	0	0	0		0	0	0	0	0	0	0	0.0401215	0	0	0	0	0	0	0	0	0	No hits
OTU_733	0	0	0	0	0	0	0	0	0	0	0	0	0	0	0	0		0	0	0	0	0	0	0	0.0401215	0	0	0	0	0	0.344498	0	0	0	No hits
OTU_1843	0	0	0	0	0	0	0	0	0	0	0	0	0	0	0	0		0	0	0	0	0	0	0	0.080243	0	0	0	0	0	0	0	0	0	No hits
OTU_2297	0	0	0	0	0	0	0	0	0	0	0	0	0	0	0	0		0	0	0	0	0	0	0.0348284	0	0	0	0	0	0	0	0	0	0	No hits
OTU_1964	0	0	0	0	0	0	0	0	0	0	0	0	0	0	0	0		0	0	0	0	0	0	0.0386982	0	0.00405088	0	0	0	0	0	0	0	0	No hits
OTU_2963	0	0	0	0	0	0	0	0	0	0	0	0	0	0	0	0		0	0	0	0	0	0.00846489	0	0	0	0	0	0	0	0	0	0	0	No hits
OTU_2497	0	0	0	0	0	0	0	0	0	0	0	0	0	0	0	0		0	0	0	0	0	0.0169298	0	0	0	0	0	0	0	0	0	0	0	No hits
OTU_2152	0	0	0	0	0	0	0	0	0	0	0	0	0	0	0	0		0	0	0	0	0	0.0507894	0	0	0	0	0	0	0	0	0	0	0	No hits
OTU_850	0	0	0	0	0	0	0	0	0	0	0	0	0	0	0	0		0	0	0	0	0	0.110044	0	0	0.109374	0	0	0	0	0	0	0	0	No hits
OTU_2763	0	0	0	0	0	0	0	0	0	0	0	0	0	0	0	0		0	0	0	0	0.0153429	0	0	0	0	0	0	0	0	0	0	0	0.00436624	No hits
OTU_2671	0	0	0	0	0	0	0	0	0	0	0	0	0	0	0	0		0	0	0	0	0.0204572	0	0	0	0	0	0	0	0	0	0	0	0	No hits
OTU_2667	0	0	0	0	0	0	0	0	0	0	0	0	0	0	0	0		0	0	0	0	0.0204572	0	0	0	0	0	0	0	0	0	0	0	0	No hits
OTU_2005	0	0	0	0	0	0	0	0	0	0	0	0	0	0	0	0		0	0	0	0	0.0716003	0	0	0	0	0	0	0	0	0	0	0	0	No hits
OTU_2039	0	0	0	0	0	0	0	0	0	0	0	0	0	0	0	0		0	0	0	0	0.0767146	0	0	0	0	0	0	0	0	0	0	0	0	No hits
OTU_852	0	0	0	0	0	0	0	0	0	0	0	0	0	0	0	0		0	0	0	0	0.102286	0.0804165	0.131574	0	0	0	0	0	0	0	0	0	0	No hits
OTU_2646	0	0	0	0	0	0	0	0	0	0	0	0	0	0	0	0		0	0	0	0.0131891	0.0102286	0	0	0	0	0	0	0	0	0	0	0	0	No hits
OTU_1979	0	0	0	0	0	0	0	0	0	0	0	0	0	0	0	0		0	0.0932018	0	0	0	0	0	0	0	0	0	0	0	0	0	0	0	No hits
OTU_3161	0	0	0	0	0	0	0	0	0	0	0	0	0	0	0	0		0.0156552	0	0	0	0	0	0	0	0	0	0	0	0	0	0	0	0	No hits
OTU_3158	0	0	0	0	0	0	0	0	0	0	0	0	0	0	0	0		0.0156552	0	0	0	0	0	0	0	0	0	0	0	0	0	0	0	0	No hits
OTU_2792	0	0	0	0	0	0	0	0	0	0	0	0	0	0	0	0		0.0313103	0	0	0	0	0	0	0	0	0	0	0	0	0	0	0	0	No hits
OTU_2274	0	0	0	0	0	0	0	0	0	0	0	0	0	0	0	0		0.0521839	0	0	0	0	0	0	0	0	0	0	0	0	0	0	0	0	No hits
OTU_1827	0	0	0	0	0	0	0	0	0	0	0	0	0	0	0	0		0.0574023	0	0	0	0	0	0	0	0	0	0	0	0	0	0	0	0	No hits
OTU_1776	0	0	0	0	0	0	0	0	0	0	0	0	0	0	0	0		0.0782758	0	0	0	0	0	0	0	0	0	0	0	0	0	0	0	0.017465	No hits
OTU_1553	0	0	0	0	0	0	0	0	0	0	0	0	0	0	0	0		0.13046	0	0	0	0	0	0	0	0	0	0	0	0	0	0	0	0	No hits
OTU_670	0	0	0	0	0	0	0	0	0	0	0	0	0	0	0	0.00512663		0	0.471491	0	0	0	0	0	0	0	0	0	0	0	0	0	0	0	No hits
OTU_2861	0	0	0	0	0	0	0	0	0	0	0	0	0	0	0	0.0153799		0	0	0	0	0	0	0	0	0	0	0	0	0	0	0	0	0	No hits
OTU_1373	0	0	0	0	0	0	0	0	0	0	0	0	0	0	0	0.143546		0	0	0	0	0	0	0	0	0	0	0	0	0	0	0	0	0	No hits
OTU_1417	0	0	0	0	0	0	0	0	0	0	0	0	0	0	0.132743	0		0	0	0	0	0	0	0	0	0	0	0	0	0	0	0	0	0	No hits
OTU_2572	0	0	0	0	0	0	0	0	0	0	0	0	0	0.0237065	0	0		0	0	0	0	0	0	0	0	0	0	0	0	0	0	0	0	0	No hits
OTU_2745	0	0	0	0	0	0	0	0	0	0	0	0	0	0.0237065	0	0		0	0	0	0	0.0153429	0	0	0	0	0	0	0	0	0	0	0	0	No hits
OTU_2126	0	0	0	0	0	0	0	0	0	0	0	0	0	0.0533397	0	0		0	0	0	0	0	0	0	0	0	0	0	0	0	0	0	0	0	No hits
OTU_2992	0	0	0	0	0	0	0	0	0.0080032	0	0	0	0	0	0	0		0	0	0	0	0	0	0	0.00573164	0	0	0	0	0	0	0	0	0.00873248	No hits
OTU_2375	0	0	0	0	0	0	0	0	0.0080032	0	0	0	0	0.00592663	0	0		0.0104368	0.0109649	0	0	0	0	0	0.0114633	0	0	0	0	0	0.00956938	0	0	0	No hits
OTU_1944	0	0	0	0	0	0	0	0	0.0880352	0	0	0	0	0	0	0		0	0	0	0	0	0	0	0	0	0	0	0	0	0.0191388	0	0	0	No hits
OTU_2478	0	0	0	0	0	0	0.0195723	0	0	0	0	0	0	0	0	0		0	0	0	0	0	0	0	0	0	0	0	0	0	0	0	0	0	No hits
OTU_3101	0	0	0	0	0	0	0.0244654	0	0	0	0	0	0	0	0	0		0	0	0	0	0	0	0	0	0	0	0	0	0	0	0	0	0	No hits
OTU_2552	0	0	0	0	0.0260926	0	0	0	0	0	0	0	0	0	0	0		0	0	0	0	0	0	0	0	0	0	0	0	0	0	0	0	0	No hits
OTU_2176	0	0	0	0	0.0456621	0	0	0	0	0	0	0	0	0	0	0		0	0	0	0	0	0	0	0	0	0	0	0	0	0	0	0	0	No hits
OTU_2203	0	0	0	0	0.0587084	0	0	0	0	0	0	0	0	0	0	0		0	0	0	0	0	0	0	0	0	0	0	0	0	0	0	0	0	No hits
OTU_1922	0	0	0	0	0.084801	0	0	0	0	0	0	0	0	0	0	0		0	0	0	0	0	0	0	0	0	0	0	0	0	0	0	0	0	No hits
OTU_1233	0	0	0	0.211472	0	0	0	0	0	0	0	0	0	0	0	0		0	0	0	0	0	0	0	0	0	0	0	0	0	0	0	0	0	No hits
OTU_3052	0.0116306	0	0	0	0	0	0	0	0	0	0	0	0	0	0	0		0	0	0	0	0	0	0	0	0	0.00523368	0	0	0	0	0	0	0	No hits
OTU_2592	0.0116306	0	0	0	0	0.00512374	0	0	0	0	0	0	0	0	0	0		0.0469655	0	0	0	0	0	0	0	0	0	0	0	0	0	0	0	0	No hits
OTU_2917	0.0581531	0	0	0	0	0	0	0	0	0	0	0	0	0	0	0		0	0	0	0	0	0	0	0	0	0	0	0	0	0	0	0	0	No hits
OTU_2042	0.0581531	0	0	0	0	0	0	0	0	0	0	0	0	0	0	0		0	0	0	0	0	0	0	0	0	0	0	0	0	0	0	0	0	No hits
OTU_2900	0.0697837	0	0	0	0	0	0	0	0	0	0	0	0	0	0	0		0	0	0	0	0	0	0	0	0	0	0	0	0	0	0	0	0	No hits
OTU_882	0.0814143	0	0.283577	0	0	0	0	0	0	0	0	0	0	0	0	0		0	0	0	0	0	0	0	0	0	0	0	0	0	0	0	0	0	No hits
OTU_402	0.232612	0	0	0	1.05675	0	0	0	0	0	0	0	0	0	0	0		0	0	0	0	0	0	0	0	0	0	0	0	0	0	0	0	0	No hits
OTU_1079	0	0	0	0	0	0	0	0	0	0	0	0	0	0	0.232301	0		0	0	0	0	0	0	0	0	0	0	0	0	0	0	0	0	0	Cellular organisms;Eukaryota;Plastid;Viridiplantae (Plastid);Streptophyta (Plastid);Embryophyta (Plastid);Tracheophyta (Plastid);Spermatophyta (Plastid);Magnoliophyta (Plastid);eudicotyledons (Plastid);core eudicotyledons (Plastid);rosids (Plastid);eurosids I (Plastid);Fabales (Plastid) (eurosids I (Plastid));Fabaceae (Plastid) (Fabales (Plastid) (eurosids I (Plastid)));Papilionoideae (Plastid) (…
OTU_2319	0	0	0	0	0	0	0	0	0.0480192	0	0	0	0	0	0	0		0	0	0	0	0	0	0	0	0	0	0	0	0	0	0	0	0	Cellular organisms;Eukaryota;Plastid;Viridiplantae (Plastid);Streptophyta (Plastid);Embryophyta (Plastid);Tracheophyta (Plastid);Moniliformopses (Plastid)
OTU_2197	0	0	0	0	0	0	0	0.100292	0	0	0	0	0	0	0	0		0	0	0	0	0	0	0	0	0	0	0	0	0	0	0	0	0	Cellular organisms;Eukaryota;Plastid;Viridiplantae (Plastid);Streptophyta (Plastid);Embryophyta (Plastid)
OTU_2986	0.0232612	1.01033	0	0	0.0130463	0	0	0.0273523	0	0	0.0302145	0	0	0.124459	0	0.102533		0	0.0219298	0.407438	0	0.0051143	0.0550218	0	0.0343899	0	0.00523368	0	0.00718597	0	0.00478469	0	0	0	Cellular organisms;Eukaryota;Plastid;Viridiplantae (Plastid);Streptophyta (Plastid);Embryophyta (Plastid)
OTU_1111	0	0	0	0	0.0326158	0	0	0	0	0	0	0	0	0	0	0.0153799		0	0	0	0	0	0	0	0	0.117475	0	0	0	0	0	0	0	0	Cellular organisms;Eukaryota;Plastid;Viridiplantae (Plastid);Chlorophyta (Plastid);Trebouxiophyceae (Plastid);Unknown Trebouxiophyceae (Plastid) family
OTU_1162	0.174459	0	0	0	0	0	0	0	0	0	0	0	0	0	0.176991	0		0	0	0	0	0	0	0	0	0	0.0209347	0	0	0	0	0	0	0	Cellular organisms;Eukaryota;Plastid;Viridiplantae (Plastid);Chlorophyta (Plastid);Trebouxiophyceae (Plastid);Unknown Trebouxiophyceae (Plastid) family
OTU_1607	0	0	0	0	0	0	0	0	0	0	0	0	0	0	0	0		0	0	0	0	0	0	0	0	0	0	0	0	0	0.076555	0	0	0	Cellular organisms;Eukaryota;Plastid;Viridiplantae (Plastid);Chlorophyta (Plastid);Trebouxiophyceae (Plastid);Chlorella (Plastid) (Trebouxiophyceae (Plastid));'Chlorella' saccharophila Plastid
OTU_971	0	0	0	0	0	0	0	0	0	0	0	0	0	0	0.0387168	0		0	0	0	0	0	0	0	0	0	0	0	0.416786	0	0	0	0	0	Cellular organisms;Eukaryota;Plastid;Viridiplantae (Plastid);Chlorophyta (Plastid);Trebouxiophyceae (Plastid);Chlorella (Plastid) (Trebouxiophyceae (Plastid))
OTU_2727	0	0	0	0	0	0	0	0	0	0	0	0	0	0	0.0221239	0		0	0	0	0	0	0	0	0	0	0	0	0	0	0	0	0	0	Cellular organisms;Eukaryota;Plastid;Viridiplantae (Plastid);Chlorophyta (Plastid)
OTU_2268	0	0	0	0	0	0	0	0	0	0	0	0	0	0	0.0387168	0		0	0	0	0	0	0	0	0	0	0	0	0	0	0	0	0	0	Cellular organisms;Eukaryota;Plastid;Viridiplantae (Plastid)
OTU_743	0	0	0	0	0	0	0.225082	0	0	0	0	0	0	0	0	0		0	0	0	0	0	0	0	0.131828	0	0	0	0	0	0	0	0	0	Cellular organisms;Eukaryota;Plastid;stramenopiles (Plastid);PX clade (Plastid);Xanthophyceae (Plastid);Vaucheriales (Plastid);Unknown Vaucheriales (Plastid) family
OTU_584	0	0	0	0	0	0	0	0	0	0	0	0	0	0	0	0		0.114805	0	0	0	0	0	0.398591	0	0	0	0	0	0	0	0	0	0	Cellular organisms;Eukaryota;Plastid;stramenopiles (Plastid);PX clade (Plastid);Unknown PX clade (Plastid) order
OTU_1703	0	0	0	0	0	0	0	0	0	0	0	0	0	0	0	0		0	0	0	0	0	0	0	0	0	0	0	0	0.164384	0	0	0	0	Cellular organisms;Eukaryota;Plastid;stramenopiles (Plastid);PX clade (Plastid);Phaeophyceae (Plastid);Unknown Phaeophyceae (Plastid) order
OTU_658	0.19772	0.285362	0	0	0	0	0	0	0	0	0	0	0	0.248918	0	0		0	0	0	0	0.0409144	0	0	0	0	0	0	0	0	0	0	0	0	Cellular organisms;Eukaryota;Plastid;stramenopiles (Plastid);Pelagophyceae (Plastid);Unknown Pelagophyceae (Plastid) order
OTU_1346	0	0	0	0	0	0	0	0	0	0	0	0	0	0.130386	0	0		0	0	0	0	0	0	0	0	0	0	0	0	0	0	0	0	0	Cellular organisms;Eukaryota;Plastid;stramenopiles (Plastid);Bacillariophyta (Plastid);Unknown Bacillariophyta (Plastid) order
OTU_1255	0	0	0	0	0	0	0	0	0	0	0	0	0	0.148166	0	0		0	0	0	0	0	0	0	0	0	0	0	0	0	0	0	0	0	Cellular organisms;Eukaryota;Plastid;stramenopiles (Plastid);Bacillariophyta (Plastid);Unknown Bacillariophyta (Plastid) order
OTU_540	0	0	0	0	0	0	0.543133	0	0	0	0	0	0	0	0	0		0	0	0	0	0	0	0	0.108901	0	0	0	0	0	0	0	0	0	Cellular organisms;Eukaryota;Plastid;stramenopiles (Plastid);Bacillariophyta (Plastid);Unknown Bacillariophyta (Plastid) order
OTU_2560	0	0	0	0	0	0	0	0	0.0720288	0	0	0	0	0	0	0		0	0	0	0	0	0	0	0	0	0	0	0	0	0	0	0	0	Cellular organisms;Eukaryota;Plastid;stramenopiles (Plastid);Bacillariophyta (Plastid);Fragilariophyceae (Plastid);Fragilariophycidae (Plastid);Fragilariales (Plastid);Fragilariaceae (Plastid);Unknown Fragilariaceae (Plastid) genus
OTU_493	0	0	0	0	0	0	0.724177	0	0	0	0	0	0	0	0	0		0	0	0	0	0	0	0	0	0	0	0	0	0	0	0	0	0.0305637	Cellular organisms;Eukaryota;Plastid;stramenopiles (Plastid);Bacillariophyta (Plastid);Coscinodiscophyceae (Plastid);Thalassiosirophycidae (Plastid);Unknown Thalassiosirophycidae (Plastid) genus
OTU_1689	0	0	0	0	0	0	0	0	0	0	0	0	0	0	0	0		0	0	0	0	0.066486	0	0	0	0	0	0	0	0	0	0	0	0	Cellular organisms;Eukaryota;Plastid;stramenopiles (Plastid);Bacillariophyta (Plastid);Coscinodiscophyceae (Plastid);Rhizosoleniophycidae (Plastid);Unknown Rhizosoleniophycidae (Plastid) genus
OTU_1092	0	0.177387	0	0	0	0	0	0	0.416166	0	0	0	0	0	0	0		0	0	0	0	0.179001	0	0.623041	0	0	0.0523368	0	0	0	0.138756	0	0	0	Cellular organisms;Eukaryota;Plastid;stramenopiles (Plastid);Bacillariophyta (Plastid);Coscinodiscophyceae (Plastid);Rhizosoleniophycidae (Plastid);Unknown Rhizosoleniophycidae (Plastid) genus
OTU_2984	0	0	0	0	0	0	0	0	0	0	0	0	0	0.148166	0	0		0	0	0	0	0	0	0	0	0	0	0	0	0	0	0	0	0	Cellular organisms;Eukaryota;Plastid;stramenopiles (Plastid);Bacillariophyta (Plastid);Coscinodiscophyceae (Plastid);Lithodesmiophycidae (Plastid);Unknown Lithodesmiophycidae (Plastid) genus
OTU_2886	0	0	0	0	0	0	0	0	0.0080032	0	0	0	0	0	0	0		0.114805	0	0	0	0	0.19046	0	0	0.263307	0	0	0	0	0	0	0	0	Cellular organisms;Eukaryota;Plastid;stramenopiles (Plastid);Bacillariophyta (Plastid);Coscinodiscophyceae (Plastid);Coscinodiscophycidae (Plastid);Melosirales (Plastid)
OTU_578	0	0	0	0	0	0	0	0	0.312125	0	0	0	0	0	0	0		0.172207	0	0	0	0	0.262412	0	0	0	0	0	0	0	0	0	0	0	Cellular organisms;Eukaryota;Plastid;stramenopiles (Plastid);Bacillariophyta (Plastid);Coscinodiscophyceae (Plastid);Coscinodiscophycidae (Plastid);Melosirales (Plastid)
OTU_1102	0.127937	0	0	0	0	0	0	0	0	0	0	0	0	0.148166	0	0		0	0	0	0	0	0	0	0	0	0	0	0	0	0	0	0	0	Cellular organisms;Eukaryota;Plastid;stramenopiles (Plastid);Bacillariophyta (Plastid);Coscinodiscophyceae (Plastid);Coscinodiscophycidae (Plastid);Melosirales (Plastid)
OTU_271	0.127937	0	0	0	0	0	0.596957	0	0.0560224	0	0	0	0	0.0829728	0	0		0.0156552	0.783991	0	0	0.26083	0.076184	0.348284	0	0	0.115141	0	0	0.195695	0	0.315972	0	0	Cellular organisms;Eukaryota;Plastid;stramenopiles (Plastid);Bacillariophyta (Plastid);Coscinodiscophyceae (Plastid)
OTU_2374	0	0	0	0.0616794	0	0	0	0	0	0	0	0	0	0	0	0		0	0	0	0	0	0	0	0	0	0	0	0	0	0	0	0	0	Cellular organisms;Eukaryota;Plastid;stramenopiles (Plastid);Bacillariophyta (Plastid);Bacillariophyceae (Plastid);Bacillariophycidae (Plastid);Unknown Bacillariophycidae (Plastid) genus
OTU_2250	0	0	0	0	0	0	0	0	0	0	0	0	0	0	0	0		0	0	0	0	0	0	0	0	0	0.0261684	0	0	0	0	0	0	0	Cellular organisms;Eukaryota;Plastid;stramenopiles (Plastid);Bacillariophyta (Plastid)
OTU_2048	0	0	0	0	0	0	0	0	0	0	0	0	0	0	0	0		0	0	0	0	0	0	0	0	0	0.0575705	0	0	0.00782779	0	0	0	0	Cellular organisms;Eukaryota;Plastid;stramenopiles (Plastid);Bacillariophyta (Plastid)
OTU_1019	0	0	0	0	0	0	0	0	0	0	0	0	0	0.130386	0	0		0.260919	0	0	0	0.0051143	0	0	0	0	0	0	0	0	0	0	0	0	Cellular organisms;Eukaryota;Plastid;stramenopiles (Plastid);Bacillariophyta (Plastid)
OTU_656	0	0	0	0	0	0	0	0	0	0	0	0	0	0.604516	0	0.112786		0	0	0	0	0	0	0	0	0	0.0732716	0	0	0	0	0	0	0	Cellular organisms;Eukaryota;Plastid;stramenopiles (Plastid);Bacillariophyta (Plastid)
OTU_1279	0	0	0	0	0	0	0	0	0.0480192	0	0	0	0	0	0	0		0	0	0	0	0	0	0	0	0	0	0	0	0	0	0	0	0.113522	Cellular organisms;Eukaryota;Plastid;stramenopiles (Plastid);Bacillariophyta (Plastid)
OTU_2159	0	0	0	0	0	0	0	0	0	0	0	0	0	0	0	0		0	0	0	0	0	0	0	0.080243	0	0	0	0	0	0	0	0	0	Cellular organisms;Eukaryota;Plastid;Rhodophyta (Plastid);unclassified Rhodophyta (Plastid)
OTU_1245	0	0	0	0	0	0	0	0	0	0	0	0	0	0	0	0		0	0	0	0	0.066486	0	0	0	0	0	0	0	0	0	0	0	0.170283	Cellular organisms;Eukaryota;Plastid;Rhodophyta (Plastid);unclassified Rhodophyta (Plastid)
OTU_3148	0	0	0	0	0	0	0	0	0	0	0	0	0	0	0	0		0.0156552	0	0	0	0	0	0	0	0	0	0	0	0	0	0	0	0	Cellular organisms;Eukaryota;Plastid;Rhodophyta (Plastid);unclassified Rhodophyta (Plastid)
OTU_1428	0	0	0	0	0	0	0	0	0	0	0	0	0	0.00592663	0	0		0	0	0	0	0	0.076184	0	0.114633	0	0	0	0	0	0	0	0	0.0523949	Cellular organisms;Eukaryota;Plastid;Rhodophyta (Plastid);unclassified Rhodophyta (Plastid)
OTU_1116	0	0	0	0	0	0	0	0	0	0	0	0	0	0.00592663	0	0		0	0	0	0	0.158543	0	0	0	0	0	0	0	0	0	0	0	0	Cellular organisms;Eukaryota;Plastid;Rhodophyta (Plastid);unclassified Rhodophyta (Plastid)
OTU_844	0	0	0	0	0	0	0	0	0	0	0	0	0	0.00592663	0	0		0.287011	0	0	0.0659457	0.138086	0.038092	0	0	0	0.0261684	0	0	0.0391389	0.0574163	0	0	0.130987	Cellular organisms;Eukaryota;Plastid;Rhodophyta (Plastid);unclassified Rhodophyta (Plastid)
OTU_552	0	0	0	0	0	0.148588	0	0	0	0	0	0	0	0.290405	0	0		0.271356	0	0	0	0.0460287	0.0592542	0	0	0	0	0	0	0	0.0430622	0	0	0	Cellular organisms;Eukaryota;Plastid;Rhodophyta (Plastid);unclassified Rhodophyta (Plastid)
OTU_494	0	0	0	0.123359	0.430528	0	0	0	0	0	0	0	0	0	0	0		0.125241	0	0	0	0.0920575	0.194693	0	0	0	0	0	0.00718597	0	0.114833	0	0	0.13972	Cellular organisms;Eukaryota;Plastid;Rhodophyta (Plastid);unclassified Rhodophyta (Plastid)
OTU_614	0	0	0	0	0	0.461136	0	0	0	0	0	0	0	0	0	0		0	0	0	0	0	0	0	0	0	0	0	0	0	0	0	0	0	Cellular organisms;Eukaryota;Plastid;Rhodophyta (Plastid);Bangiophyceae (Plastid);Unknown Bangiophyceae (Plastid) order
OTU_1411	0	0	0	0	0	0.0922273	0	0	0	0	0	0	0	0.0118533	0	0		0	0	0	0	0	0	0	0	0	0	0	0	0	0	0	0	0	Cellular organisms;Eukaryota;Plastid;Rhizaria (Plastid);Cercozoa (Plastid);Chlorarachniophyceae (Plastid)
OTU_1249	0	0	0	0	0	0	0	0.28264	0	0	0	0	0	0	0	0		0	0	0	0	0	0	0	0	0	0	0	0	0	0	0	0	0	Cellular organisms;Eukaryota;Plastid;Haptophyceae (Plastid);Prymnesiales (Plastid);Prymnesiaceae (Plastid);Chrysochromulina (Plastid);Chrysochromulina polylepis Plastid
OTU_1984	0	0	0	0	0	0	0	0	0	0	0	0	0	0	0	0		0	0	0	0	0.0562574	0	0	0	0	0	0	0	0	0	0	0	0	Cellular organisms;Eukaryota;Plastid;Haptophyceae (Plastid);Isochrysidales (Plastid);Noelaerhabdaceae (Plastid);Emiliania (Plastid);Emiliania huxleyi Plastid
OTU_3022	0	0	0	0.167416	0	0	0	0	0.144058	0	0	0	0	0	0	0		0	0	0	0.362701	0.0051143	0.0973463	0.154793	0.0687797	0	0	0	0	0.0626223	0.00478469	0	0	0	Cellular organisms;Eukaryota;Plastid;Haptophyceae (Plastid);Isochrysidales (Plastid);Noelaerhabdaceae (Plastid);Emiliania (Plastid);Emiliania huxleyi Plastid
OTU_1204	0	0	0	0	0	0	0	0	0	0	0	0	0	0	0	0		0	0	0	0	0	0.131206	0	0	0	0	0	0	0	0	0	0	0	Cellular organisms;Eukaryota;Plastid;Haptophyceae (Plastid);environmental samples (Plastid) (Haptophyceae (Plastid))
OTU_2816	0	0	0	0	0.0195695	0	0	0	0	0	0	0	0	0	0	0		0	0	0	0	0	0	0	0	0	0	0	0	0	0	0	0	0	Cellular organisms;Eukaryota;Plastid;Haptophyceae (Plastid);environmental samples (Plastid) (Haptophyceae (Plastid))
OTU_3032	0.174459	0	0	0	0	0.0768561	0	0	0.20008	0	0	0	0	0	0	0		0.00521839	0.224781	0	0.00659457	0.0818289	0	0	0.0286582	0.0891193	0.0209347	0	0.00718597	0	0.0717703	0	0	0.0523949	Cellular organisms;Eukaryota;Plastid;Haptophyceae (Plastid);environmental samples (Plastid) (Haptophyceae (Plastid))
OTU_813	0.127937	0	0	0.0881135	0	0	0	0	0.0640256	0	0	0	0	0	0.315265	0		0	0	0	0	0	0	0	0	0	0	0	0	0	0	0	0	0	Cellular organisms;Eukaryota;Plastid;Euglenozoa (Plastid);Euglenida (Plastid);Unknown Euglenida (Plastid) order
OTU_2627	0	0	0	0	0	0	0	0	0	0	0	0	0	0	0	0.0153799		0	0	0	0	0	0	0	0	0	0	0	0	0	0	0	0	0	Cellular organisms;Eukaryota;Plastid;Alveolata (Plastid);Dinophyceae (Plastid);Unknown Dinophyceae (Plastid) order
OTU_2196	0	0	0	0	0	0	0	0	0.0560224	0	0	0	0	0	0	0		0	0	0	0	0	0	0	0	0	0	0	0	0	0	0	0	0	Cellular organisms;Eukaryota;Plastid;Alveolata (Plastid);Dinophyceae (Plastid);Dinophysiales (Plastid);Unknown Dinophysiales (Plastid) family
OTU_1387	0	0	0	0	0	0	0.146793	0	0	0	0	0	0	0	0	0		0	0	0	0	0	0	0	0	0	0	0	0	0	0	0	0	0	Cellular organisms;Eukaryota;Plastid;Alveolata (Plastid);Dinophyceae (Plastid);Dinophysiales (Plastid);Unknown Dinophysiales (Plastid) family
OTU_2722	0.0697837	0	0	0	0	0	0	0	0.688275	0	0	0	0	0.0533397	0.154867	0.0153799		0.443563	0	0	0	0.189229	0	0.00386982	0	0	0	0	0	0	0	0	0	0.00436624	Cellular organisms;Eukaryota;Plastid;Alveolata (Plastid);Dinophyceae (Plastid);Dinophysiales (Plastid);Dinophysiaceae (Plastid);Dinophysis (Plastid);Dinophysis mitra Plastid
OTU_619	0.0930449	0	0	0	0	0	0	0	0.152061	0	0	0	0	0	0.00553097	0.00512663		0	0	0	0	0	0	0.328935	0	0	0	0	0	0	0	0	0	0	Cellular organisms;Eukaryota;Plastid;Alveolata (Plastid);Dinophyceae (Plastid);Dinophysiales (Plastid);Dinophysiaceae (Plastid);Dinophysis (Plastid)
OTU_2710	0	0	0	0	0	0	0	0	0.136054	0	0	0	0	0	0	0		0	0	0	0	0.0255715	0	0	0	0	0.0261684	0	0	0	0	0	0	0.00436624	Cellular organisms;Eukaryota;Plastid
OTU_473	0	0	0	0	0.958904	0	0	0	0	0	0	0	0	0	0	0		0	0	0	0	0	0	0	0	0	0	0	0	0	0	0	0	0	Cellular organisms;Eukaryota;Plastid
OTU_512	1.27937	0.00771248	0	0	0.756686	0	0	0	0	0	0	0	0	0	0	0		0	0	0	0	0	0	0	0.00573164	0	0	0	0	0	0	0	0	0	Cellular organisms;Eukaryota;Mitochondrion;Fungi (Mitochondrion);Dikarya (Mitochondrion);Ascomycota (Mitochondrion);Pezizomycotina (Mitochondrion);Eurotiomycetes (Mitochondrion)
OTU_2395	0	0	0	0	0.0521853	0	0	0	0	0	0	0	0	0	0	0		0	0	0	0	0	0	0	0	0	0	0	0	0	0	0	0	0	Cellular organisms;Eukaryota;Mitochondrion;Amoebozoa (Mitochondrion);Centramoebida (Mitochondrion);Acanthamoebidae (Mitochondrion);Unknown Acanthamoebidae (Mitochondrion) family
OTU_1823	0	0.0848373	0	0	0.0130463	0	0	0	0	0	0	0	0	0	0	0		0	0	0	0	0	0	0	0	0	0	0	0	0	0	0	0	0	Cellular organisms;Eukaryota;Mitochondrion;Amoebozoa (Mitochondrion);Centramoebida (Mitochondrion);Acanthamoebidae (Mitochondrion);Unknown Acanthamoebidae (Mitochondrion) family
OTU_1955	0.127937	0	0	0	0	0	0	0	0	0	0	0	0	0	0	0		0	0	0	0	0	0	0	0	0	0	0	0	0	0	0	0	0	Cellular organisms;Eukaryota;Mitochondrion;Amoebozoa (Mitochondrion);Centramoebida (Mitochondrion);Acanthamoebidae (Mitochondrion);Unknown Acanthamoebidae (Mitochondrion) family
OTU_1928	0	0	0	0	0	0	0	0	0	0	0	0	0	0	0	0		0	0	0	0	0	0	0	0	0	0	0	0	0.101761	0	0	0	0	Cellular organisms;Eukaryota
OTU_1732	0.151198	0	0	0	0	0	0	0	0	0	0	0	0	0	0	0		0	0	0	0	0	0	0	0	0	0	0	0	0	0	0	0	0	Cellular organisms;Bacteria;Verrucomicrobia;Verrucomicrobiae;Verrucomicrobiales;Verrucomicrobiaceae;bacterium RS30A
OTU_2472	0.0581531	0	0	0	0	0	0	0	0	0	0	0	0	0	0	0		0	0	0	0	0	0	0	0	0	0	0	0	0	0	0	0	0	Cellular organisms;Bacteria;Verrucomicrobia;Spartobacteria;Chthoniobacterales;Unknown Chthoniobacterales family
OTU_2142	0.0814143	0	0	0	0	0	0	0	0	0	0	0	0	0	0	0		0	0	0	0	0	0	0	0	0	0	0	0	0	0	0	0	0	Cellular organisms;Bacteria;Verrucomicrobia;Spartobacteria;Chthoniobacterales;FukuN18 freshwater group
OTU_1657	0.19772	0	0	0	0	0	0	0	0	0	0	0	0	0	0	0		0	0	0	0	0	0	0	0	0	0	0	0	0	0	0	0	0	Cellular organisms;Bacteria;Verrucomicrobia;Spartobacteria;Chthoniobacterales;FukuN18 freshwater group
OTU_951	0.279135	0	0	0	0	0	0	0	0	0	0	0	0	0	0	0		0	0	0	0	0	0	0	0	0	0	0	0	0	0	0	0	0	Cellular organisms;Bacteria;Verrucomicrobia;Spartobacteria;Chthoniobacterales;FukuN18 freshwater group
OTU_1228	0.37218	0	0	0	0	0	0	0	0	0	0	0	0	0	0	0		0	0	0	0	0	0	0	0	0	0	0	0	0	0	0	0	0	Cellular organisms;Bacteria;Verrucomicrobia;Spartobacteria;Chthoniobacterales;FukuN18 freshwater group
OTU_1784	0	0	0	0	0	0	0	0	0	0	0	0	0	0	0.0221239	0		0	0	0	0	0	0	0	0	0	0.0785053	0	0	0	0	0	0	0	Cellular organisms;Bacteria;Verrucomicrobia;Spartobacteria;Chthoniobacterales;DA101 soil group
OTU_1206	0	0	0	0	0	0	0	0	0	0	0	0	0	0.136312	0.160398	0		0	0	0	0	0	0	0	0	0	0	0	0	0	0	0	0	0.00436624	Cellular organisms;Bacteria;Verrucomicrobia;Spartobacteria;Chthoniobacterales;DA101 soil group
OTU_1952	0.116306	0	0	0	0	0	0	0	0	0	0	0	0	0	0	0		0	0	0	0	0	0	0	0	0	0	0	0	0	0	0	0	0	Cellular organisms;Bacteria;Verrucomicrobia;Spartobacteria;Chthoniobacterales;01D2Z36
OTU_649	0	0	0	0	0	0	0	0	0	0	0	0	0	0	0	0		0.0678391	0	0	0	0.0358001	0	0.410201	0	0	0	0	0	0	0	0	0	0	Cellular organisms;Bacteria;Verrucomicrobia;Opitutae;Puniceicoccales;Unknown Puniceicoccales family
OTU_202	0.209351	0.316212	0	0.167416	0	0	0	0.0911743	0.104042	0	0	0	0	0.278552	0	0.174305		0.699264	0.00548246	0	0.336323	0.245487	0.143903	0	0.0401215	0	0	0	0	0.0547945	0	0	0	0	Cellular organisms;Bacteria;Verrucomicrobia;Opitutae;Puniceicoccales;Puniceicoccaceae;marine group (Puniceicoccaceae)
OTU_652	0.0697837	0	0	0	0.267449	0	0	0	0.136054	0	0	0	0	0	0	0		0.0208736	0	0	0	0	0	0	0.0515848	0	0.0680379	0	0	0	0	0	0	0	Cellular organisms;Bacteria;Verrucomicrobia;Opitutae;Puniceicoccales;Puniceicoccaceae;Coraliomargarita
OTU_258	0.302396	0	0.693858	0.0528681	0.110894	0	0	0.0182349	0.456182	0	0	0	0	0.112606	0	0		0.125241	0	0	0	0.117629	0.165065	0	0	0	0.0575705	0.131954	0	0	0	0	0	0.100424	Cellular organisms;Bacteria;Verrucomicrobia;Opitutae;Puniceicoccales;Puniceicoccaceae;Coraliomargarita
OTU_2909	0	0	0	0	0	0	0	0	0.0240096	0	0	0	0	0	0	0		0	0	0	0	0	0	0	0	0	0	0	0	0	0	0	0	0	Cellular organisms;Bacteria;Verrucomicrobia;Opitutae;Opitutales;Opitutaceae;Opitutus
OTU_2131	0.116306	0	0	0	0	0	0	0	0	0	0	0	0	0	0	0		0	0	0	0	0	0	0	0	0	0	0	0	0	0	0	0	0	Cellular organisms;Bacteria;Verrucomicrobia;Opitutae;Opitutales;Opitutaceae;Opitutus
OTU_2281	0.0697837	0	0	0	0	0	0	0	0	0	0	0	0	0	0	0		0	0	0	0	0	0	0	0	0	0	0	0	0	0	0	0	0	Cellular organisms;Bacteria;Verrucomicrobia;Opitutae;MB11C04 marine group
OTU_784	0.232612	0	0	0	0	0	0	0.0273523	0	0	0	0	0	0.0888994	0	0		0	0	0	0	0	0	0	0	0	0	0	0	0	0	0	0	0.0436624	Cellular organisms;Bacteria;Verrucomicrobia;Opitutae;MB11C04 marine group
OTU_576	0.37218	0	0	0	0	0	0	0	0.136054	0	0	0	0	0.0118533	0	0		0.0156552	0	0	0.0659457	0.0102286	0	0	0	0.13773	0	0	0	0	0	0	0	0.0523949	Cellular organisms;Bacteria;Verrucomicrobia;Opitutae;MB11C04 marine group
OTU_1043	0	0	0	0	0	0	0	0	0	0	0	0	0	0	0	0		0	0	0	0	0	0	0.185751	0	0	0	0	0	0	0	0	0	0	Cellular organisms;Bacteria;Verrucomicrobia;OPB35 soil group
OTU_1566	0.232612	0	0	0	0	0	0	0	0	0	0	0	0	0	0	0		0	0	0	0	0	0	0	0	0	0	0	0	0	0	0	0	0	Cellular organisms;Bacteria;Verrucomicrobia;Candidatus Methylacidiphilum
OTU_1556	0	0	0	0	0	0	0	0	0	0	0	0	0	0	0	0.082026		0	0	0	0	0	0	0	0	0	0	0	0	0	0	0	0	0	Cellular organisms;Bacteria;Tenericutes;Mollicutes;Unknown Mollicutes order
OTU_1977	0	0	0	0	0	0	0	0	0	0	0	0	0	0	0.0663717	0		0	0	0	0	0	0	0	0	0	0	0	0	0	0	0	0	0	Cellular organisms;Bacteria;Synergistetes;Synergistia;Synergistales;Synergistaceae;Jonquetella;Jonquetella anthropi
OTU_2160	0	0	0	0	0	0	0	0	0	0	0	0	0	0	0	0		0	0	0	0	0	0	0	0	0	0	0	0	0	0	0	0	0.0305637	Cellular organisms;Bacteria;Spirochaetes;Spirochaetes (class);Unknown Spirochaetes (class) order
OTU_2007	0	0	0	0	0	0	0	0	0	0	0	0	0	0	0	0		0	0	0	0	0	0	0	0	0	0.0523368	0	0	0	0	0	0	0	Cellular organisms;Bacteria;Spirochaetes;Spirochaetes (class);Unknown Spirochaetes (class) order
OTU_2508	0	0	0	0	0	0	0	0	0	0	0	0	0	0	0	0		0.0417471	0	0	0	0	0	0	0	0	0	0	0	0	0	0	0	0	Cellular organisms;Bacteria;Spirochaetes;Spirochaetes (class);Unknown Spirochaetes (class) order
OTU_1649	0	0.169675	0	0	0	0	0	0	0	0	0	0	0	0	0	0		0	0	0	0	0	0	0	0	0	0	0	0	0	0	0	0	0	Cellular organisms;Bacteria;Spirochaetes;Spirochaetes (class);Unknown Spirochaetes (class) order
OTU_1227	0	0	0	0	0	0	0	0	0	0	0	0	0	0	0	0		0	0	0.198496	0	0	0	0	0	0	0	0	0	0	0	0	0	0	Cellular organisms;Bacteria;Spirochaetes;Spirochaetes (class);ST12-K34
OTU_2178	0	0	0	0	0	0	0	0	0	0	0	0	0	0	0	0		0	0	0	0	0	0	0	0.0401215	0	0	0	0	0	0	0	0	0	Cellular organisms;Bacteria;Spirochaetes;Spirochaetes (class);Spirochaetales;Unknown Spirochaetales family
OTU_1769	0	0	0	0	0	0	0	0	0.0960384	0	0	0	0	0	0	0		0	0	0	0	0	0	0	0	0	0	0	0	0	0	0	0	0	Cellular organisms;Bacteria;Spirochaetes;Spirochaetes (class);Spirochaetales;Unknown Spirochaetales family
OTU_1472	0	0	0	0	0	0	0	0	0	0	0	0	0	0	0	0		0	0	0.130589	0	0	0	0	0	0	0	0	0	0	0	0	0	0	Cellular organisms;Bacteria;Spirochaetes;Spirochaetes (class);Spirochaetales;Spirochaetaceae;Unknown Spirochaetaceae genus
OTU_1504	0	0	0	0	0	0	0	0	0	0	0	0	0	0	0	0		0	0	0	0	0	0.0973463	0	0	0	0	0	0	0	0	0	0	0	Cellular organisms;Bacteria;Spirochaetes;Spirochaetes (class);Spirochaetales;Spirochaetaceae;Treponema
OTU_1193	0	0	0	0	0	0	0	0	0	0	0	0	0	0.136312	0	0.184559		0	0	0	0	0	0	0	0	0	0	0	0	0	0	0	0	0.0436624	Cellular organisms;Bacteria;Spirochaetes;Spirochaetes (class);Spirochaetales;Spirochaetaceae;Treponema
OTU_2820	0	0	0	0	0	0	0	0	0	0	0	0	0	0	0	0		0	0.00548246	0	0	0	0	0	0	0	0	0	0	0	0	0	0	0	Cellular organisms;Bacteria;Spirochaetes;Spirochaetes (class);Spirochaetales;Spirochaetaceae;Spirochaeta
OTU_2928	0	0	0	0	0	0	0	0	0	0	0	0	0	0	0	0		0.0730575	0	0	0.00659457	0	0.00423245	0	0	0	0	0	0	0	0	0	0.00891424	0	Cellular organisms;Bacteria;Spirochaetes;Spirochaetes (class);Spirochaetales;Spirochaetaceae;Spirochaeta
OTU_1993	0	0	0	0	0	0	0	0	0	0	0	0	0	0	0	0		0.104368	0	0	0	0	0	0	0	0	0	0	0	0	0	0	0	0	Cellular organisms;Bacteria;Spirochaetes;Spirochaetes (class);Spirochaetales;Spirochaetaceae;Spirochaeta
OTU_1371	0	0	0	0	0	0	0	0	0.0560224	0	0	0	0	0	0	0		0.125241	0.0767544	0	0	0	0	0	0	0.0283562	0	0	0	0	0	0	0	0	Cellular organisms;Bacteria;Spirochaetes;Spirochaetes (class);Spirochaetales;Spirochaetaceae;Spirochaeta
OTU_270	0	0	0	0.0881135	0	0	0	0.191466	0.080032	0	0	0	0	0.047413	0	0		0.0678391	1.27193	0	0.164864	0.0818289	0.114276	0	0.0630481	0.162035	0	0	0	0	0.0717703	0	0	0.0742261	Cellular organisms;Bacteria;Spirochaetes;Spirochaetes (class);Spirochaetales;Leptospiraceae;Turneriella
OTU_1808	0	0	0	0	0	0	0	0	0	0	0	0	0	0	0	0		0	0	0	0	0	0	0	0	0	0	0	0	0	0	0.173275	0	0	Cellular organisms;Bacteria;Spirochaetes;Spirochaetes (class);Spirochaetales;Leptospiraceae;Leptospira
OTU_2083	0	0	0	0	0	0	0	0	0	0	0	0	0	0	0	0.0461396		0	0	0	0	0	0	0	0	0	0	0	0	0	0	0	0	0	Cellular organisms;Bacteria;Spirochaetes;Spirochaetes (class);Kazan-3B-09
OTU_965	0	0	0	0	0	0	0	0	0.0240096	0	0	0	0	0	0	0.0307598		0.0887126	0.175439	0	0	0	0	0	0.0171949	0	0	0	0	0	0	0	0	0	Cellular organisms;Bacteria;Spirochaetes;Spirochaetes (class)
OTU_1226	0	0	0	0	0	0	0.0391447	0	0	0	0	0	0	0	0	0		0.0521839	0	0	0	0.0613717	0	0	0	0	0	0	0	0	0	0	0	0	Cellular organisms;Bacteria;Spirochaetes;Spirochaetes (class)
OTU_2550	0	0	0	0	0	0	0	0	0	0	0	0	0	0	0	0		0	0	0	0	0	0	0	0	0	0	0	0	0	0	0	0	0.0305637	Cellular organisms;Bacteria;SAR406 clade(Marine group A)
OTU_1567	0	0	0	0	0	0	0	0	0	0	0	0	0	0	0	0		0	0	0	0	0	0	0	0	0	0	0	0	0	0	0	0	0.0742261	Cellular organisms;Bacteria;SAR406 clade(Marine group A)
OTU_1905	0	0	0	0	0	0	0	0	0	0	0	0	0	0	0	0		0	0	0	0	0	0	0	0	0	0	0	0	0	0.0717703	0	0	0	Cellular organisms;Bacteria;SAR406 clade(Marine group A)
OTU_1173	0	0	0	0	0	0	0	0	0	0	0	0	0	0	0	0		0	0	0	0	0	0	0	0	0	0	0.211126	0	0.00782779	0	0	0	0	Cellular organisms;Bacteria;SAR406 clade(Marine group A)
OTU_919	0	0	0	0	0	0	0	0	0	0	0	0	0	0	0	0		0	0	0	0	0	0	0	0	0	0.0261684	0.533094	0	0	0	0	0	0	Cellular organisms;Bacteria;SAR406 clade(Marine group A)
OTU_2059	0	0	0	0	0	0	0	0	0	0	0	0	0	0	0	0		0	0	0	0	0	0	0	0	0	0.0628042	0	0	0	0	0	0	0	Cellular organisms;Bacteria;SAR406 clade(Marine group A)
OTU_1712	0	0	0	0	0	0	0	0	0	0	0	0	0	0	0	0		0	0	0	0	0	0.00846489	0	0	0	0	0	0	0	0	0	0	0.0654936	Cellular organisms;Bacteria;SAR406 clade(Marine group A)
OTU_1021	0	0	0	0	0	0	0	0	0	0	0	0	0	0	0	0		0	0	0.21939	0	0	0	0	0	0	0	0.0527816	0	0	0	0	0	0	Cellular organisms;Bacteria;SAR406 clade(Marine group A)
OTU_2066	0	0	0	0	0	0	0	0	0	0	0	0	0	0	0	0		0.0521839	0	0	0	0	0	0	0	0	0	0	0	0	0	0	0	0	Cellular organisms;Bacteria;SAR406 clade(Marine group A)
OTU_1316	0	0	0	0	0	0	0	0	0	0	0	0	0	0	0	0.0563929		0	0	0	0	0	0.0423245	0	0.0171949	0	0.0157011	0	0	0	0	0	0	0	Cellular organisms;Bacteria;SAR406 clade(Marine group A)
OTU_1045	0	0	0	0	0	0	0	0	0	0	0	0	0	0.0177799	0	0		0	0	0	0	0	0	0.0232189	0	0	0	0	0	0	0.177033	0	0	0	Cellular organisms;Bacteria;SAR406 clade(Marine group A)
OTU_1461	0	0	0	0	0	0	0	0	0	0	0	0	0	0.047413	0	0.112786		0	0	0	0	0	0	0.0890058	0	0	0	0	0	0	0	0	0	0	Cellular organisms;Bacteria;SAR406 clade(Marine group A)
OTU_232	0	0	0	0	0	0	0	0	0	0	0	0	0	0.195579	0.00553097	0		0	0	0	0	0	0	0	0.00573164	0	0	0	0	0	0	0	0	0	Cellular organisms;Bacteria;SAR406 clade(Marine group A)
OTU_390	0	0	0	0	0	0	0	0	0.0160064	0	0	0	0	0	0	0.0358864		0	0	0.590263	0.0923239	0	0	0	0	0	0.0523368	0	0	0	0	0	0	0	Cellular organisms;Bacteria;SAR406 clade(Marine group A)
OTU_1050	0	0	0	0	0	0	0	0	0.184074	0	0	0	0	0	0	0		0	0	0	0	0	0	0	0	0	0	0	0	0	0	0	0	0	Cellular organisms;Bacteria;SAR406 clade(Marine group A)
OTU_543	0	0	0	0	0	0	0	0.00911743	0	0	0	0	0	0	0	0		0	0	0	0	0	0	0	0	0	0	0	0	0	0	0	0	0	Cellular organisms;Bacteria;SAR406 clade(Marine group A)
OTU_1222	0	0	0	0	0	0	0.00489309	0	0	0	0	0	0	0	0	0		0	0	0	0	0	0.20739	0	0	0	0	0	0	0	0	0	0	0	Cellular organisms;Bacteria;SAR406 clade(Marine group A)
OTU_203	0	0	0	0	0.0195695	0	0	0	0	0	0	0	0	0.0948261	0.127212	0		0	0	0	0.250594	0	0	0	0	0	0	0	0	0	0	0	0	0	Cellular organisms;Bacteria;SAR406 clade(Marine group A)
OTU_1735	0.0465224	0	0	0	0	0	0	0	0	0	0	0	0	0	0	0.0512663		0	0	0	0	0	0	0	0	0	0.0471032	0	0	0	0	0	0	0.0829586	Cellular organisms;Bacteria;SAR406 clade(Marine group A)
OTU_925	0.116306	0	0	0	0	0	0	0	0.0960384	0	0	0	0	0.160019	0	0.0461396		0	0	0	0	0	0.0804165	0	0	0	0	0	0	0.0861057	0	0	0	0.0873248	Cellular organisms;Bacteria;SAR406 clade(Marine group A)
OTU_688	0.337288	0	0	0	0	0	0	0	0	0	0	0	0	0	0	0.138419		0	0	0	0	0.0562574	0.0931138	0	0.10317	0	0	0	0	0	0	0	0	0	Cellular organisms;Bacteria;Proteobacteria;SC3-20
OTU_1765	0	0	0	0	0	0	0	0	0	0	0	0	0	0	0	0		0	0	0	0	0	0	0.0464378	0	0	0	0	0	0	0	0	0	0	Cellular organisms;Bacteria;Proteobacteria;Milano-WF1B-44
OTU_301	0	0	0	0	0	0	0	0	0	0	0	0	0	0	0	0		0.00521839	0	0	0	0	0	0	0	0	0	0	0	0	0	0	0	0	Cellular organisms;Bacteria;Proteobacteria;JTB23
OTU_94	0	0	0	0	0	0	0	0	0	0	0	0	0	0	0	0		0.182644	0	0	0	0	0	0	0	0	0	0	0	0	0	0	0	0	Cellular organisms;Bacteria;Proteobacteria;JTB23
OTU_245	0	0	0	0	0	0.0307424	0.39634	0	0	0	0	0	0	0	0	0.0666462		0	0	0	0	0	0.0253947	0	0.0171949	0	0	0	0	0	0.0287081	0	0	0	Cellular organisms;Bacteria;Proteobacteria;JTB23
OTU_1811	0	0	0	0	0	0.128093	0	0	0	0	0	0	0	0	0.0608407	0		0	0	0	0	0	0	0	0	0	0	0	0	0	0	0	0	0	Cellular organisms;Bacteria;Proteobacteria;Gammaproteobacteria;Xanthomonadales;Xanthomonadaceae;Thermomonas;Thermomonas hydrothermalis
OTU_316	0	0	0	0	0	0.112722	0	0	0	0	0	0	0	0	0.0387168	0		0	1.76535	0	0	0	0	0	0	0	0	0	0	0	0	0	0	0	Cellular organisms;Bacteria;Proteobacteria;Gammaproteobacteria;Xanthomonadales;Xanthomonadaceae;Stenotrophomonas
OTU_1182	0	0	0.00603355	0.0793021	0.00652316	0.0512374	0.33273	0.00911743	0.0880352	0	0	0	0	0.165946	0.138274	0.0666462		0.0104368	0	0.00522357	0	0	0.0169298	0	0	0.153933	0.120375	0	0	0	0	0.0101926	0.00891424	0.00436624	Cellular organisms;Bacteria;Proteobacteria;Gammaproteobacteria;Xanthomonadales;Xanthomonadaceae;Stenotrophomonas
OTU_2092	0.37218	0.215949	0	0.220284	0.502283	0.0768561	0.99819	0.100292	0.22409	0	0	0	0	0	0.138274	0.246078		0	0.274123	0	0.125297	0.194344	0.00846489	0.301846	0.160486	0.0607632	0.0157011	0	0	0.297456	0.133971	0.662522	2.66536	0.0785923	Cellular organisms;Bacteria;Proteobacteria;Gammaproteobacteria;Xanthomonadales;Xanthomonadaceae;Stenotrophomonas
OTU_1698	0	0	0	0	0	0	0	0	0	0	0	0	0	0	0	0		0	0	0	0	0	0	0	0	0	0.0942063	0	0	0	0.0382775	0	0	0	Cellular organisms;Bacteria;Proteobacteria;Gammaproteobacteria;Xanthomonadales;Xanthomonadaceae;Silanimonas
OTU_812	0.0232612	0.169675	0	0	0	0	0	0.109409	0	0	0	0	0	0	0.0774336	0.0307598		0.0834942	0	0	0.178053	0.0153429	0	0	0.0114633	0.00405088	0	0.131954	0	0.0547945	0	0	0	0	Cellular organisms;Bacteria;Proteobacteria;Gammaproteobacteria;Xanthomonadales;Xanthomonadaceae;Silanimonas
OTU_588	0	0	0	0	0	0	0	0	0	0	0	0	0	0	0	0		0	0	0	0	0	0	0	0.0343899	0	0	0	0	0	0	0	0	0	Cellular organisms;Bacteria;Proteobacteria;Gammaproteobacteria;Xanthomonadales;Xanthomonadaceae;Rhodanobacter
OTU_1060	0	0	0	0	0	0.0461136	0	0	0	0	0	0	0	0	0	0.107659		0	0	0	0	0	0	0	0.10317	0	0	0	0	0	0	0	0	0	Cellular organisms;Bacteria;Proteobacteria;Gammaproteobacteria;Xanthomonadales;Xanthomonadaceae;Pseudoxanthomonas
OTU_356	0.0232612	0.215949	0	0.607983	0.0782779	0.0819798	0.445271	0.31911	0.0960384	0.19354	0	0	0	0	0.492257	0.194812		0.16177	0.137061	0.67384	0	0.230144	0	0	0.0687797	0.234951	0.0157011	0	0	0.148728	0.0956938	0	0	0.0392962	Cellular organisms;Bacteria;Proteobacteria;Gammaproteobacteria;Xanthomonadales;Xanthomonadaceae;Pseudoxanthomonas
OTU_869	0.116306	0	0	0.105736	0	0	0	0.100292	0	0	0	0	0	0	0	0.0461396		0.0782758	0	0	0	0.0102286	0	0	0	0	0	0	0	0	0	0	0	0	Cellular organisms;Bacteria;Proteobacteria;Gammaproteobacteria;Xanthomonadales;Xanthomonadaceae;Pseudoxanthomonas
OTU_663	0	0	0	0	0.176125	0.230568	0	0	0	0	0	0	0	0	0	0		0	0	0	0	0	0	0	0	0	0	0	0	0.00782779	0	0.19366	0	0.00436624	Cellular organisms;Bacteria;Proteobacteria;Gammaproteobacteria;Xanthomonadales;Xanthomonadaceae;Lysobacter;Xanthomonadaceae bacterium TDMA-47
OTU_297	0	0	0	0	0	0	0	0	0	0	0	0	0	0	0.276549	0		0	0	0	0	0	0	0	0	0	0	0	0	0	0	0	0	0	Cellular organisms;Bacteria;Proteobacteria;Gammaproteobacteria;Xanthomonadales;Xanthomonadaceae;Lysobacter
OTU_3095	0	0.00771248	0	0	0	0	0	0	0	0	0	0	0	0	0.00553097	0		0	0.00548246	0	0	0	0.0719516	0	0.00573164	0	0	0	0	0	0	0	0.0178285	0	Cellular organisms;Bacteria;Proteobacteria;Gammaproteobacteria;Xanthomonadales;Xanthomonadaceae;Dyella
OTU_532	0.0232612	0	0	0	0	0	0	0	0	0	0	0	0	0	0	0		0	0	0	0	0	0	0	0	0	0	0	0	0	0	0	0	0	Cellular organisms;Bacteria;Proteobacteria;Gammaproteobacteria;Xanthomonadales;Xanthomonadaceae;Dokdonella
OTU_2839	0	0	0	0	0	0	0	0	0	0	0	0	0	0	0.0719027	0		0	0	0	0	0	0	0	0	0	0	0	0	0	0	0	0	0	Cellular organisms;Bacteria;Proteobacteria;Gammaproteobacteria;Xanthomonadales;Xanthomonadaceae
OTU_3294	0	0	0	0	0	0	0	0	0	0	0	0	0	0.148166	0	0		0	0	0	0	0	0	0	0	0	0	0	0	0	0	0	0	0	Cellular organisms;Bacteria;Proteobacteria;Gammaproteobacteria;Xanthomonadales;Xanthomonadaceae
OTU_1664	0	0	0	0	0	0.0717323	0	0	0	0	0	0	0	0	0	0		0	0	0	0	0	0	0	0	0	0	0	0	0	0	0	0	0	Cellular organisms;Bacteria;Proteobacteria;Gammaproteobacteria;Xanthomonadales;Xanthomonadaceae
OTU_2193	0	0	0	0.0616794	0	0	0	0	0	0	0	0	0	0	0	0		0	0	0	0	0	0	0	0	0	0	0	0	0	0	0	0	0	Cellular organisms;Bacteria;Proteobacteria;Gammaproteobacteria;Xanthomonadales;Sinobacteraceae;Nevskia;Nevskia ramosa
OTU_28	0	0	0.0120671	0.00881135	0	0.00512374	0	0.00911743	0	0.00430089	0	55.0535	0	0	0	0		0	0	0	0	0	0.00423245	0	0	0	0	0	0	0	0	0	0	0	Cellular organisms;Bacteria;Proteobacteria;Gammaproteobacteria;Xanthomonadales;Sinobacteraceae;Nevskia
OTU_1680	0	0	0	0	0	0	0	0	0	0	0	0	0	0	0	0		0	0	0	0	0	0	0	0	0	0	0	0	0	0.00478469	0	0	0	Cellular organisms;Bacteria;Proteobacteria;Gammaproteobacteria;Xanthomonadales;Sinobacteraceae;JTB255 marine benthic group
OTU_1012	0	0	0	0	0	0	0	0	0	0	0	0	0	0.776388	0	0		0	0	0	0	0	0	0	0	0	0	0	0	0	0	0	0	0	Cellular organisms;Bacteria;Proteobacteria;Gammaproteobacteria;Xanthomonadales;Sinobacteraceae;JTB255 marine benthic group
OTU_111	0	0	0	0	0	0.00512374	0	0	0	0	0	0	0	0	0	0		0	0	0	0	0	0.00423245	0	0	0	0	0.00527816	0	0	0	0	0	0	Cellular organisms;Bacteria;Proteobacteria;Gammaproteobacteria;Xanthomonadales;Sinobacteraceae;JTB255 marine benthic group
OTU_831	0	0	0	0	0	0	0	0	0	0	0	0	0	0	0	0.0512663		0	0	0	0	0	0	0	0	0	0	0	0.452716	0	0	0	0	0	Cellular organisms;Bacteria;Proteobacteria;Gammaproteobacteria;Xanthomonadales;Sinobacteraceae
OTU_261	0.104676	0	0	0.185038	0	0.117846	0	0.28264	0.0320128	0	0	0	0	0.171872	0.271018	0.240952		0	0.339912	0	0.151675	0	0.215855	0	0	0.206595	0.204114	0	0	0.101761	0	0.591173	0	0.122255	Cellular organisms;Bacteria;Proteobacteria;Gammaproteobacteria;Xanthomonadales;Sinobacteraceae
OTU_2969	0	0	0	0	0.437052	0	0	0	0	0	0	0	0	0	0	0		0	0	0	0	0	0	0	0	0	0	0	0	0	0	0	0	0	Cellular organisms;Bacteria;Proteobacteria;Gammaproteobacteria;Vibrionales;Vibrionaceae;Vibrio
OTU_1868	0	0	0	0	0	0	0	0	0	0	0	0	0	0	0	0		0.0678391	0	0	0	0	0	0	0	0	0	0	0	0	0	0	0	0	Cellular organisms;Bacteria;Proteobacteria;Gammaproteobacteria;Vibrionales;Vibrionaceae;Grimontia
OTU_1258	0	0	0	0	0	0	0	0	0	0	0	0	0	0	0	0		0	0	0	0	0	0	0	0	0	0.0418695	0	0	0	0	0	0	0	Cellular organisms;Bacteria;Proteobacteria;Gammaproteobacteria;Vibrionales;Vibrionaceae
OTU_885	0	0.416474	0	0	0	0	0	0	0	0	0	0	0	0	0	0		0	0	0	0	0	0	0	0	0	0	0	0	0	0	0	0	0	Cellular organisms;Bacteria;Proteobacteria;Gammaproteobacteria;Thiotrichales;Unknown Thiotrichales family
OTU_866	0.0348918	0	0	0	0	0	0	0	0	0	0	0	0	0	0	0		0.166988	0	0	0	0	0	0	0	0	0	0	0	0	0	0	0	0	Cellular organisms;Bacteria;Proteobacteria;Gammaproteobacteria;Thiotrichales;Thiotrichaceae;Thiothrix
OTU_908	0	0	0	0	0	0	0	0	0	0	0	0	0	0	0	0		0	0.301535	0	0	0	0	0	0	0	0	0	0	0	0	0	0	0	Cellular organisms;Bacteria;Proteobacteria;Gammaproteobacteria;Thiotrichales;Thiotrichaceae;Leucothrix
OTU_1498	0	0	0	0	0	0	0	0	0	0	0	0	0	0	0	0		0.114805	0	0	0	0	0	0	0	0	0	0	0	0	0	0	0	0	Cellular organisms;Bacteria;Proteobacteria;Gammaproteobacteria;Thiotrichales;Thiotrichaceae;Leucothrix
OTU_2143	0	0	0	0	0	0	0	0	0.040016	0	0	0	0	0	0	0		0	0	0	0	0	0	0	0	0	0.0366358	0	0	0	0	0	0	0	Cellular organisms;Bacteria;Proteobacteria;Gammaproteobacteria;Thiotrichales;Thiotrichaceae;Leucothrix
OTU_1022	0	0	0	0	0	0	0	0	0.0640256	0	0	0	0	0	0	0		0	0	0	0	0	0	0	0.0630481	0	0	0	0.179649	0	0	0	0	0	Cellular organisms;Bacteria;Proteobacteria;Gammaproteobacteria;Thiotrichales;Thiotrichaceae;Leucothrix
OTU_3274	0	0	0	0	0	0	0	0	0	0	0	0	0	0	0	0		0	0	0	0	0	0	0	0	0	0	0	0	0	0.0191388	0	0	0	Cellular organisms;Bacteria;Proteobacteria;Gammaproteobacteria;Thiotrichales;Piscirickettsiaceae;Thiomicrospira
OTU_2996	0	0	0	0	0	0	0	0	0	0	0	0	0	0	0	0		0	0	0	0	0	0	0	0.0229266	0	0	0	0	0	0	0	0	0	Cellular organisms;Bacteria;Proteobacteria;Gammaproteobacteria;Thiotrichales;Piscirickettsiaceae;Thiomicrospira
OTU_1384	0.0697837	0	0	0	0	0	0	0	0	0	0	0	0	0.165946	0	0		0	0	0	0	0	0	0	0	0	0	0	0	0	0	0	0	0	Cellular organisms;Bacteria;Proteobacteria;Gammaproteobacteria;Thiotrichales;Piscirickettsiaceae;Piscirickettsia
OTU_1436	0	0	0	0	0	0	0	0	0	0	0	0	0	0	0	0		0	0	0	0	0	0	0	0.108901	0.0729158	0	0	0	0	0.00478469	0	0	0	Cellular organisms;Bacteria;Proteobacteria;Gammaproteobacteria;Thiotrichales;Piscirickettsiaceae;Methylophaga
OTU_2097	0	0	0	0	0	0	0	0	0	0	0	0	0	0	0	0		0	0	0	0	0	0.0465569	0	0	0	0	0	0	0	0	0	0	0	Cellular organisms;Bacteria;Proteobacteria;Gammaproteobacteria;Thiotrichales;Piscirickettsiaceae;endosymbionts (Piscirickettsiaceae)
OTU_2737	0	0	0	0	0.0195695	0	0	0	0	0	0	0	0	0	0	0		0	0	0	0	0	0	0	0	0	0	0	0	0	0	0	0	0	Cellular organisms;Bacteria;Proteobacteria;Gammaproteobacteria;Thiohalophilus Order Incertae Sedis;Thiohalophilus Family Incertae Sedis;Unknown Thiohalophilus Family Incertae Sedis genus
OTU_1438	0	0	0	0	0.0913242	0	0	0	0	0	0	0	0	0	0	0		0	0	0	0	0	0	0	0.0859747	0	0	0	0	0	0	0	0	0	Cellular organisms;Bacteria;Proteobacteria;Gammaproteobacteria;Thiohalophilus Order Incertae Sedis;Thiohalophilus Family Incertae Sedis;Thiohalophilus
OTU_815	0	0	0	0	0	0	0	0	0	0	0	0	0	0	0	0		0	0	0	0	0	0.0677191	0	0	0	0.00523368	0	0	0	0.315789	0	0	0	Cellular organisms;Bacteria;Proteobacteria;Gammaproteobacteria;PYR10d3
OTU_1793	0	0	0	0	0	0	0	0	0	0	0	0	0	0	0	0		0	0	0	0.0923239	0	0.0507894	0	0	0	0	0.00527816	0	0	0	0	0	0	Cellular organisms;Bacteria;Proteobacteria;Gammaproteobacteria;Pseudomonadales;Pseudomonadaceae;Pseudomonas
OTU_2112	0	0	0	0	0	0	0	0.063822	0	0	0	0	0	0	0	0		0	0	0	0	0	0	0	0	0	0	0	0	0	0	0	0	0	Cellular organisms;Bacteria;Proteobacteria;Gammaproteobacteria;Pseudomonadales;Pseudomonadaceae;Pseudomonas
OTU_889	0	0	0	0	0	0	0.00489309	0	0	0	0	0	0	0	0	0		0	0	0	0	0	0	0	0	0.255205	0	0	0	0	0	0	0	0	Cellular organisms;Bacteria;Proteobacteria;Gammaproteobacteria;Pseudomonadales;Pseudomonadaceae;Pseudomonas
OTU_541	0	0	0	0	0	0	0.381661	0.109409	0	0	0	0	0	0	0	0		0	0	0	0	0.148315	0.00846489	0	0	0	0	0	0	0	0	0	0	0	Cellular organisms;Bacteria;Proteobacteria;Gammaproteobacteria;Pseudomonadales;Pseudomonadaceae;Pseudomonas
OTU_1542	0	0	0	0	0	0.0768561	0	0	0	0	0	0	0	0	0	0		0	0	0	0	0	0	0	0	0	0	0	0	0	0	0	0	0	Cellular organisms;Bacteria;Proteobacteria;Gammaproteobacteria;Pseudomonadales;Pseudomonadaceae;Pseudomonas
OTU_432	0	0	0	0.0704908	0.0456621	0	0.33273	0.510576	0	0	0	0	0	0.0948261	0.105088	0.0256331		0	0	0	0	0.0869432	0	0	0	0	0	0	0.301811	0.0861057	0	0	0	0	Cellular organisms;Bacteria;Proteobacteria;Gammaproteobacteria;Pseudomonadales;Pseudomonadaceae;Pseudomonas
OTU_2562	0.0232612	0	0	0	0	0	0	0	0.0560224	0	0	0	0	0	0	0		0	0	0	0	0	0	0	0	0	0	0	0	0	0	0	0	0	Cellular organisms;Bacteria;Proteobacteria;Gammaproteobacteria;Pseudomonadales;Pseudomonadaceae;Pseudomonas
OTU_2252	0.0697837	0	0	0	0	0	0	0	0	0	0	0	0	0	0	0		0	0	0	0	0	0	0	0	0	0	0	0	0	0	0	0	0	Cellular organisms;Bacteria;Proteobacteria;Gammaproteobacteria;Pseudomonadales;Pseudomonadaceae;Pseudomonas
OTU_840	0.0930449	0	0	0	0	0	0	0	0	0	0	0	0	0	0	0		0.0365287	0	0	0	0	0	0	0	0.105323	0	0	0	0	0	0.0305779	0	0	Cellular organisms;Bacteria;Proteobacteria;Gammaproteobacteria;Pseudomonadales;Pseudomonadaceae;Pseudomonas
OTU_51	1.12817	1.58106	3.27018	1.55961	1.01109	0.604601	1.92788	1.44967	1.73669	1.50531	0	22.1938	0	0.195579	1.32743	1.25602		0.77754	1.6557	1.00293	0.191242	0.981947	0.516358	1.39313	0.682066	0.712955	0.455331	0.190014	1.25755	1.182	0.397129	1.5289	0.213942	0.702965	Cellular organisms;Bacteria;Proteobacteria;Gammaproteobacteria;Pseudomonadales;Pseudomonadaceae;Pseudomonas
OTU_1383	0	0	0	0	0	0	0	0	0	0	0	0	0	0	0	0		0.0834942	0	0	0	0	0.0465569	0	0	0	0	0	0	0	0	0	0	0	Cellular organisms;Bacteria;Proteobacteria;Gammaproteobacteria;Pseudomonadales;Pseudomonadaceae;Cellvibrio
OTU_1432	0	0	0.0181006	0.0704908	0.0130463	0	0.352302	0	0.0080032	0	0	0	0	0.130386	0.0719027	0.225572		0	0	0.21939	0.191242	0.0971718	0.00423245	0.00773964	0.0114633	0.0486105	0.00523368	0.158345	0.165277	0.00782779	0	0.122312	0	0	Cellular organisms;Bacteria;Proteobacteria;Gammaproteobacteria;Pseudomonadales;Pseudomonadaceae
OTU_2182	0	0	0	0	0	0	0	0	0	0	0	0	0	0	0	0		0	0	0	0	0	0	0	0	0	0.0209347	0	0	0	0	0	0	0	Cellular organisms;Bacteria;Proteobacteria;Gammaproteobacteria;Pseudomonadales;Moraxellaceae;Psychrobacter
OTU_874	0	0	0	0	0	0	0	0	0	0	0	0	0	0.100753	0.132743	0		0	0	0	0	0	0.101579	0	0	0	0	0	0	0	0	0	0	0	Cellular organisms;Bacteria;Proteobacteria;Gammaproteobacteria;Pseudomonadales;Moraxellaceae;Psychrobacter
OTU_592	0	0	0	0	0	0	0	0.109409	0	0	0	0	0	0	0	0		0.182644	0	0	0	0	0.152368	0	0	0.202544	0.0575705	0	0	0	0	0.0815411	0.962738	0	Cellular organisms;Bacteria;Proteobacteria;Gammaproteobacteria;Pseudomonadales;Moraxellaceae;Psychrobacter
OTU_3108	0	0	0	0	0	0	0	0	0	0	0	0	0	0	0	0		0	0	0	0	0	0	0	0.0286582	0	0	0	0	0	0	0	0	0	Cellular organisms;Bacteria;Proteobacteria;Gammaproteobacteria;Pseudomonadales;Moraxellaceae;Perlucidibaca
OTU_1572	0	0	0	0	0	0	0	0	0	0	0	0	0	0	0	0		0	0	0	0	0	0	0	0	0	0	0	0	0	0	0.224238	0	0	Cellular organisms;Bacteria;Proteobacteria;Gammaproteobacteria;Pseudomonadales;Moraxellaceae;Moraxella
OTU_1360	0	0	0	0	0	0	0	0	0	0	0	0	0	0.154092	0	0		0	0	0	0	0	0	0	0	0	0	0	0	0	0	0	0	0	Cellular organisms;Bacteria;Proteobacteria;Gammaproteobacteria;Pseudomonadales;Moraxellaceae;Moraxella
OTU_362	0	0	0	0	0	0	0	0	0	0	0	0	0	1.33349	0	0		0.0469655	0	0	0	0	0	0	0	0	0	0	0	0	0	0	0	0	Cellular organisms;Bacteria;Proteobacteria;Gammaproteobacteria;Pseudomonadales;Moraxellaceae;Moraxella
OTU_22	0	0.478174	0.585254	0.0704908	2.58317	0.0358662	0.274013	0.0911743	0	0	0	0	0.00399553	0	6.7865	0		0.0574023	0	0	0.30335	0.501202	1.30359	0	0	0.36863	0.0680379	0.279742	0.352113	0.0939335	0	0.101926	0	0	Cellular organisms;Bacteria;Proteobacteria;Gammaproteobacteria;Pseudomonadales;Moraxellaceae;Enhydrobacter
OTU_2103	0	0	0	0	0.0260926	0.102475	0	0	0	0	0	0	0	0	0.0276549	0.0205065		0	0	0	0	0.0409144	0	0	0	0	0	0	0	0	0	0.173275	0	0	Cellular organisms;Bacteria;Proteobacteria;Gammaproteobacteria;Pseudomonadales;Moraxellaceae;Alkanindiges
OTU_1973	0	0.00771248	0	0	0.0130463	0	0	0	0.0080032	0	0	0	0	0	0	0		0.00521839	0	0.00522357	0	0	0	0	0	0	0	0.00527816	0	0.00782779	0	0.0101926	0	0.00436624	Cellular organisms;Bacteria;Proteobacteria;Gammaproteobacteria;Pseudomonadales;Moraxellaceae;Acinetobacter
OTU_3073	0.0116306	0	0	0.0616794	0.0130463	0.0153712	0.0440378	0.0455872	0.0160064	0	0	0	0	0.480057	0	0		0	0	0	0	0	0.00846489	0.00386982	0.00573164	0	0.0261684	0.0158345	0.122162	0	0.00478469	0.0713485	0	0	Cellular organisms;Bacteria;Proteobacteria;Gammaproteobacteria;Pseudomonadales;Moraxellaceae;Acinetobacter
OTU_2908	0.0581531	0.0462749	0.108604	0.0528681	0.00652316	0.0102475	0.0538239	0.127644	0.0080032	0	0.0453218	0	0.0159821	0.00592663	0.0221239	0.0102533		0.0208736	0.0109649	0.0417885	0.0131891	0	0.101579	0.00386982	0.00573164	0.00405088	0.0209347	0.00527816	0.0287439	0	0	0.0611558	0.071314	0.0130987	Cellular organisms;Bacteria;Proteobacteria;Gammaproteobacteria;Pseudomonadales;Moraxellaceae;Acinetobacter
OTU_209	0.139567	0.0848373	0	0.370077	0.00652316	0	0	0.127644	0.392157	0	0	0	0	9.88562	0.221239	0.00512663		0.120023	0.509868	0.188048	0	0.40403	0.152368	0.174142	0.229266	0.64409	0.0261684	0.105563	1.43719	0.0547945	0	0.835797	0	0.0130987	Cellular organisms;Bacteria;Proteobacteria;Gammaproteobacteria;Pseudomonadales;Moraxellaceae;Acinetobacter
OTU_26	0.721098	1.49622	1.32135	2.0178	1.18721	1.49101	2.82331	3.70168	1.05642	0	25.0378	0	15.9182	0.663782	1.38827	2.14806		0.563586	7.91667	3.91245	0.15827	0.87966	0.562915	0.878449	0.435605	0.733209	0.910661	1.02396	1.2288	1.34638	0.411483	1.84487	3.89553	0.799022	Cellular organisms;Bacteria;Proteobacteria;Gammaproteobacteria;Pseudomonadales;Moraxellaceae;Acinetobacter
OTU_296	0.0116306	0	0	0.114548	0	0.374033	0	0.28264	0.0560224	0	0	0	0	0.225212	0.481195	0.0615195		0	0.0109649	0	0.0131891	0.0153429	0	0	0.217802	0.170137	0	0	0	0.109589	0	0.0101926	0	0.0349299	Cellular organisms;Bacteria;Proteobacteria;Gammaproteobacteria;Pasteurellales;Pasteurellaceae;Haemophilus
OTU_2243	0.0232612	0	0	0	0	0.0256187	0	0.0729395	0	0	0	0	0	0.0948261	0.0663717	0.0871527		0	0	0	0.0527565	0	0.0719516	0	0.120365	0	0	0	0.215579	0	0.0191388	0	0	0	Cellular organisms;Bacteria;Proteobacteria;Gammaproteobacteria;Pasteurellales;Pasteurellaceae;Aggregatibacter
OTU_1844	0	0	0	0.0176227	0	0.112722	0	0	0.0720288	0	0	0	0	0	0	0		0	0	0	0.309945	0	0	0	0.114633	0	0	0.0158345	0	0	0	0.0713485	0	0.0742261	Cellular organisms;Bacteria;Proteobacteria;Gammaproteobacteria;Pasteurellales;Pasteurellaceae;Actinobacillus
OTU_901	0	0	0	0	0	0	0	0	0	0	0	0	0	0.325965	0	0		0	0	0	0	0.0153429	0	0	0	0	0	0	0	0	0	0	0	0.00436624	Cellular organisms;Bacteria;Proteobacteria;Gammaproteobacteria;Pasteurellales;Pasteurellaceae
OTU_1716	0	0	0	0	0	0	0	0	0	0	0	0	0	0	0	0		0	0	0	0	0	0	0	0	0	0	0	0	0	0	0	0	0.0567611	Cellular organisms;Bacteria;Proteobacteria;Gammaproteobacteria;Oceanospirillales;SS1-B-06-26
OTU_3244	0	0	0	0	0	0	0	0	0	0	0	0	0	0	0	0		0	0	0	0	0	0	0	0	0	0	0	0	0	0	0	0	0.270707	Cellular organisms;Bacteria;Proteobacteria;Gammaproteobacteria;Oceanospirillales;SAR86 clade
OTU_518	0	0	0	0	0	0	0	0	0	0	0	0	0	0	0	0		0	0	0	0	0	0.342828	0	0.0229266	0	0.151777	0	0	0	0	0	0	0	Cellular organisms;Bacteria;Proteobacteria;Gammaproteobacteria;Oceanospirillales;SAR86 clade
OTU_1205	0.0232612	0	0	0	0	0	0	0	0	0	0	0	0	0	0	0		0	0	0	0	0.127858	0	0	0	0	0	0	0	0	0	0	0	0	Cellular organisms;Bacteria;Proteobacteria;Gammaproteobacteria;Oceanospirillales;SAR86 clade
OTU_233	0.220982	0	0	0.0704908	0	0.276682	0	0.0182349	0.0320128	0	0	0	0	0	0	0.328104		0.182644	0.608553	0	0	0.0562574	0.355525	0	0	0.133679	0	0	0	0	0	0	0	0	Cellular organisms;Bacteria;Proteobacteria;Gammaproteobacteria;Oceanospirillales;SAR86 clade
OTU_179	0.453594	0	0	0.431756	0	0	0	0.118527	0.856343	0	0	0	0	0	0	0.41013		0.281793	0	0.632052	0	0.184115	0	0	0.0286582	0	0.863558	0	0	0.195695	0.0956938	0	0	0.0785923	Cellular organisms;Bacteria;Proteobacteria;Gammaproteobacteria;Oceanospirillales;SAR86 clade
OTU_3156	0.581531	0.00771248	1.11017	0.334831	0	0.0153712	0.494202	0	0.0880352	0	0	0	0	0	0	0.399877		0.093931	0	0	0.481403	0.153429	0.0465569	0	0.0573164	0	0	0	0	0.0782779	0	0	0	0	Cellular organisms;Bacteria;Proteobacteria;Gammaproteobacteria;Oceanospirillales;SAR86 clade
OTU_128	0.860665	0.300787	0.597321	0.255529	0.293542	0	0.327837	0	0.560224	0	0	0	0	0.58081	0.110619	0.548549		0.506184	0	0.313414	0	0.537002	1.15123	0.00773964	0.498653	0.032407	0.219815	0.105563	1.25036	0.516634	0.37799	0	0	0.847051	Cellular organisms;Bacteria;Proteobacteria;Gammaproteobacteria;Oceanospirillales;SAR86 clade
OTU_146	1.12817	0	0	0.634417	0	0.16396	0.440378	0.264406	0.216086	0	0	0	0	0.361524	0	0.89716		0.469655	0	0.532804	0.197837	0.173886	0.448639	0.2051	0.0573164	0.145832	0.0837389	0.237517	0	0.234834	0.0334928	0.15289	0	0.0130987	Cellular organisms;Bacteria;Proteobacteria;Gammaproteobacteria;Oceanospirillales;SAR86 clade
OTU_80	2.23308	0.971772	0.736093	1.63891	0.313112	0.179331	0.0978617	0.154996	0.504202	0	0	0	0	0.201505	0	1.98913		0.600115	0.317982	0.517133	0.00659457	0.245487	1.11313	0.735266	0.361094	0.121526	0.628042	0.71783	0	1.71429	0.37799	0	0	1.44959	Cellular organisms;Bacteria;Proteobacteria;Gammaproteobacteria;Oceanospirillales;SAR86 clade
OTU_768	0	0	0	0	0	0.276682	0	0	0	0	0	0	0	0	0	0		0.00521839	0	0	0	0	0	0	0	0	0	0	0	0	0	0	0	0	Cellular organisms;Bacteria;Proteobacteria;Gammaproteobacteria;Oceanospirillales;OM182 clade
OTU_879	0.0581531	0	0	0	0	0	0.39634	0	0	0	0	0	0	0	0	0		0.0887126	0	0	0	0	0	0	0	0	0	0	0	0	0	0	0	0	Cellular organisms;Bacteria;Proteobacteria;Gammaproteobacteria;Oceanospirillales;OM182 clade
OTU_961	0	0	0	0	0	0	0	0	0	0	0	0	0	0	0	0.138419		0	0	0	0	0	0	0	0	0	0	0	0	0	0.124402	0	0	0	Cellular organisms;Bacteria;Proteobacteria;Gammaproteobacteria;Oceanospirillales;Oceanospirillaceae;Pseudospirillum
OTU_2629	0	0	0	0	0	0	0	0	0.040016	0	0	0	0	0	0	0		0	0	0	0	0	0	0	0	0	0	0	0	0	0	0	0	0	Cellular organisms;Bacteria;Proteobacteria;Gammaproteobacteria;Oceanospirillales;Oceanospirillaceae;Oceanobacter
OTU_1347	0	0	0	0.211472	0	0	0	0	0	0	0	0	0	0	0	0		0	0	0	0.0593511	0	0	0	0	0	0	0	0	0	0	0	0	0	Cellular organisms;Bacteria;Proteobacteria;Gammaproteobacteria;Oceanospirillales;Oceanospirillaceae;Marinomonas
OTU_1700	0	0	0	0	0	0	0	0	0	0	0	0	0	0	0	0		0	0	0	0	0.0767146	0	0	0	0	0	0	0	0	0	0	0	0	Cellular organisms;Bacteria;Proteobacteria;Gammaproteobacteria;Oceanospirillales;Oceanospirillaceae
OTU_122	0	0	0	0	0.00652316	0	0.00978617	0	0	0	0	0	0	0	0	3.11699		0.97062	0.0164474	0.496239	2.36745	1.02798	1.62103	0	0.177681	0.0931702	0	0	0	0	0	0	0	0.0829586	Cellular organisms;Bacteria;Proteobacteria;Gammaproteobacteria;Oceanospirillales;Oceanospirillaceae
OTU_1207	0	0	0	0	0	0	0	0	0	0	0	0	0	0	0	0		0	0	0.00522357	0.0329728	0.0102286	0.0169298	0	0.0229266	0.0364579	0	0	0	0	0	0	0	0.00873248	Cellular organisms;Bacteria;Proteobacteria;Gammaproteobacteria;Oceanospirillales;Halomonadaceae;Chromohalobacter
OTU_228	0.76762	0	0.319778	0.422945	0.110894	0.0666086	0.758428	0	0.112045	0	0	0	0	0	0.0553097	0.169179		0	0	0.208943	0	0.0051143	0.359758	0	0.206339	0	0	0	0	0.0469667	0.0669856	0	0	0.100424	Cellular organisms;Bacteria;Proteobacteria;Gammaproteobacteria;Oceanospirillales;Halomonadaceae
OTU_2414	0	0	0	0	0	0	0	0	0	0	0	0	0	0	0	0		0	0	0	0	0	0	0	0.0515848	0	0	0	0	0	0	0	0	0	Cellular organisms;Bacteria;Proteobacteria;Gammaproteobacteria;Oceanospirillales;Alcanivoracaceae;Alcanivorax
OTU_2280	0	0	0	0	0	0	0	0	0	0	0	0	0	0	0	0		0	0	0	0	0	0	0	0.0343899	0	0	0	0	0	0	0	0	0	Cellular organisms;Bacteria;Proteobacteria;Gammaproteobacteria;NKB5
OTU_1425	0	0	0	0	0	0	0	0	0	0	0	0	0	0	0	0		0.120023	0	0	0	0	0	0	0	0	0	0	0	0	0	0	0	0	Cellular organisms;Bacteria;Proteobacteria;Gammaproteobacteria;NKB5
OTU_1108	0	0	0	0.220284	0	0	0	0	0	0	0	0	0	0	0	0		0	0	0	0	0	0	0	0	0.162035	0	0	0	0.0782779	0	0	0	0	Cellular organisms;Bacteria;Proteobacteria;Gammaproteobacteria;NKB5
OTU_3213	0	0.0231374	0	0	0	0	0	0	0	0	0	0	0	0	0	0		0	0	0	0	0	0	0	0	0	0	0	0	0	0	0	0	0	Cellular organisms;Bacteria;Proteobacteria;Gammaproteobacteria;NKB5
OTU_2479	0.0465224	0	0	0	0	0	0	0	0	0	0	0	0	0	0	0		0	0	0	0	0	0	0	0	0	0	0	0	0	0	0	0	0	Cellular organisms;Bacteria;Proteobacteria;Gammaproteobacteria;NKB5
OTU_1860	0.139567	0	0	0	0	0	0	0	0	0	0	0	0	0	0	0		0	0	0	0	0	0	0	0	0	0	0	0	0	0	0	0	0	Cellular organisms;Bacteria;Proteobacteria;Gammaproteobacteria;NKB5
OTU_59	0	0	0	0	0	0	0	0	0	0	0	0	0	0	0	0		0.0469655	0	0	0	0	0	0	0	0	0	0	0	0	0	0	0	0	Cellular organisms;Bacteria;Proteobacteria;Gammaproteobacteria;Methylococcales;Hyd24-01;Methylococcaceae bacterium SF-BR
OTU_1907	0	0	0	0	0	0	0	0	0.0160064	0	0	0	0	0	0	0		0	0	0	0	0	0	0	0	0.0364579	0	0	0	0	0	0	0	0	Cellular organisms;Bacteria;Proteobacteria;Gammaproteobacteria;Methylococcales;Hyd24-01
OTU_2422	0	0	0.0241342	0	0	0	0	0	0	0	0	0	0	0	0	0		0	0	0	0	0	0	0	0	0	0	0	0	0	0	0	0	0	Cellular organisms;Bacteria;Proteobacteria;Gammaproteobacteria;Marinicella Order Incertae Sedis;Marinicella Family Incertae Sedis;Marinicella
OTU_298	0.267504	0	0	0.0881135	0	0	0.00489309	0	0	0	0	0	0	0.00592663	0	0.225572		0.213954	0.433114	0	0	0.1074	0.304736	0	0	0	0.209347	0	0	0.101761	0	0	0	0.0567611	Cellular organisms;Bacteria;Proteobacteria;Gammaproteobacteria;Marinicella Order Incertae Sedis;Marinicella Family Incertae Sedis;Marinicella
OTU_2221	0	0	0	0	0	0	0	0	0.0480192	0	0	0	0	0	0	0		0	0	0	0	0	0	0	0	0	0	0	0	0	0	0	0	0	Cellular organisms;Bacteria;Proteobacteria;Gammaproteobacteria;Legionellales;Unknown Legionellales family
OTU_1429	0	0	0	0.176227	0	0	0	0	0	0	0	0	0	0	0	0		0	0	0	0	0	0	0	0	0	0	0	0	0	0	0	0	0	Cellular organisms;Bacteria;Proteobacteria;Gammaproteobacteria;Legionellales;Unknown Legionellales family
OTU_731	0	0	0	0	0	0	0	0	0	0	0	0	0	0	0	0		0	0.553728	0	0	0	0	0	0	0	0	0	0	0	0	0	0	0	Cellular organisms;Bacteria;Proteobacteria;Gammaproteobacteria;Legionellales;Legionellaceae;Unknown Legionellaceae genus
OTU_1392	0	0	0	0	0	0	0	0	0	0	0	0	0	0	0	0.112786		0	0	0	0	0	0	0	0	0	0	0	0	0	0	0	0	0	Cellular organisms;Bacteria;Proteobacteria;Gammaproteobacteria;Legionellales;Legionellaceae;Unknown Legionellaceae genus
OTU_2181	0	0	0	0	0	0	0	0	0.0560224	0	0	0	0	0	0	0		0	0	0	0	0	0	0	0	0	0	0	0	0	0	0	0	0	Cellular organisms;Bacteria;Proteobacteria;Gammaproteobacteria;Legionellales;Legionellaceae;Unknown Legionellaceae genus
OTU_1666	0	0	0	0	0	0	0	0	0	0	0	0	0	0	0	0		0	0	0	0	0	0	0.255408	0	0.0567123	0	0.00527816	0	0	0	0	0	0	Cellular organisms;Bacteria;Proteobacteria;Gammaproteobacteria;Legionellales;Legionellaceae;Legionella
OTU_3098	0	0	0	0	0	0	0	0	0	0	0	0	0	0	0	0		0	0	0	0	0.0102286	0	0	0	0	0	0	0	0	0	0	0	0	Cellular organisms;Bacteria;Proteobacteria;Gammaproteobacteria;Legionellales;Legionellaceae;Legionella
OTU_1199	0	0	0	0	0	0	0	0	0.040016	0	0	0	0	0	0	0		0	0	0	0	0	0.105811	0	0	0	0	0	0	0	0	0	0	0	Cellular organisms;Bacteria;Proteobacteria;Gammaproteobacteria;Legionellales;Legionellaceae;Legionella
OTU_248	0.19772	0	0	0.19385	0	0	0	0	0	0	0	0	0	0	0.0719027	0		0	0	0	0	0.0358001	0	0.367633	0	0	0	0	0	0	0	0	2.6921	0	Cellular organisms;Bacteria;Proteobacteria;Gammaproteobacteria;Legionellales;Legionellaceae;Legionella
OTU_1298	0	0	0	0	0	0	0	0	0	0	0	0	0	0	0	0		0	0	0	0	0	0	0	0	0	0	0	0.00718597	0	0.15311	0	0	0	Cellular organisms;Bacteria;Proteobacteria;Gammaproteobacteria;Legionellales;Coxiellaceae;Unknown Coxiellaceae genus
OTU_3010	0	0	0	0	0	0	0	0	0	0	0	0	0	0	0	0		0	0	0	0	0	0	0	0	0.00810176	0	0	0	0	0	0	0	0	Cellular organisms;Bacteria;Proteobacteria;Gammaproteobacteria;Legionellales;Coxiellaceae;Unknown Coxiellaceae genus
OTU_3279	0.0232612	0	0	0	0	0	0	0	0	0	0	0	0	0	0	0		0	0	0	0	0	0	0	0	0	0	0	0	0	0	0	0	0	Cellular organisms;Bacteria;Proteobacteria;Gammaproteobacteria;Legionellales;Coxiellaceae;Unknown Coxiellaceae genus
OTU_638	0	0	0	0	0	0	0	0	0	0	0	0	0	0	0	0		0	0	0	0	0	0.105811	0	0	0	0	0	0	0	0	0	0	0	Cellular organisms;Bacteria;Proteobacteria;Gammaproteobacteria;Legionellales;Coxiellaceae;Coxiella
OTU_1488	0	0	0	0	0	0	0	0	0	0	0	0	0	0	0	0.0871527		0	0	0	0	0	0	0	0	0	0	0	0	0	0	0	0	0	Cellular organisms;Bacteria;Proteobacteria;Gammaproteobacteria;Legionellales;Coxiellaceae;Coxiella
OTU_1185	0.0116306	0	0	0	0	0	0	0.0364697	0.136054	0	0	0	0	0	0	0.0205065		0	0	0	0	0	0	0	0	0	0	0	0	0	0	0	0	0	Cellular organisms;Bacteria;Proteobacteria;Gammaproteobacteria;Legionellales;Coxiellaceae;Coxiella
OTU_2747	0	0	0	0	0	0	0	0	0	0	0	0	0	0	0	0		0	0	0	0	0	0	0	0	0	0	0	0	0	0	0	0	0.0261974	Cellular organisms;Bacteria;Proteobacteria;Gammaproteobacteria;KI89A clade
OTU_420	0.104676	0.115687	0	0	0	0	0	0	0	0	0	0	0	0.0829728	0	0		0	0	0	0.184648	0.0767146	0	0	0	0	0	0	0	0	0	0	0	0.0261974	Cellular organisms;Bacteria;Proteobacteria;Gammaproteobacteria;KI89A clade
OTU_1146	0.255873	0	0	0	0	0	0	0	0	0	0	0	0	0	0	0.164052		0	0	0	0	0	0	0	0	0	0.09944	0	0	0	0.0669856	0	0	0.0436624	Cellular organisms;Bacteria;Proteobacteria;Gammaproteobacteria;KI89A clade
OTU_181	0.430333	0	0	0.185038	0.084801	0	0	0.0182349	0.112045	0	0	0	0	0.213359	0	0.215318		0.13046	0	0	0.0527565	0.680203	0	1.72594	0	0	0	0	0	0.180039	0	0	0	0.318736	Cellular organisms;Bacteria;Proteobacteria;Gammaproteobacteria;KI89A clade
OTU_2000	0	0.131112	0	0	0	0	0	0	0	0	0	0	0	0	0	0		0	0	0	0	0	0	0	0	0	0	0	0	0	0	0	0	0	Cellular organisms;Bacteria;Proteobacteria;Gammaproteobacteria;Enterobacteriales;Enterobacteriaceae;Unknown Enterobacteriaceae genus
OTU_2941	0.0348918	0.0462749	0	0.0969248	0.215264	0.0307424	0.156579	0.0182349	0.0560224	0	0	0	0	0	0.182522	0		0.0208736	0.0274123	0	0.0791348	0.0971718	0	0	0.0917063	0	0	0	0.582064	0.00782779	0	0.0509632	0.00891424	0.109156	Cellular organisms;Bacteria;Proteobacteria;Gammaproteobacteria;Enterobacteriales;Enterobacteriaceae;Kluyvera
OTU_2620	0	0	0	0	0.00652316	0	0	0	0.0560224	0	0	0	0	0	0	0		0	0.274123	0	0	0.235258	0	0	0	0	0	0	0	0	0	0	0	0	Cellular organisms;Bacteria;Proteobacteria;Gammaproteobacteria;Enterobacteriales;Enterobacteriaceae;Enterobacter
OTU_2120	0	0	0	0	0	0	0	0	0	0	0	0	0	0	0	0		0	0	0	0	0	0	0	0	0	0	0	0	0	0	0.0407706	0	0	Cellular organisms;Bacteria;Proteobacteria;Gammaproteobacteria;Enterobacteriales;Enterobacteriaceae
OTU_749	0	0.0308499	0	0	0.110894	0	0	0	0.112045	0	0	0	0	0	0.00553097	0.0205065		0	0	0	0	0.0153429	0.00423245	0	0.0229266	0.0891193	0.0471032	0	0	0.0782779	0.0239234	0.101926	0	0	Cellular organisms;Bacteria;Proteobacteria;Gammaproteobacteria;Enterobacteriales;Enterobacteriaceae
OTU_2177	0	0	0	0	0	0	0	0	0	0	0	0	0	0.0711195	0	0		0	0	0	0	0	0	0	0	0	0	0	0	0	0	0	0	0	Cellular organisms;Bacteria;Proteobacteria;Gammaproteobacteria;Chromatiales;Ectothiorhodospiraceae
OTU_2128	0	0	0	0	0	0	0	0	0	0	0	0	0	0	0	0		0	0	0	0	0	0	0	0	0	0	0	0	0	0	0.0815411	0	0	Cellular organisms;Bacteria;Proteobacteria;Gammaproteobacteria;Chromatiales;Chromatiaceae;Rheinheimera
OTU_1738	0	0	0	0	0	0	0	0	0	0	0	0	0	0	0	0		0	0	0	0	0	0	0	0.0401215	0	0.0785053	0	0	0	0	0	0	0	Cellular organisms;Bacteria;Proteobacteria;Gammaproteobacteria;Chromatiales;Chromatiaceae;Rheinheimera
OTU_1672	0	0	0	0	0	0	0	0	0	0	0	0	0	0	0	0		0.0730575	0	0	0	0	0	0	0	0	0	0	0	0	0	0	0	0	Cellular organisms;Bacteria;Proteobacteria;Gammaproteobacteria;Chromatiales;Chromatiaceae;Rheinheimera
OTU_1101	0.0232612	0.0539874	0	0.0704908	0.0717547	0	0	0.00911743	0	0	0	0	0	0	0	0.041013		0	0	0	0	0	0.0423245	0	0.0286582	0.0486105	0	0	0	0	0	0.0305779	0	0	Cellular organisms;Bacteria;Proteobacteria;Gammaproteobacteria;Chromatiales;Chromatiaceae;Rheinheimera
OTU_2100	0	0	0	0	0	0	0	0	0.0080032	0	0	0	0	0	0	0		0	0	0	0	0	0	0	0	0	0	0	0	0	0	0	0	0	Cellular organisms;Bacteria;Proteobacteria;Gammaproteobacteria;Chromatiales;Chromatiaceae;Nitrosococcus
OTU_1980	0	0	0	0	0	0	0	0	0.0720288	0	0	0	0	0	0	0		0	0	0	0	0	0	0	0	0	0	0	0	0	0	0	0	0	Cellular organisms;Bacteria;Proteobacteria;Gammaproteobacteria;Cardiobacteriales;Cardiobacteriaceae;Unknown Cardiobacteriaceae genus
OTU_1571	0	0	0	0	0	0.0768561	0	0	0	0	0	0	0	0	0	0		0	0	0	0	0	0	0	0	0	0	0	0	0	0	0	0	0	Cellular organisms;Bacteria;Proteobacteria;Gammaproteobacteria;Cardiobacteriales;Cardiobacteriaceae;Cardiobacterium
OTU_2163	0	0	0	0	0	0	0	0	0	0	0	0	0	0	0	0		0.0417471	0	0	0	0	0	0	0	0	0	0	0	0	0	0	0	0	Cellular organisms;Bacteria;Proteobacteria;Gammaproteobacteria;BD7-8 marine group
OTU_1057	0	0	0	0	0	0	0	0	0	0	0	0	0	0	0	0		0	0	0	0	0	0	0	0	0	0	0	0.00718597	0	0.133971	0	0	0.0261974	Cellular organisms;Bacteria;Proteobacteria;Gammaproteobacteria;Alteromonadales;Unknown Alteromonadales family
OTU_751	0	0	0.518885	0	0	0	0	0	0	0	0	0	0	0	0	0		0	0	0	0	0	0	0	0	0	0	0	0	0	0	0	0	0	Cellular organisms;Bacteria;Proteobacteria;Gammaproteobacteria;Alteromonadales;Unknown Alteromonadales family
OTU_2024	0	0.015425	0	0	0	0	0	0	0	0	0	0	0	0.0592663	0	0		0	0	0	0	0	0	0	0.00573164	0	0	0	0	0	0	0	0	0	Cellular organisms;Bacteria;Proteobacteria;Gammaproteobacteria;Alteromonadales;Shewanellaceae;Shewanella
OTU_167	0	0	0	0	0	0	0	0	0	0	0	0	0	0	0	0		0.741011	0.142544	0	0.969401	1.14049	0.694121	0	0.143291	0.0202544	0	0	0	0.266145	0	0	0	0.0523949	Cellular organisms;Bacteria;Proteobacteria;Gammaproteobacteria;Alteromonadales;Pseudoalteromonadaceae;Pseudoalteromonas
OTU_2574	0.0465224	0	0	0	0	0	0	0	0	0	0	0	0	0	0	0		0	0	0	0.00659457	0	0	0	0	0	0	0	0	0	0	0	0	0	Cellular organisms;Bacteria;Proteobacteria;Gammaproteobacteria;Alteromonadales;Pseudoalteromonadaceae;Pseudoalteromonas
OTU_2207	0	0	0	0	0	0	0	0	0	0	0	0	0	0	0	0		0	0	0	0	0	0	0	0.0573164	0	0	0	0	0	0	0	0	0	Cellular organisms;Bacteria;Proteobacteria;Gammaproteobacteria;Alteromonadales;Pseudoalteromonadaceae;Algicola
OTU_1675	0	0	0	0	0	0.0256187	0	0	0.0240096	0	0	0	0	0	0	0		0	0	0	0	0	0	0	0	0	0	0	0	0	0	0.163082	0	0	Cellular organisms;Bacteria;Proteobacteria;Gammaproteobacteria;Alteromonadales;Idiomarinaceae;Pseudidiomarina
OTU_1521	0	0	0	0	0.117417	0	0	0	0	0	0	0	0	0	0	0		0	0	0	0	0	0	0	0	0	0	0	0	0	0	0	0	0	Cellular organisms;Bacteria;Proteobacteria;Gammaproteobacteria;Alteromonadales;Idiomarinaceae;Idiomarina
OTU_215	0	0	0	0	0	0	0	0	0	0	0	0	0	0	0	0		0.29223	0	0	0	0	0.139671	0.340544	0.825357	0.243053	0.151777	0	0.531762	0	0.181818	0	0	0.091691	Cellular organisms;Bacteria;Proteobacteria;Gammaproteobacteria;Alteromonadales;Colwelliaceae;Thalassomonas
OTU_289	0	0	0	0	0	0	0	0	0	0	0	0	0	0	0	0		0	0	0	0	0	0	0	0	0	0	0.126676	0	0	0	0	0	0	Cellular organisms;Bacteria;Proteobacteria;Gammaproteobacteria;Alteromonadales;Colwelliaceae;Colwellia
OTU_434	0	0.015425	0	0	0	0	0	0	0	0	0	0	0	0	0	0		0.109586	0	0	0.316539	0.0920575	0.220087	0	0.120365	0	0	0	0	0	0	0	0	0.157185	Cellular organisms;Bacteria;Proteobacteria;Gammaproteobacteria;Alteromonadales;Colwelliaceae
OTU_636	0.0814143	0	0	0	0	0	0	0.0911743	0	0	0	0	0	0.361524	0	0		0	0	0	0	0	0.076184	0	0.080243	0	0	0	0	0	0	0	0	0	Cellular organisms;Bacteria;Proteobacteria;Gammaproteobacteria;Alteromonadales;Alteromonadaceae;Unknown Alteromonadaceae genus
OTU_461	0	0	0	0	0	0	0	0	0	0	0	0	0	0	0	0.00512663		0	0	0	0	0	0	0	0.108901	0	0	0	0	0	0.789474	0	0	0	Cellular organisms;Bacteria;Proteobacteria;Gammaproteobacteria;Alteromonadales;Alteromonadaceae;uncultured;C1-B045
OTU_902	0	0	0	0	0	0	0	0	0	0	0	0	0	0.0296331	0	0		0	0	0	0	0	0	0	0	0	0.0628042	0.195292	0	0	0	0	0	0	Cellular organisms;Bacteria;Proteobacteria;Gammaproteobacteria;Alteromonadales;Alteromonadaceae;uncultured
OTU_281	0.0232612	0	0	0	0	0	0	0	0.0080032	0	0	0	0	0	0.149336	0		0	0	0	0	0	0	0	0.0458532	0	0.0261684	0	0	0	0	0	0	0	Cellular organisms;Bacteria;Proteobacteria;Gammaproteobacteria;Alteromonadales;Alteromonadaceae;SAR92 clade
OTU_960	0.0930449	0	0	0	0	0	0	0	0	0	0	0	0	0	0	0.215318		0	0	0	0	0	0	0	0	0	0	0	0	0	0	0	0	0	Cellular organisms;Bacteria;Proteobacteria;Gammaproteobacteria;Alteromonadales;Alteromonadaceae;SAR92 clade
OTU_1954	0.104676	0	0	0.0176227	0	0	0	0	0	0	0	0	0	0	0	0		0	0	0	0	0	0	0	0	0	0	0	0	0	0	0	0	0	Cellular organisms;Bacteria;Proteobacteria;Gammaproteobacteria;Alteromonadales;Alteromonadaceae;SAR92 clade
OTU_2365	0	0	0	0	0	0	0	0	0	0	0	0	0	0	0	0		0.0417471	0	0	0	0	0	0	0	0	0	0	0	0	0	0	0	0	Cellular organisms;Bacteria;Proteobacteria;Gammaproteobacteria;Alteromonadales;Alteromonadaceae;OM60(NOR5) clade
OTU_861	0	0.246799	0	0	0	0	0	0	0	0	0	0	0	0	0	0		0	0	0	0	0.0716003	0	0	0	0	0	0	0	0	0	0	0	0	Cellular organisms;Bacteria;Proteobacteria;Gammaproteobacteria;Alteromonadales;Alteromonadaceae;OM60(NOR5) clade
OTU_977	0.139567	0	0	0	0	0	0	0.109409	0.0640256	0	0	0	0	0	0	0.174305		0.0834942	0	0	0	0	0.126973	0	0.0687797	0.101272	0.0418695	0	0	0.101761	0.0334928	0	0	0.117888	Cellular organisms;Bacteria;Proteobacteria;Gammaproteobacteria;Alteromonadales;Alteromonadaceae;OM60(NOR5) clade
OTU_491	0.116306	0	0	0.105736	0	0.0409899	0	0	0.112045	0	0	0	0	0.0296331	0.0719027	0.0307598		0.0208736	0	0	0.131891	0.0716003	0.00846489	0.236059	0.0630481	0	0.00523368	0	0.0503018	0	0.0813397	0	0	0	Cellular organisms;Bacteria;Proteobacteria;Gammaproteobacteria;Alteromonadales;Alteromonadaceae;Marinobacter
OTU_3027	0.151198	0	0	0	0	0	0.00489309	0	0	0	0	0	0	0	0	0		0.0521839	0	0	0	0	0.152368	0	0	0	0	0	0	0	0	0	0	0	Cellular organisms;Bacteria;Proteobacteria;Gammaproteobacteria;Alteromonadales;Alteromonadaceae;Marinobacter
OTU_755	0	0	0	0	0	0	0	0	0	0	0	0	0	0	0	0		0	0	0	0	0.051143	0	0.20897	0	0	0	0	0	0	0	0	0	0	Cellular organisms;Bacteria;Proteobacteria;Gammaproteobacteria;Alteromonadales;Alteromonadaceae;BD1-7 clade
OTU_169	0	0	0	0	0.00652316	0	0.00489309	0	0	0	0	0	0	0	0	0		0	0	0	0.382485	1.47292	1.37978	0	0.160486	0.0688649	0.151777	0.263908	0.172463	0.0156556	0.129187	0	0	0.00873248	Cellular organisms;Bacteria;Proteobacteria;Gammaproteobacteria;Alteromonadales;Alteromonadaceae;Aestuariibacter
OTU_2565	0	0	0	0	0	0	0	0	0.040016	0	0	0	0	0	0	0		0	0	0	0	0	0	0	0	0	0	0	0	0	0	0	0	0	Cellular organisms;Bacteria;Proteobacteria;Gammaproteobacteria;Alteromonadales;Alteromonadaceae
OTU_1725	0	0	0	0	0	0	0	0	0.160064	0	0	0	0	0	0	0		0	0	0	0	0	0	0	0.097438	0	0	0	0	0	0	0	0	0	Cellular organisms;Bacteria;Proteobacteria;Gammaproteobacteria;Alteromonadales;Alteromonadaceae
OTU_2520	0.0116306	0	0	0	0.00652316	0	0.00489309	0	0	0.00430089	0	0.0052233	0	0	0	0		0.558368	0	0	0.699024	0.797832	0.469801	3.1926	4.66556	4.6099	5.06621	4.0114	1.31503	0.493151	2.20574	0	0.481369	2.28354	Cellular organisms;Bacteria;Proteobacteria;Gammaproteobacteria;Alteromonadales;Alteromonadaceae
OTU_3	0.895557	0.00771248	0.0181006	0	0.0326158	0.0153712	0.0636101	0.00911743	0.0640256	0.0172036	0	0.0313398	0.00399553	0.00592663	0	0.0307598		7.75453	0.707237	1.56707	13.4463	21.1374	22.1272	30.32	41.4513	38.0297	38.6298	41.5444	10.0172	26.9824	47.4019	0.713485	7.17597	55.1936	Cellular organisms;Bacteria;Proteobacteria;Gammaproteobacteria;Alteromonadales;Alteromonadaceae
OTU_1838	0	0	0	0	0	0.020495	0	0	0	0	0	0	0	0	0	0		0	0	0	0	0	0	0	0	0	0	0	0	0	0	0	0	0	Cellular organisms;Bacteria;Proteobacteria;Gammaproteobacteria;Aeromonadales;Aeromonadaceae;Aeromonas
OTU_252	0.0116306	0.231374	0.0362013	0.114548	0.0717547	0.0307424	0	0.0455872	0	0	0	0	0	0	0.0276549	0.041013		0.0365287	0	0	0	0.675088	0.253947	0	0.0286582	0	0.0418695	0	0	0	0.0909091	0.377128	0	0	Cellular organisms;Bacteria;Proteobacteria;Gammaproteobacteria;Aeromonadales;Aeromonadaceae;Aeromonas
OTU_2617	0	0	0	0	0	0	0	0	0.0320128	0	0	0	0	0	0	0		0	0	0	0	0	0	0	0	0	0	0	0	0	0	0	0	0	Cellular organisms;Bacteria;Proteobacteria;Gammaproteobacteria;Acidithiobacillales;Unknown Acidithiobacillales family
OTU_566	0	0	0	0	0	0	0	0	0	0	0	0	0	0	0	0		0	0	0	0.356107	0.0767146	0	0	0	0	0.0680379	0	0	0	0	0	0	0.270707	Cellular organisms;Bacteria;Proteobacteria;Gammaproteobacteria;Acidithiobacillales;Acidithiobacillaceae;Unknown Acidithiobacillaceae genus
OTU_671	0	0	0	0	0	0	0	0	0	0	0	0	0	0	0	0		0	0	0	0	0	0	0	0	0	0	0	0	0	0	0.958108	0	0	Cellular organisms;Bacteria;Proteobacteria;Gammaproteobacteria;Acidithiobacillales;Acidithiobacillaceae;Acidithiobacillus
OTU_1104	0	0	0	0	0	0	0.00489309	0	0	0	0	0	0	0.0888994	0	0.0974059		0	0	0	0	0	0.0973463	0.00386982	0	0	0	0	0	0	0	0	0	0	Cellular organisms;Bacteria;Proteobacteria;Gammaproteobacteria;Acidithiobacillales;Acidithiobacillaceae;Acidithiobacillus
OTU_2638	0	0	0	0	0	0	0	0	0	0	0	0	0	0	0	0		0	0	0	0	0	0	0	0	0	0	0	0	0.0782779	0	0	0	0	Cellular organisms;Bacteria;Proteobacteria;Gammaproteobacteria
OTU_116	0	0	0	0	0	0	0	0	0	0	0	0	0	0	0	0		0	0.00548246	0	0	0	0	0	0	0	0	0	0	0	0	0	0	0	Cellular organisms;Bacteria;Proteobacteria;Gammaproteobacteria
OTU_900	0	0	0	0	0	0	0	0	0	0	0	0	0	0	0	0		0	0.317982	0	0	0	0	0	0	0	0	0	0	0	0	0	0	0	Cellular organisms;Bacteria;Proteobacteria;Gammaproteobacteria
OTU_1003	0	0.239087	0	0	0.136986	0	0	0	0	0	0	0	0	0	0.0442478	0		0	0	0	0	0	0	0	0	0	0	0	0	0	0	0	0	0	Cellular organisms;Bacteria;Proteobacteria;Gammaproteobacteria
OTU_2538	0.0465224	0	0	0	0	0	0	0	0	0	0	0	0	0	0	0		0	0	0	0	0	0	0	0	0	0	0	0	0	0	0	0	0	Cellular organisms;Bacteria;Proteobacteria;Gammaproteobacteria
OTU_2610	0.0581531	0	0	0	0	0	0	0	0	0	0	0	0	0	0	0		0	0	0	0	0	0	0	0	0	0	0	0	0	0	0	0	0	Cellular organisms;Bacteria;Proteobacteria;Gammaproteobacteria
OTU_1301	0.0930449	0	0	0	0	0	0	0	0	0	0	0	0	0	0	0		0	0	0	0	0.117629	0	0	0	0	0	0	0	0	0	0	0	0	Cellular organisms;Bacteria;Proteobacteria;Gammaproteobacteria
OTU_2631	0.0930449	0.331637	0.168939	0.220284	0.215264	0.133217	0.141899	0.373815	0.216086	0	0	0	0.0639284	0.0651929	0.221239	0.189685		0.172207	0.252193	0.266402	0.237404	0.0971718	0.110044	0.0890058	0.120365	0.0972211	0.120375	0.0844505	0.215579	0.133072	0.119617	0.397513	0	0.0873248	Cellular organisms;Bacteria;Proteobacteria;Gammaproteobacteria
OTU_2921	2.74482	5.77665	1.70749	3.99154	6.03392	3.70446	3.15604	3.07257	4.87395	0	0	0	0.0199776	2.04469	4.4469	3.80396		2.44221	4.60526	4.40347	3.35663	2.66967	2.09929	1.98135	1.65645	1.81074	2.29235	1.55706	3.65047	3.27984	2.23923	5.44287	0	2.03467	Cellular organisms;Bacteria;Proteobacteria;Gammaproteobacteria
OTU_238	5.15236	0	0	0	0	0	0	0	0	0.00430089	0	0	0	0	0	0		0	0	0	0	0	0	0	0	0	0	0	0	0	0	0	0	0	Cellular organisms;Bacteria;Proteobacteria;Gammaproteobacteria
OTU_5	9.00209	13.3503	14.8305	14.944	13.1181	12.4199	10.4272	18.3352	17.2149	0.00860178	0	0.0156699	0.0159821	6.24667	12.6106	11.6528		6.43949	12.0175	10.6195	12.9385	7.71237	7.35599	8.15758	6.09274	7.25918	7.458	8.16003	9.86634	11.1311	5.58373	14.8099	6.01712	4.05624	Cellular organisms;Bacteria;Proteobacteria;Gammaproteobacteria
OTU_1397	0	0	0	0	0	0	0	0	0	0	0	0	0	0	0	0		0	0	0	0	0.102286	0	0	0	0	0	0	0	0	0	0	0	0	Cellular organisms;Bacteria;Proteobacteria;Epsilonproteobacteria;Campylobacterales;Helicobacteraceae;Unknown Helicobacteraceae genus
OTU_2912	0	0	0	0	0	0	0	0	0	0	0	0	0	0	0	0		0	0	0	0	0	0	0	0	0	0	0	0	0	0	0.0611558	0	0	Cellular organisms;Bacteria;Proteobacteria;Epsilonproteobacteria;Campylobacterales;Helicobacteraceae;Sulfurovum
OTU_102	0	0	0	0	0	0	0	0	0	0	0	0	0	0	0	0		0	0	0	0	0	0	0	0	0	0	0.00527816	0	0	0	0	0	0	Cellular organisms;Bacteria;Proteobacteria;Epsilonproteobacteria;Campylobacterales;Helicobacteraceae;Sulfurovum
OTU_2138	0	0	0	0	0	0	0	0	0	0	0	0	0	0	0	0.00512663		0	0.0164474	0	0	0	0	0	0	0	0	0	0	0	0	0	0	0	Cellular organisms;Bacteria;Proteobacteria;Epsilonproteobacteria;Campylobacterales;Helicobacteraceae;Sulfurovum
OTU_1	0	0	0	0	0	0.097351	0	0	0.144058	0	0	0	0	0	0	0.0461396		0.146115	1.00877	0	0	0.051143	0	0	0.126096	0	0.00523368	0.153067	0.194021	0	0	0	0	0.122255	Cellular organisms;Bacteria;Proteobacteria;Epsilonproteobacteria;Campylobacterales;Helicobacteraceae;Sulfurovum
OTU_1812	0	0	0	0	0	0	0	0	0	0	0	0	0	0	0	0		0	0	0	0	0	0	0	0.0859747	0	0	0	0	0	0	0	0	0	Cellular organisms;Bacteria;Proteobacteria;Epsilonproteobacteria;Campylobacterales;Helicobacteraceae;Sulfurimonas
OTU_2021	0	0	0	0	0	0	0	0	0	0	0	0	0	0	0	0		0	0	0	0	0.0460287	0	0	0	0	0	0	0	0	0	0	0	0	Cellular organisms;Bacteria;Proteobacteria;Epsilonproteobacteria;Campylobacterales;Helicobacteraceae;Nitratifractor
OTU_1503	0	0	0	0	0	0	0	0	0	0	0	0	0	0	0	0		0	0	0	0	0	0	0	0	0	0	0	0	0	0	0.203853	0	0	Cellular organisms;Bacteria;Proteobacteria;Epsilonproteobacteria;Campylobacterales;Helicobacteraceae;Arcobacter
OTU_2099	0	0	0	0	0	0	0	0	0	0	0	0	0	0	0	0		0	0.0493421	0	0	0	0	0	0	0	0	0	0	0	0	0	0	0	Cellular organisms;Bacteria;Proteobacteria;Epsilonproteobacteria;Campylobacterales;Helicobacteraceae;Arcobacter
OTU_398	0	0	0	0	0	0	0	0	0	0	0	0	0	0	0	0		0	0	0	0	0	0	0.00386982	0	0	0	0	0	0	0	0	0	0	Cellular organisms;Bacteria;Proteobacteria;Epsilonproteobacteria
OTU_1314	0	0	0	0	0	0	0	0	0	0	0	0	0	0	0	0		0.125241	0	0	0	0	0	0	0	0	0	0	0	0	0	0	0	0	Cellular organisms;Bacteria;Proteobacteria;Deltaproteobacteria;Unknown Deltaproteobacteria order
OTU_1866	0	0	0	0	0	0	0	0	0	0	0	0	0	0.00592663	0	0.0102533		0.120023	0	0	0	0.0102286	0	0	0.0171949	0	0	0.0580597	0	0	0	0	0	0	Cellular organisms;Bacteria;Proteobacteria;Deltaproteobacteria;Syntrophobacterales;Syntrophaceae
OTU_1706	0	0	0	0	0	0	0	0.100292	0	0	0	0	0	0	0	0		0.0730575	0	0	0	0	0	0	0	0	0	0	0	0	0	0	0	0	Cellular organisms;Bacteria;Proteobacteria;Deltaproteobacteria;Syntrophobacterales;Syntrophaceae
OTU_1554	0	0	0	0	0	0	0	0	0	0	0	0	0	0	0	0		0	0	0	0	0	0	0	0	0	0	0	0.158091	0	0	0	0	0	Cellular organisms;Bacteria;Proteobacteria;Deltaproteobacteria;Sva0485
OTU_2389	0	0	0	0	0	0	0	0	0	0	0	0	0	0	0	0		0	0	0	0	0	0	0	0.0229266	0	0	0	0	0	0	0	0	0	Cellular organisms;Bacteria;Proteobacteria;Deltaproteobacteria;Sva0485
OTU_1002	0	0	0	0	0	0	0	0	0	0	0	0	0	0	0	0		0	0	0.261178	0	0	0	0	0	0.0891193	0	0	0	0	0	0	0	0	Cellular organisms;Bacteria;Proteobacteria;Deltaproteobacteria;Sva0485
OTU_650	0	0	0	0	0	0	0	0	0	0	0	0	0	0	0	0		0	0	0	0	0	0	0	0	0	0	0	0	0	0.00478469	0	0	0	Cellular organisms;Bacteria;Proteobacteria;Deltaproteobacteria;Sh765B-TzT-29
OTU_1754	0	0	0	0	0	0	0	0	0	0	0	0	0	0	0	0		0.0626207	0	0	0	0	0	0	0	0	0	0	0	0	0	0	0	0	Cellular organisms;Bacteria;Proteobacteria;Deltaproteobacteria;Sh765B-TzT-29
OTU_870	0	0	0	0	0	0	0	0	0.0960384	0	0	0	0	0	0	0		0	0	0	0	0	0	0	0	0	0	0	0	0	0	0	0	0	Cellular organisms;Bacteria;Proteobacteria;Deltaproteobacteria;Sh765B-TzT-29
OTU_618	0.0465224	0	0	0	0	0	0	0	0	0	0	0	0	0	0	0		0	0	0	0	0	0	0	0	0	0.136076	0	0	0	0	0	0	0	Cellular organisms;Bacteria;Proteobacteria;Deltaproteobacteria;Sh765B-TzT-29
OTU_399	0.151198	0	0	0	0.378343	0.748066	0.00489309	0.00911743	0	0	0	0	0	0	0	0		0.224391	0	0	0.0857294	0.0051143	0.00423245	0	0	0	0.0732716	0	0	0	0	0	0	0	Cellular organisms;Bacteria;Proteobacteria;Deltaproteobacteria;Sh765B-TzT-29
OTU_1352	0	0	0	0	0	0	0	0	0	0	0	0	0	0	0	0		0	0	0	0	0	0	0	0	0	0	0.158345	0	0	0	0	0	0	Cellular organisms;Bacteria;Proteobacteria;Deltaproteobacteria;SAR324 clade(Marine group B)
OTU_791	0	0	0	0	0	0	0	0	0	0	0	0	0	0	0	0		0	0	0	0.00659457	0	0	0	0	0	0	0	0	0	0	0	0	0	Cellular organisms;Bacteria;Proteobacteria;Deltaproteobacteria;SAR324 clade(Marine group B)
OTU_197	0	0	0	0	0	0	0	0	0	0.00430089	0	0	0	0	0	0		0.135678	0	0	0	0	0.00423245	0	0	0	0	0	0	0	0	0	0	0	Cellular organisms;Bacteria;Proteobacteria;Deltaproteobacteria;SAR324 clade(Marine group B)
OTU_2429	0	0	0	0	0	0.0102475	0	0	0	0	0	0	0	0	0	0		0	0	0	0	0	0	0	0	0	0.00523368	0	0.00718597	0	0.00956938	0	0	0	Cellular organisms;Bacteria;Proteobacteria;Deltaproteobacteria;SAR324 clade(Marine group B)
OTU_428	0	0	0	0	0	0.0512374	0	0	0	0	0	0	0	0	0	0		0.093931	0	0	0.283566	0	0	0	0	0	0	0	0	0	0	0	0	0	Cellular organisms;Bacteria;Proteobacteria;Deltaproteobacteria;SAR324 clade(Marine group B)
OTU_82	0	0.00771248	0	0	1.96347	0.896654	0	0	0	0	0	0	0	0.900848	0	0		5.5054	0	0	0	0	0	0.325065	0	0	0.141309	0.749499	0	0	0	0	0	0	Cellular organisms;Bacteria;Proteobacteria;Deltaproteobacteria;SAR324 clade(Marine group B)
OTU_511	0.0348918	0	0	0	0	0	0	0	0	0	0	0	0	0	0	0		0	0	0	0	0	0.00423245	0	0	0	0	0	0.0143719	0	0.00956938	0	0.00891424	0	Cellular organisms;Bacteria;Proteobacteria;Deltaproteobacteria;SAR324 clade(Marine group B)
OTU_829	0.0930449	0	0	0	0	0	0	0	0	0	0	0	0	0	0	0.0717728		0	0	0	0	0.0102286	0.0973463	0	0	0	0	0	0	0	0	0	0	0.0349299	Cellular organisms;Bacteria;Proteobacteria;Deltaproteobacteria;SAR324 clade(Marine group B)
OTU_487	0.151198	1.13373	0	0	0	0	0	0	0	0	0	0	0	0	0	0		0	0	0	0	0	0	0	0	0	0	0	0	0	0	0	0	0	Cellular organisms;Bacteria;Proteobacteria;Deltaproteobacteria;SAR324 clade(Marine group B)
OTU_483	0.290765	0	0	0	0	0	0	0	0	0	0	0	0	0	0	0		0.104368	0	0	0	0	0	0.43729	0	0	0	0	0	0	0	0	0	0.117888	Cellular organisms;Bacteria;Proteobacteria;Deltaproteobacteria;SAR324 clade(Marine group B)
OTU_358	0	0	0	0	0	0	0	0	0	0	0	0	0	0	0	0		0	0	0	0	0	0	0	0	0	0	0	0.00718597	0	0	0	0	0	Cellular organisms;Bacteria;Proteobacteria;Deltaproteobacteria;Nitrospinaceae order incertae sedis;Unknown Nitrospinaceae order incertae sedis family
OTU_35	0	0.0231374	0.0120671	0	0.0130463	0	0	0.00911743	0	0	0	0	0	0	0	0		0	0	0	0	0	0.0169298	0.719786	0.0573164	0.00405088	0	0	0.00718597	0	0	0.0305779	0	0	Cellular organisms;Bacteria;Proteobacteria;Deltaproteobacteria;Nitrospinaceae order incertae sedis;Nitrospinaceae;Unknown Nitrospinaceae genus
OTU_43	0	0	0	0	0.215264	0.0614849	0	0	0	0	0	0	0	6.90452	0.0940265	0		0.00521839	0	1.48349	1.18043	0.429602	0	0.352154	0	0	0	0	0	0	0.22488	0	0	0	Cellular organisms;Bacteria;Proteobacteria;Deltaproteobacteria;Nitrospinaceae order incertae sedis;Nitrospinaceae;Candidatus Entotheonella
OTU_1124	0	0	0	0	0	0	0	0	0	0	0	0	0	0	0	0		0	0.208333	0	0	0	0	0	0	0	0	0	0	0	0	0	0	0	Cellular organisms;Bacteria;Proteobacteria;Deltaproteobacteria;Nitrospinaceae order incertae sedis;Nitrospinaceae
OTU_1326	0	0	0	0	0.169602	0	0	0	0	0	0	0	0	0	0	0		0	0	0	0	0	0	0	0	0	0	0	0	0	0	0	0	0	Cellular organisms;Bacteria;Proteobacteria;Deltaproteobacteria;Nitrospinaceae order incertae sedis;Nitrospinaceae
OTU_3071	0	0	0	0.0176227	0	0	0	0	0	0	0	0	0	0	0	0		0	0	0	0	0	0	0	0	0	0	0	0	0	0	0	0	0	Cellular organisms;Bacteria;Proteobacteria;Deltaproteobacteria;Nitrospinaceae order incertae sedis;Nitrospinaceae
OTU_921	0	0	0	0	0	0	0	0	0	0	0	0	0	0	0	0.138419		0.0887126	0	0	0	0	0	0	0	0	0	0	0	0	0	0	0	0.0261974	Cellular organisms;Bacteria;Proteobacteria;Deltaproteobacteria;Myxococcales;Unknown Myxococcales family
OTU_2199	0	0	0	0	0	0	0	0	0	0	0	0	0	0	0.0608407	0		0	0	0	0	0	0	0	0	0	0	0	0	0	0	0	0	0	Cellular organisms;Bacteria;Proteobacteria;Deltaproteobacteria;Myxococcales;Unknown Myxococcales family
OTU_257	0	0	0.156872	0.387699	0.319635	0.143465	0.298478	0.0273523	0.112045	0	0	0	0	0.480057	0.365044	0.220445		0.177425	0.202851	0.506686	0	0.0562574	0.253947	0.294106	0.0401215	0.218747	0.0628042	0.00527816	0	0.0861057	0.062201	0.224238	0	0.0611274	Cellular organisms;Bacteria;Proteobacteria;Deltaproteobacteria;Myxococcales;Unknown Myxococcales family
OTU_287	0.139567	0.208237	0	0.0793021	0.169602	0.0666086	0	0.100292	0	0	0	0	0	0.0948261	0	0		0	0	0	0	0	0.122741	0	0.120365	0.0648141	0.0209347	0.51726	0.546134	0.234834	0	0.0815411	0	0	Cellular organisms;Bacteria;Proteobacteria;Deltaproteobacteria;Myxococcales;Unknown Myxococcales family
OTU_1606	0	0	0	0	0	0	0	0	0	0	0	0	0	0.0948261	0	0		0	0	0	0	0	0	0	0	0	0	0	0	0	0	0	0	0	Cellular organisms;Bacteria;Proteobacteria;Deltaproteobacteria;Myxococcales;Sorangiineae;Unknown Sorangiineae family
OTU_1568	0	0	0.132738	0	0	0	0	0	0	0	0	0	0	0	0	0		0	0	0	0	0	0	0	0	0	0	0	0	0	0	0	0	0	Cellular organisms;Bacteria;Proteobacteria;Deltaproteobacteria;Myxococcales;Sorangiineae;Unknown Sorangiineae family
OTU_1213	0	0	0	0	0	0	0	0	0.0720288	0	0	0	0	0	0	0		0	0	0	0	0	0	0	0	0	0	0	0	0	0	0	0	0.0829586	Cellular organisms;Bacteria;Proteobacteria;Deltaproteobacteria;Myxococcales;Sorangiineae;Polyangiaceae;Unknown Polyangiaceae genus
OTU_2743	0	0.0308499	0	0	0	0	0	0	0	0	0	0	0	0	0	0		0	0	0	0	0	0	0	0	0	0	0	0	0	0	0	0	0	Cellular organisms;Bacteria;Proteobacteria;Deltaproteobacteria;Myxococcales;Sorangiineae;Polyangiaceae;Unknown Polyangiaceae genus
OTU_2860	0	0	0	0	0	0	0	0	0	0	0	0	0	0	0	0.0256331		0	0	0	0	0	0	0	0	0	0	0	0	0	0	0	0	0	Cellular organisms;Bacteria;Proteobacteria;Deltaproteobacteria;Myxococcales;Sorangiineae;Polyangiaceae;Sorangium
OTU_1251	0	0	0	0	0	0	0.00489309	0	0	0	0	0	0	0	0	0		0	0	0	0.00659457	0	0.0677191	0	0	0	0	0	0	0	0	0.112119	0	0.0218312	Cellular organisms;Bacteria;Proteobacteria;Deltaproteobacteria;Myxococcales;Sorangiineae;Polyangiaceae;Sorangium
OTU_2293	0.116306	0	0	0	0	0	0	0	0	0	0	0	0	0	0	0		0	0	0	0	0	0	0	0	0	0	0	0	0	0	0	0	0	Cellular organisms;Bacteria;Proteobacteria;Deltaproteobacteria;Myxococcales;Sorangiineae;Polyangiaceae;Sorangium
OTU_957	0	0	0	0	0	0	0	0	0	0	0	0	0	0	0	0		0	0	0	0	0	0	0	0	0	0.319255	0.137232	0	0	0	0	0	0	Cellular organisms;Bacteria;Proteobacteria;Deltaproteobacteria;Myxococcales;Sorangiineae;Polyangiaceae;Byssovorax
OTU_1737	0	0	0	0.13217	0	0	0	0	0	0	0	0	0	0	0	0		0	0	0	0	0	0	0	0	0	0	0	0	0	0	0	0	0	Cellular organisms;Bacteria;Proteobacteria;Deltaproteobacteria;Myxococcales;Sorangiineae;Phaselicystidaceae;Unknown Phaselicystidaceae genus
OTU_1177	0	0	0	0	0	0	0	0	0	0	0	0	0	0	0	0		0.0469655	0	0	0	0	0	0	0	0	0	0	0.186835	0	0	0	0	0	Cellular organisms;Bacteria;Proteobacteria;Deltaproteobacteria;Myxococcales;Sorangiineae
OTU_3303	0	0	0	0	0	0	0	0	0	0	0	0	0	0	0	0		0	0	0	0	0	0	0	0	0	0	0	0	0	0	0	0	0.00436624	Cellular organisms;Bacteria;Proteobacteria;Deltaproteobacteria;Myxococcales;Nannocystineae;Unknown Nannocystineae family
OTU_954	0	0	0	0	0	0	0	0	0	0	0	0	0	0	0	0		0	0	0	0	0	0	0	0	0	0.00523368	0	0.431158	0	0	0	0	0	Cellular organisms;Bacteria;Proteobacteria;Deltaproteobacteria;Myxococcales;Nannocystineae;Haliangiaceae;Unknown Haliangiaceae genus
OTU_1113	0	0	0	0	0	0	0	0	0	0	0	0	0	0	0	0		0	0	0	0	0	0.152368	0	0	0	0	0	0	0	0.00478469	0	0	0	Cellular organisms;Bacteria;Proteobacteria;Deltaproteobacteria;Myxococcales;Nannocystineae;Haliangiaceae;Unknown Haliangiaceae genus
OTU_1342	0	0	0	0	0	0	0	0	0	0	0	0	0	0	0.154867	0		0	0	0	0	0	0	0	0	0	0	0	0	0	0	0	0	0	Cellular organisms;Bacteria;Proteobacteria;Deltaproteobacteria;Myxococcales;Nannocystineae;Haliangiaceae;Haliangium
OTU_730	0	0.593861	0	0	0	0	0	0	0	0	0	0	0	0	0	0		0	0	0	0	0	0	0	0	0	0	0	0	0	0	0	0	0	Cellular organisms;Bacteria;Proteobacteria;Deltaproteobacteria;Myxococcales;Nannocystineae;Haliangiaceae;Haliangium
OTU_2222	0.0814143	0	0	0	0	0	0	0	0	0	0	0	0	0	0	0		0	0	0	0	0	0	0	0	0	0	0	0	0	0	0	0	0	Cellular organisms;Bacteria;Proteobacteria;Deltaproteobacteria;Myxococcales;Nannocystineae
OTU_74	0	0	0	0	0	0	0	0	0.0080032	0	0.0151073	0	11.2554	0	0.00553097	0		0	0	0	0	0	0	0	0	0	0	0	0	0	0	0	0	0	Cellular organisms;Bacteria;Proteobacteria;Deltaproteobacteria;Myxococcales;mle1-27
OTU_193	0	0.362487	1.42392	0.13217	0.104371	0.12297	0	0.145879	0.232093	0	0	0	0	0	0.127212	0		0	0	0	0	0.122743	0.313201	0	0.0573164	0.32407	0.0732716	0	0.215579	0.0939335	0.0909091	0	0	0.0480286	Cellular organisms;Bacteria;Proteobacteria;Deltaproteobacteria;Myxococcales;mle1-27
OTU_2320	0	0	0	0	0	0	0	0	0	0	0	0	0	0	0	0		0	0	0	0	0	0	0	0	0.0283562	0	0	0	0	0	0	0	0	Cellular organisms;Bacteria;Proteobacteria;Deltaproteobacteria;Myxococcales;JG37-AG-15
OTU_2997	0	0	0	0	0	0	0	0	0	0	0	0	0	0	0.0165929	0		0	0	0	0	0	0	0	0	0	0	0	0	0	0	0	0	0	Cellular organisms;Bacteria;Proteobacteria;Deltaproteobacteria;Myxococcales;JG37-AG-15
OTU_1499	0.5699	0	0	0.0440567	0.0130463	0	0.0782894	0	0	0	0	0	0	0	0	0.0358864		0	0	0	0.0659457	0	0.0804165	0	0	0	0	0	0	0	0.0334928	0.0611558	0	0.0261974	Cellular organisms;Bacteria;Proteobacteria;Deltaproteobacteria;Myxococcales;JG37-AG-15
OTU_446	0	0	0	0.105736	0	0.102475	0	0	0	0	0	0	0	0	0.0331858	0		0.00521839	0	0.501463	0	0.132972	0	0	0	0	0.0157011	0	0	0.101761	0	0	0	0	Cellular organisms;Bacteria;Proteobacteria;Deltaproteobacteria;Myxococcales;Cystobacterineae;Unknown Cystobacterineae family
OTU_2028	0	0	0	0	0	0	0	0	0	0	0	0	0	0	0	0		0	0	0	0	0.0716003	0	0	0	0	0	0	0	0	0	0	0	0	Cellular organisms;Bacteria;Proteobacteria;Deltaproteobacteria;Myxococcales;Cystobacterineae
OTU_1773	0	0	0	0	0	0	0	0	0	0	0	0	0	0	0	0		0	0	0	0	0.0818289	0	0	0	0	0	0	0	0	0	0	0	0	Cellular organisms;Bacteria;Proteobacteria;Deltaproteobacteria;Myxococcales;Cystobacterineae
OTU_1284	0	0	0	0	0	0	0	0	0	0	0	0	0	0	0	0		0	0	0	0	0.122743	0	0	0	0	0	0	0	0	0	0	0	0	Cellular organisms;Bacteria;Proteobacteria;Deltaproteobacteria;Myxococcales;Cystobacterineae
OTU_544	0	0	0	0	0	0	0	0	0	0	0	0	0	0	0	0		0.0104368	0	0	0	0	0	0	0	0	0	0	0	0	0	0	0	0	Cellular organisms;Bacteria;Proteobacteria;Deltaproteobacteria;Myxococcales;Cystobacterineae
OTU_606	0	0	0	0	0	0	0	0	0	0	0	0	0	0.189652	0	0		0	0	0	0	0	0	0	0	0	0	0	0	0	0	0	0	0	Cellular organisms;Bacteria;Proteobacteria;Deltaproteobacteria;Myxococcales;Cystobacterineae
OTU_1691	0	0	0	0	0.0913242	0	0	0	0	0	0	0	0	0	0	0		0	0	0	0	0	0	0	0	0	0.00523368	0	0	0	0	0	0	0	Cellular organisms;Bacteria;Proteobacteria;Deltaproteobacteria;Myxococcales;Cystobacterineae
OTU_1771	0	0	0	0.13217	0	0	0	0	0	0	0	0	0	0	0	0		0	0	0	0	0	0	0	0	0	0	0	0	0	0	0.0305779	0	0	Cellular organisms;Bacteria;Proteobacteria;Deltaproteobacteria;Myxococcales;Cystobacterineae
OTU_501	0.0232612	0	0	0	0	0	0	0	0	0	0	0	0	0	0	0		0	0	0	0	0	0	0	0	0	0	0	0	0	0	0	0	0	Cellular organisms;Bacteria;Proteobacteria;Deltaproteobacteria;Myxococcales;Cystobacterineae
OTU_1508	0	0	0	0	0	0	0	0	0	0	0	0	0	0	0	0		0	0	0	0	0	0	0	0	0	0	0	0	0.164384	0	0	0	0	Cellular organisms;Bacteria;Proteobacteria;Deltaproteobacteria;Myxococcales;0319-6G20
OTU_1510	0	0	0	0	0	0	0	0	0	0	0	0	0	0	0	0		0	0	0	0	0	0	0	0	0.0729158	0	0	0	0	0	0	0	0	Cellular organisms;Bacteria;Proteobacteria;Deltaproteobacteria;Myxococcales;0319-6G20
OTU_803	0	0	0	0	0	0	0	0	0	0	0	0	0	0	0.0774336	0		0	0	0	0	0.143201	0	0	0	0	0	0	0	0	0	0	0.187199	0.10479	Cellular organisms;Bacteria;Proteobacteria;Deltaproteobacteria;Myxococcales;0319-6G20
OTU_337	0.139567	0	0	0	0	0.0512374	0.00489309	0.182349	0	0	0	0.0052233	0	0.0533397	0.105088	0.0256331		0.104368	0	0	0	0.33243	0.148136	0.178012	0	0	0.0104674	0.163623	0.00718597	0	0	0	0	0	Cellular organisms;Bacteria;Proteobacteria;Deltaproteobacteria;Myxococcales;0319-6G20
OTU_569	0	0	0	0	0	0	0	0	0	0	0	0	0	0	0	0		0	0	0	0	0	0	0	0	0	0	0	0	0	0	0	1.02514	0	Cellular organisms;Bacteria;Proteobacteria;Deltaproteobacteria;GR-WP33-30
OTU_2455	0	0	0	0	0	0.0512374	0	0	0	0	0	0	0	0	0	0		0	0	0	0	0	0	0	0	0	0	0	0	0	0	0	0	0	Cellular organisms;Bacteria;Proteobacteria;Deltaproteobacteria;GR-WP33-30
OTU_480	0.0348918	0	0	0	0.241357	0	0	0	0	0	0	0	0	1.12013	0	0		0.0417471	0	0	0.217621	0.0613717	0.00423245	0	0	0	0	0	0	0	0	0	0	0	Cellular organisms;Bacteria;Proteobacteria;Deltaproteobacteria;GR-WP33-30
OTU_2976	0	0	0	0	0	0	0	0.0273523	0	0	0	0	0	0	0.0110619	0		0	0	0	0	0	0	0	0	0	0	0	0	0	0	0	0	0	Cellular organisms;Bacteria;Proteobacteria;Deltaproteobacteria;DTB120
OTU_680	0	0	0	0	0	0	0	0	0	0	0	0	0	0	0	0		0	0	0	0	0	0	0	0	0	0	0	0	0	0.38756	0	0	0	Cellular organisms;Bacteria;Proteobacteria;Deltaproteobacteria;Desulfuromonadales;Unknown Desulfuromonadales family
OTU_824	0	0	0	0	0	0	0	0	0	0	0	0	0	0	0	0		0	0	0	0	0	0	0	0	0.0648141	0.0157011	0	0	0	0.076555	0	0	0.301271	Cellular organisms;Bacteria;Proteobacteria;Deltaproteobacteria;Desulfuromonadales;Unknown Desulfuromonadales family
OTU_444	0	0	0	0	0	0	0	0	0	0	0	0	0	0	0	0		0	0	0	0	0	0	0	0.0745114	0	0	0	0.0143719	0.446184	0.248804	0	0	0.51085	Cellular organisms;Bacteria;Proteobacteria;Deltaproteobacteria;Desulfuromonadales;Unknown Desulfuromonadales family
OTU_1141	0	0	0	0	0	0	0	0	0	0	0	0	0	0	0	0		0	0	0	0	0	0	0	0	0	0	0	0	0	0.172249	0	0	0	Cellular organisms;Bacteria;Proteobacteria;Deltaproteobacteria;Desulfuromonadales;GR-WP33-58
OTU_1625	0	0	0	0	0	0	0	0	0	0	0	0	0	0	0	0		0	0	0	0	0	0	0	0	0	0	0	0	0.133072	0	0	0	0	Cellular organisms;Bacteria;Proteobacteria;Deltaproteobacteria;Desulfuromonadales;GR-WP33-58
OTU_1934	0	0	0	0	0	0	0	0	0	0	0	0	0	0.0533397	0	0		0	0	0	0	0	0	0	0	0	0	0	0	0	0	0	0	0	Cellular organisms;Bacteria;Proteobacteria;Deltaproteobacteria;Desulfuromonadales;GR-WP33-58
OTU_3001	0.0232612	0	0	0	0	0	0	0	0	0	0	0	0	0	0	0		0.00521839	0	0	0	0	0	0	0	0	0	0	0	0	0	0	0	0	Cellular organisms;Bacteria;Proteobacteria;Deltaproteobacteria;Desulfuromonadales;GR-WP33-58
OTU_2717	0	0	0	0	0	0	0	0	0	0	0	0	0	0	0	0		0	0	0	0	0	0	0	0.0171949	0	0	0	0	0	0	0	0	0	Cellular organisms;Bacteria;Proteobacteria;Deltaproteobacteria;Desulfuromonadales;Geobacteraceae;Geoalkalibacter
OTU_1420	0	0	0	0	0	0	0	0	0	0	0	0	0	0	0	0		0	0	0	0	0	0	0	0	0	0	0	0	0	0.210526	0	0	0	Cellular organisms;Bacteria;Proteobacteria;Deltaproteobacteria;Desulfurellales;Desulfurellaceae
OTU_1617	0.0465224	0	0	0	0	0.0871036	0	0	0	0	0	0	0	0	0	0		0	0	0	0	0	0	0	0	0	0	0	0	0	0	0	0	0	Cellular organisms;Bacteria;Proteobacteria;Deltaproteobacteria;Desulfovibrionales;Desulfovibrionaceae;Desulfovibrio;sulfate-reducing bacterium F1-7b
OTU_1476	0	0	0	0.19385	0	0	0	0	0	0	0	0	0	0	0	0		0	0	0	0	0	0	0	0	0	0	0	0	0	0.062201	0	0	0	Cellular organisms;Bacteria;Proteobacteria;Deltaproteobacteria;Desulfovibrionales;Desulfovibrionaceae;Desulfovibrio
OTU_2732	0.0465224	0	0	0	0	0	0	0	0	0	0	0	0	0	0	0		0	0	0	0	0	0	0	0	0	0	0	0	0	0	0	0	0	Cellular organisms;Bacteria;Proteobacteria;Deltaproteobacteria;Desulfovibrionales;Desulfovibrionaceae;Desulfovibrio
OTU_2889	0	0	0	0	0	0	0	0	0	0	0	0	0	0	0	0		0	0	0	0	0	0	0	0.0114633	0	0	0	0	0	0	0	0	0	Cellular organisms;Bacteria;Proteobacteria;Deltaproteobacteria;Desulfobacterales;Desulfobulbaceae;Unknown Desulfobulbaceae genus
OTU_3160	0	0	0	0	0	0	0	0	0.0240096	0	0	0	0	0	0	0		0	0	0	0	0.0204572	0	0	0	0	0	0	0	0	0	0	0	0	Cellular organisms;Bacteria;Proteobacteria;Deltaproteobacteria;Desulfobacterales;Desulfobulbaceae;Desulfocapsa
OTU_112	0	0	0	0	0	0	0	0.063822	0.320128	0	0	0	0	0	0.105088	0.153799		1.74294	2.61513	2.57522	0.0329728	0.0358001	0	0	0.957185	0.866888	0.115141	0.527816	0.912619	0.0156556	0.00956938	0.0611558	0.784454	0.0960573	Cellular organisms;Bacteria;Proteobacteria;Deltaproteobacteria;Desulfobacterales;Desulfobacteraceae;SEEP-SRB1
OTU_153	0.0465224	0	0	0.158604	0	0.0922273	0	0	0.192077	0	0	0	0	0	0.160398	0.0461396		1.45071	2.70833	0	0.118702	0.311973	0	0.282497	0.636213	0.198493	0.240749	0	0.402414	0	0	0.0917338	0	0.113522	Cellular organisms;Bacteria;Proteobacteria;Deltaproteobacteria;Desulfobacterales;Desulfobacteraceae;SEEP-SRB1
OTU_2286	0	0	0	0	0	0	0	0	0	0	0	0	0	0	0	0		0.104368	0.0438596	0	0	0	0	0	0	0	0	0	0	0	0	0	0	0	Cellular organisms;Bacteria;Proteobacteria;Deltaproteobacteria;Desulfobacterales;Desulfobacteraceae;Desulfobacula
OTU_3057	0	0	0	0	0	0	0	0	0	0	0	0	0	0	0	0		0	0.0493421	0.00522357	0	0.0102286	0	0	0.0859747	0	0	0	0	0	0	0	0	0	Cellular organisms;Bacteria;Proteobacteria;Deltaproteobacteria;Desulfobacterales;Desulfobacteraceae
OTU_1563	0	0	0	0	0	0	0	0	0.040016	0	0	0	0	0	0	0		0.0208736	0	0	0	0	0	0	0.0859747	0	0	0	0.00718597	0	0	0	0	0	Cellular organisms;Bacteria;Proteobacteria;Deltaproteobacteria;Desulfobacterales;Desulfobacteraceae
OTU_2018	0	0	0	0	0	0	0	0	0	0	0	0	0	0	0	0		0.00521839	0	0	0	0	0	0	0.0515848	0	0	0	0	0	0	0	0	0	Cellular organisms;Bacteria;Proteobacteria;Deltaproteobacteria;Desulfarculales;Desulfarculaceae
OTU_1197	0	0	0	0	0	0	0	0	0.0560224	0	0	0	0	0	0	0		0.177425	0	0	0	0	0	0	0.0630481	0	0	0	0	0	0	0	0	0	Cellular organisms;Bacteria;Proteobacteria;Deltaproteobacteria;Desulfarculales;Desulfarculaceae
OTU_1426	0	0	0	0	0	0	0.00489309	0	0	0.00430089	0	0	0	0	0	0.00512663		0	0.142544	0	0	0	0	0	0.0401215	0.0931702	0	0	0	0	0	0	0	0	Cellular organisms;Bacteria;Proteobacteria;Deltaproteobacteria;Desulfarculales;Desulfarculaceae
OTU_3176	0	0	0	0	0.0130463	0	0	0	0	0	0	0	0	0	0	0		0	0	0	0	0	0	0	0	0	0	0	0	0	0	0	0	0	Cellular organisms;Bacteria;Proteobacteria;Deltaproteobacteria;Desulfarculales;Desulfarculaceae
OTU_1643	0	0.146537	0	0	0	0	0	0	0.0240096	0	0	0	0	0	0	0		0	0	0	0	0	0	0	0	0	0	0	0	0	0	0	0	0	Cellular organisms;Bacteria;Proteobacteria;Deltaproteobacteria;Desulfarculales;Desulfarculaceae
OTU_1652	0	0	0	0	0	0	0	0	0	0	0	0	0	0	0	0		0	0	0	0	0	0	0	0	0	0	0	0	0	0	0	0	0.0654936	Cellular organisms;Bacteria;Proteobacteria;Deltaproteobacteria;Bdellovibrionales;Unknown Bdellovibrionales family
OTU_1288	0	0	0	0	0	0	0	0	0	0	0	0	0	0.106679	0	0		0	0	0	0	0	0.0423245	0	0	0	0	0	0	0	0	0	0	0	Cellular organisms;Bacteria;Proteobacteria;Deltaproteobacteria;Bdellovibrionales;Unknown Bdellovibrionales family
OTU_1740	0	0	0	0	0	0	0	0	0	0	0	0	0	0.142239	0	0.0563929		0	0	0	0	0	0	0	0	0	0	0	0	0	0	0	0	0	Cellular organisms;Bacteria;Proteobacteria;Deltaproteobacteria;Bdellovibrionales;Unknown Bdellovibrionales family
OTU_1545	0	0	0	0	0	0	0	0.0911743	0	0	0	0	0	0	0	0.0358864		0	0	0	0	0	0	0	0	0	0	0	0	0	0	0	0	0	Cellular organisms;Bacteria;Proteobacteria;Deltaproteobacteria;Bdellovibrionales;Unknown Bdellovibrionales family
OTU_77	0	0	0	0	0.00652316	0	0.0489309	0	0	0	0	0	0	0	0	0		0.0208736	0.00548246	1.67677	3.67977	2.70035	5.77729	0	0	0.13773	0	0	0	0	0	0	0	0.0218312	Cellular organisms;Bacteria;Proteobacteria;Deltaproteobacteria;Bdellovibrionales;Unknown Bdellovibrionales family
OTU_2235	0	0	0	0.0440567	0	0	0	0	0	0	0	0	0	0	0	0		0	0	0	0	0	0	0	0	0	0	0	0	0	0	0	0	0	Cellular organisms;Bacteria;Proteobacteria;Deltaproteobacteria;Bdellovibrionales;Unknown Bdellovibrionales family
OTU_1726	0.162829	0	0	0	0	0	0	0	0	0	0	0	0	0	0	0		0	0	0	0	0	0	0	0	0	0	0	0	0	0	0	0	0	Cellular organisms;Bacteria;Proteobacteria;Deltaproteobacteria;Bdellovibrionales;Unknown Bdellovibrionales family
OTU_2118	0.0116306	0	0	0	0	0	0	0	0	0	0	0	0	0	0	0		0	0	0	0	0	0	0	0	0	0	0	0	0	0	0	0	0.0305637	Cellular organisms;Bacteria;Proteobacteria;Deltaproteobacteria;Bdellovibrionales;Bdellovibrionaceae;Unknown Bdellovibrionaceae genus
OTU_1872	0	0	0	0	0	0	0	0	0	0	0	0	0	0	0	0		0.093931	0	0	0	0.0255715	0	0	0	0	0.00523368	0	0	0	0	0	0	0	Cellular organisms;Bacteria;Proteobacteria;Deltaproteobacteria;Bdellovibrionales;Bdellovibrionaceae;OM27 clade
OTU_2682	0	0	0	0	0	0	0	0	0	0	0	0	0	0	0	0.0307598		0	0	0	0	0	0	0	0	0	0	0	0	0	0	0	0	0	Cellular organisms;Bacteria;Proteobacteria;Deltaproteobacteria;Bdellovibrionales;Bdellovibrionaceae;OM27 clade
OTU_1985	0	0	0	0	0	0	0	0	0	0	0	0	0	0	0	0		0	0	0	0	0	0.0465569	0	0	0	0	0	0	0	0	0	0	0	Cellular organisms;Bacteria;Proteobacteria;Deltaproteobacteria;Bdellovibrionales;Bacteriovoraceae;Peredibacter
OTU_1306	0	0	0	0	0	0	0	0	0	0	0	0	0	0	0	0		0	0	0	0	0.0920575	0	0	0	0	0	0	0	0	0	0	0	0	Cellular organisms;Bacteria;Proteobacteria;Deltaproteobacteria;Bdellovibrionales;Bacteriovoraceae;Peredibacter
OTU_3298	0	0	0	0	0	0	0	0	0	0	0	0	0	0	0	0		0	0	0	0	0.0153429	0	0	0	0	0	0	0	0	0	0	0	0	Cellular organisms;Bacteria;Proteobacteria;Deltaproteobacteria;Bdellovibrionales;Bacteriovoraceae;Bacteriovorax
OTU_1839	0	0	0	0	0	0	0	0	0	0	0	0	0	0	0	0		0.0730575	0	0	0	0	0	0	0	0	0	0	0	0	0	0	0	0	Cellular organisms;Bacteria;Proteobacteria;Deltaproteobacteria;Bdellovibrionales;Bacteriovoraceae
OTU_1029	0	0	0	0.140982	0.273973	0	0	0	0	0	0	0	0	0	0	0		0	0	0	0	0	0	0	0	0	0	0	0	0	0	0	0	0	Cellular organisms;Bacteria;Proteobacteria;Deltaproteobacteria;Bdellovibrionales;Bacteriovoraceae
OTU_3116	0.0232612	0	0	0	0	0	0	0	0	0	0	0	0	0	0	0		0	0	0	0	0	0	0	0	0	0	0	0	0	0	0	0	0	Cellular organisms;Bacteria;Proteobacteria;Deltaproteobacteria;Bdellovibrionales;Bacteriovoraceae
OTU_1174	0	0	0	0	0	0	0	0	0	0	0	0	0	0	0	0		0.156552	0	0	0	0	0	0	0	0	0	0	0	0	0	0	0	0	Cellular organisms;Bacteria;Proteobacteria;Deltaproteobacteria
OTU_2002	0	0	0	0	0	0	0	0	0	0	0	0	0	0	0	0		0	0	0	0	0	0	0	0	0	0.0575705	0	0	0	0	0	0	0	Cellular organisms;Bacteria;Proteobacteria;Betaproteobacteria;TRA3-20
OTU_2253	0	0	0	0	0	0	0	0	0	0	0	0	0	0	0.0276549	0		0	0	0	0	0	0	0	0	0	0	0	0	0	0	0	0	0	Cellular organisms;Bacteria;Proteobacteria;Betaproteobacteria;SC-I-84
OTU_1912	0	0	0	0	0	0	0	0	0	0	0	0	0	0	0	0		0	0	0	0	0	0	0	0.0515848	0	0	0	0	0	0	0	0	0	Cellular organisms;Bacteria;Proteobacteria;Betaproteobacteria;Rhodocyclales;Rhodocyclaceae;Unknown Rhodocyclaceae genus
OTU_1430	0	0	0	0	0.169602	0	0	0	0	0	0	0	0	0	0	0		0	0	0	0	0	0	0	0	0	0	0	0	0	0	0	0	0	Cellular organisms;Bacteria;Proteobacteria;Betaproteobacteria;Rhodocyclales;Rhodocyclaceae;Uliginosibacterium
OTU_2577	0	0	0	0.0440567	0.0326158	0	0	0	0	0	0	0	0	0	0.0387168	0		0	0	0	0	0.051143	0	0	0.0171949	0	0	0.300855	0	0	0	0.122312	0	0	Cellular organisms;Bacteria;Proteobacteria;Betaproteobacteria;Rhodocyclales;Rhodocyclaceae;Thauera;Thauera (species)
OTU_1234	0	0	0	0.0176227	0.0391389	0.0358662	0	0	0.0160064	0	0	0	0	0	0	0		0	0	0	0	0.0306858	0	0	0	0	0	0	0.00718597	0	0	0	0	0	Cellular organisms;Bacteria;Proteobacteria;Betaproteobacteria;Rhodocyclales;Rhodocyclaceae;Azospira
OTU_3268	0	0	0	0	0	0	0	0	0	0	0	0	0	0	0	0		0	0	0	0	0	0	0	0	0.101272	0	0	0	0	0	0	0	0	Cellular organisms;Bacteria;Proteobacteria;Betaproteobacteria;Rhodocyclales;Rhodocyclaceae
OTU_795	0	0.169675	0	0.13217	0	0	0	0	0	0	0	0	0	0	0	0		0	0.191886	0	0	0	0	0	0	0	0	0.0422253	0	0	0	0	0	0	Cellular organisms;Bacteria;Proteobacteria;Betaproteobacteria;Rhodocyclales;Rhodocyclaceae
OTU_836	0.0697837	0	0	0	0	0.0461136	0	0	0	0	0	0	0	0	0	0		0	0	0	0	0	0	0	0	0	0	0	0	0	0	0	0	0	Cellular organisms;Bacteria;Proteobacteria;Betaproteobacteria;Nitrosomonadales;Nitrosomonadaceae;Nitrosomonas
OTU_2245	0	0	0	0	0	0	0	0	0	0	0	0	0	0	0	0		0.0469655	0	0	0	0	0	0	0	0	0	0	0	0	0	0	0	0	Cellular organisms;Bacteria;Proteobacteria;Betaproteobacteria;Nitrosomonadales;Nitrosomonadaceae
OTU_1272	0	0	0	0	0	0	0	0	0	0	0	0	0	0	0.232301	0		0	0	0	0	0	0	0	0	0	0	0	0	0	0	0	0	0	Cellular organisms;Bacteria;Proteobacteria;Betaproteobacteria;Nitrosomonadales;Nitrosomonadaceae
OTU_527	0	0	0	0	0	0.194702	0	0	0	0	0	0	0	0	0	0		0	0	0	0.191242	0	0.0677191	0.131574	0	0	0	0	0	0	0	0	0	0	Cellular organisms;Bacteria;Proteobacteria;Betaproteobacteria;Nitrosomonadales;Nitrosomonadaceae
OTU_2608	0	0	0	0	0	0	0	0	0	0	0	0	0	0	0	0		0	0	0	0	0.0204572	0	0	0	0	0	0	0	0	0	0	0	0	Cellular organisms;Bacteria;Proteobacteria;Betaproteobacteria;Nitrosomonadales;Gallionellaceae;Gallionella
OTU_3210	0	0	0	0	0	0	0	0	0	0	0	0	0	0	0	0		0	0	0	0	0	0	0	0	0	0	0	0	0	0	0.0305779	0	0	Cellular organisms;Bacteria;Proteobacteria;Betaproteobacteria;Neisseriales;Neisseriaceae;Vogesella
OTU_1008	0	0	0	0	0	0.0307424	0	0	0	0	0	0	0	0.160019	0	0.0102533		0	0	0	0	0	0.0211622	0	0	0	0	0	0	0	0	0	0	0	Cellular organisms;Bacteria;Proteobacteria;Betaproteobacteria;Neisseriales;Neisseriaceae;Vogesella
OTU_2390	0	0	0	0	0	0	0	0	0	0	0	0	0	0.0296331	0	0		0	0	0	0	0	0	0	0	0	0	0	0	0	0	0	0	0	Cellular organisms;Bacteria;Proteobacteria;Betaproteobacteria;Neisseriales;Neisseriaceae;Simonsiella
OTU_260	0	0	0	0	0.0195695	0.20495	0.689925	0	0.184074	0	0	0	0	0.45635	0.536504	0.205065		0.0469655	0	0	0.184648	0.0613717	0.0338596	0	0.131828	0.0486105	0	0	0.459902	0	0.244019	0	0	0	Cellular organisms;Bacteria;Proteobacteria;Betaproteobacteria;Neisseriales;Neisseriaceae;Neisseria
OTU_886	0	0	0	0.0176227	0	0.0153712	0	0.00911743	0	0	0	0	0	0	0	0.041013		0	0	0	0.0857294	0.0358001	0	0	0.0401215	0	0.0366358	0	0	0	0	0.0203853	0	0	Cellular organisms;Bacteria;Proteobacteria;Betaproteobacteria;Neisseriales;Neisseriaceae;Microvirgula
OTU_1142	0	0	0	0	0	0	0	0	0	0	0	0	0	0	0	0		0	0	0	0	0	0	0	0	0	0	0	0	0.219178	0	0	0	0	Cellular organisms;Bacteria;Proteobacteria;Betaproteobacteria;Neisseriales;Neisseriaceae;Leeia
OTU_1534	0	0.0848373	0	0	0	0	0	0	0	0	0	0	0	0	0	0		0	0.109649	0	0	0	0	0	0	0	0	0	0	0	0	0	0	0	Cellular organisms;Bacteria;Proteobacteria;Betaproteobacteria;Neisseriales;Neisseriaceae;Kingella
OTU_1981	0	0	0	0	0	0	0	0.0911743	0	0	0	0	0	0	0	0		0	0	0	0	0	0	0	0	0	0	0	0	0	0	0	0	0	Cellular organisms;Bacteria;Proteobacteria;Betaproteobacteria;Neisseriales;Neisseriaceae
OTU_414	0	0	0	0	0	0	0.366981	0	0	0	0	0	0	0	0	0		0	0	0	0	0	0	0	0	0	0.0889726	0	0	0	0	0	0	0	Cellular organisms;Bacteria;Proteobacteria;Betaproteobacteria;Neisseriales;Neisseriaceae
OTU_81	0	0	0	0.220284	0.0130463	0	0.680139	0	0	0	0.0100715	0	7.90714	0.776388	0	0		0	0	0	0	0	0	0	0	0	0	0	0	0	0.430622	0.795026	0	0.0829586	Cellular organisms;Bacteria;Proteobacteria;Betaproteobacteria;Neisseriales;Neisseriaceae
OTU_719	0	0	0	0	0.0521853	0	0	0	0	0	0	0	0	0	0.0331858	0.082026		0	0	0	0	0	0.038092	0.174142	0	0	0	0	0	0	0.0956938	0	0	0	Cellular organisms;Bacteria;Proteobacteria;Betaproteobacteria;Methylophilales;Methylophilaceae;Methylobacillus
OTU_2483	0	0	0	0	0	0.0409899	0	0	0	0	0	0	0	0.177799	0	0		0	0	0	0	0.0358001	0.131206	0	0	0.0891193	0.0471032	0	0	0	0	0	0	0.00436624	Cellular organisms;Bacteria;Proteobacteria;Betaproteobacteria;Methylophilales;Methylophilaceae
OTU_862	0	0.107975	0	0	0	0.00512374	0	0.0911743	0.040016	0	0	0	0	0	0	0.0256331		0.0156552	0.26864	0	0	0	0.0931138	0	0	0.0486105	0	0	0	0	0	0	0	0	Cellular organisms;Bacteria;Proteobacteria;Betaproteobacteria;Methylophilales;Methylophilaceae
OTU_440	0.127937	0.107975	0	0.167416	0	0	0	0	0.0480192	0	0	0	0	0.118533	0.0553097	0		0.00521839	0	0	0	0	0	0	0	0.109374	0.0523368	0	0.337741	0	0	0.234431	0	0.00873248	Cellular organisms;Bacteria;Proteobacteria;Betaproteobacteria;Methylophilales;Methylophilaceae
OTU_1322	0	0	0	0	0	0	0	0	0	0	0	0	0	0	0	0		0	0	0	0	0	0	0	0	0	0	0	0.186835	0	0	0	0	0	Cellular organisms;Bacteria;Proteobacteria;Betaproteobacteria;Hydrogenophilales;Hydrogenophilaceae
OTU_778	0	0	0	0	0	0	0.337623	0	0	0	0	0	0	0	0	0		0	0	0	0	0	0	0	0	0	0	0	0	0	0	0	0	0	Cellular organisms;Bacteria;Proteobacteria;Betaproteobacteria;Burkholderiales;Oxalobacteraceae;Undibacterium
OTU_2748	0.0116306	0.254512	0	0.123359	0.084801	0.245939	0.366981	0.109409	0.208083	0	0	0	0	0.0237065	0.204646	0.0871527		0.0521839	0.148026	0.0888007	0	0.0971718	0.101579	0.22058	0.0917063	0.0607632	0.0104674	0	0.316183	0.360078	0.0717703	0.163082	0.00891424	0.0654936	Cellular organisms;Bacteria;Proteobacteria;Betaproteobacteria;Burkholderiales;Oxalobacteraceae;Herbaspirillum
OTU_1289	0	0	0	0	0	0	0	0	0	0	0	0	0	0	0	0		0.00521839	0	0	0	0.132972	0	0	0	0.0405088	0	0	0	0	0	0	0	0	Cellular organisms;Bacteria;Proteobacteria;Betaproteobacteria;Burkholderiales;Oxalobacteraceae
OTU_3107	0	0	0	0.00881135	0	0.00512374	0.132113	0.164114	0.0640256	0	0	0	0	0	0	0		0.0260919	0	0	0	0.0460287	0	0	0.0286582	0	0	0	0	0.0469667	0.00478469	0.0305779	0	0	Cellular organisms;Bacteria;Proteobacteria;Betaproteobacteria;Burkholderiales;Oxalobacteraceae
OTU_1597	0.18609	0	0.0120671	0.484624	0	0.286929	0	0.373815	0.240096	0	0	0	0	0.195579	0.0553097	0.292218		0.0574023	0	0	0.14508	0.066486	0.0973463	0	0.246461	0.0121526	0.0785053	0	0	0.203523	0.138756	0.15289	0	0.10479	Cellular organisms;Bacteria;Proteobacteria;Betaproteobacteria;Burkholderiales;Oxalobacteraceae
OTU_58	0.453594	0.90236	2.02727	1.25121	0.72407	0.614849	0.905221	1.46791	1.28051	0	0	0	0	0.770462	1.10066	0.825387		0.662735	0.986842	1.11784	0.501187	0.547231	0.520591	0.835881	0.527311	0.834481	0.957764	0.190014	1.88272	0.782779	0.84689	0.998879	0	0.432258	Cellular organisms;Bacteria;Proteobacteria;Betaproteobacteria;Burkholderiales;Oxalobacteraceae
OTU_18	2.94254	5.65325	3.50549	5.21632	3.14416	4.26295	3.26369	3.68344	5.45018	0	0	0	0	1.93208	3.46792	3.77832		1.72729	2.0011	6.06979	2.84885	2.22472	2.35324	2.27932	1.90291	3.4635	2.73722	3.34107	6.53924	3.53816	2.311	5.59576	0	1.59804	Cellular organisms;Bacteria;Proteobacteria;Betaproteobacteria;Burkholderiales;Oxalobacteraceae
OTU_11	5.32682	9.92596	10.2993	8.19455	5.49902	7.69073	6.81118	8.07805	8.70748	0.00430089	0	0.0052233	0	1.90245	7.4281	7.38747		4.32604	7.79057	5.79294	6.00106	3.63627	5.09163	2.68565	4.15544	5.59426	4.20788	4.3492	7.71055	7.18591	4.55502	10.9979	3.9401	3.23538	Cellular organisms;Bacteria;Proteobacteria;Betaproteobacteria;Burkholderiales;Comamonadaceae;Variovorax
OTU_39	0	0.161962	0.464583	0.378888	0	0.0768561	0	0.0729395	0.0480192	0	32.1634	0	0	0	0.0719027	0		0.240046	0.789474	0.318638	0	0.163658	0	0.0928757	0.183413	0	0.00523368	0	0	0	0	0	0	0.0436624	Cellular organisms;Bacteria;Proteobacteria;Betaproteobacteria;Burkholderiales;Comamonadaceae;Tepidimonas
OTU_305	0.139567	0.00771248	0	0.343643	0.313112	0.097351	0.146793	0.0820569	0.144058	0	0	0	0	0.130386	0.176991	0.246078		0.0260919	0	0	0.15827	0.0102286	0	0	0	0	0	0	0	0	0	0	0	0	Cellular organisms;Bacteria;Proteobacteria;Betaproteobacteria;Burkholderiales;Comamonadaceae;Tepidimonas
OTU_2524	0	0.316212	0	0.158604	0.189172	0	0.117434	0	0	0	0	0	0	0	0.121681	0.082026		0	0	0.156707	0.112108	0.127858	0	0	0.131828	0.0283562	0.0785053	0	0.129348	0.0626223	0	0	0	0	Cellular organisms;Bacteria;Proteobacteria;Betaproteobacteria;Burkholderiales;Comamonadaceae;Schlegelella
OTU_2611	0	0	0	0	0	0	0	0	0	0	0	0	0	0	0	0		0	0	0.459674	0	0	0	0	0	0	0	0	0	0	0	0	0	0	Cellular organisms;Bacteria;Proteobacteria;Betaproteobacteria;Burkholderiales;Comamonadaceae;Pelomonas
OTU_3109	0	0	0	0	0	0	0	0	0	0	0	0	0	0	0	0		0	0	0	0	0	0.0423245	0	0	0	0	0	0	0	0	0	0	0	Cellular organisms;Bacteria;Proteobacteria;Betaproteobacteria;Burkholderiales;Comamonadaceae;Inhella
OTU_2715	0	0	0	0	0	0.0307424	0	0	0	0	0	0	0	0.00592663	0	0		0	0	0	0	0	0	0	0	0	0	0	0	0	0	0	0	0	Cellular organisms;Bacteria;Proteobacteria;Betaproteobacteria;Burkholderiales;Comamonadaceae;Hydrogenophaga
OTU_330	0.116306	0.254512	0.518885	0.255529	0.143509	0.184455	0.694818	0.309993	0.22409	0	0	0	0	0.0296331	0.365044	0.220445		0.234828	0.339912	0.517133	0.15827	0.235258	0.143903	0.468248	0.0745114	0.125577	0.266918	0.195292	0.0790457	0.156556	0.0526316	0.183468	0.00891424	0.109156	Cellular organisms;Bacteria;Proteobacteria;Betaproteobacteria;Burkholderiales;Comamonadaceae;Curvibacter
OTU_323	0	0.0925497	0	0	0.00652316	0	0.171258	0	0	0	0.317252	0	0	0	0	0.0922793		0	0.00548246	0.00522357	0	0.112515	0	0	0.0114633	0	0.0314021	0	0.244323	0	0	0	0	0.0218312	Cellular organisms;Bacteria;Proteobacteria;Betaproteobacteria;Burkholderiales;Comamonadaceae;Caldimonas
OTU_1454	0.0116306	0.0231374	0	0.0176227	0	0.0358662	0.0244654	0.0182349	0.0160064	0	0	0	0	0	0.0110619	0		0.0469655	0	0.167154	0	0	0.00846489	0	0.00573164	0	0	0	0.00718597	0.00782779	0	0.0203853	0	0	Cellular organisms;Bacteria;Proteobacteria;Betaproteobacteria;Burkholderiales;Comamonadaceae;Aquabacterium
OTU_3088	0	0	0	0.0176227	0	0.0307424	0.00489309	0	0	0	0	0	0	0.106679	0	0.0102533		0.0104368	0	0	0	0.0409144	0.00846489	0	0	0.00405088	0	0	0.00718597	0.0156556	0	0.0101926	0	0.0130987	Cellular organisms;Bacteria;Proteobacteria;Betaproteobacteria;Burkholderiales;Comamonadaceae
OTU_3026	0	0	0	0.167416	0	0	0	0	0	0	0	0	0	0	0.0110619	0.00512663		0	0	0	0	0	0	0	0.0114633	0	0.0628042	0	0	0	0	0	0	0	Cellular organisms;Bacteria;Proteobacteria;Betaproteobacteria;Burkholderiales;Comamonadaceae
OTU_1058	0.0465224	0	0.0120671	0.308397	0.228311	0.097351	0.753535	0.191466	0.120048	0.0172036	0	0	0	0.106679	0.298673	0.133292		0.0417471	0.586623	0.45445	0.0395674	0	0.122741	0.00386982	0	0.0607632	0.0732716	0.348358	0.0431158	0	0.00956938	0.0203853	0	0.0218312	Cellular organisms;Bacteria;Proteobacteria;Betaproteobacteria;Burkholderiales;Comamonadaceae
OTU_771	0	0	0	0	0	0.0358662	0.0782894	0	0	0	0	0	0	0	0	0		0	0	0	0.0989185	0	0	0	0	0	0	0	0	0	0	0.0305779	0	0	Cellular organisms;Bacteria;Proteobacteria;Betaproteobacteria;Burkholderiales;Burkholderiaceae;Polynucleobacter
OTU_845	0	0	0	0	0	0	0	0	0	0	0	0	0	0	0	0		0	0	0	0	0	0	0	0	0	0	0	0	0.0626223	0	0	0	0	Cellular organisms;Bacteria;Proteobacteria;Betaproteobacteria;Burkholderiales;Burkholderiaceae;Limnobacter
OTU_948	0	0	0	0	0.156556	0	0	0	0	0	0	0	0	0	0	0		0	0	0	0	0	0	0	0	0	0	0	0	0	0	0	0	0	Cellular organisms;Bacteria;Proteobacteria;Betaproteobacteria;Burkholderiales;Burkholderiaceae;Limnobacter
OTU_853	0	0	0.404248	0	0	0	0	0.0455872	0	0	0	0	0	0	0	0		0.0104368	0	0	0	0	0.0507894	0	0.0458532	0	0	0	0	0	0	0	0	0	Cellular organisms;Bacteria;Proteobacteria;Betaproteobacteria;Burkholderiales;Burkholderiaceae;Cupriavidus
OTU_510	0.0348918	0	0	0.0793021	0.00652316	0	0.440378	0	0	0	0	0	0	0	0	0.112786		0	0	0	0	0	0	0	0	0	0	0	0	0	0	0.0101926	0	0.0305637	Cellular organisms;Bacteria;Proteobacteria;Betaproteobacteria;Burkholderiales;Burkholderiaceae;Cupriavidus
OTU_1799	0	0	0	0	0	0	0	0	0	0	0	0	0	0	0	0		0	0	0	0	0	0	0	0	0	0.0785053	0	0	0	0	0	0	0	Cellular organisms;Bacteria;Proteobacteria;Betaproteobacteria;Burkholderiales;Burkholderiaceae;Candidatus Tremblaya
OTU_91	0.151198	0.308499	0.422348	0.0352454	0.0195695	0.0102475	0.225082	0.0364697	0.0240096	0	9.03918	0	0	0	0.392699	0.0205065		0	0.120614	0	0.0593511	0.0306858	0.0550218	0	0	0.0891193	0.00523368	0.0158345	0.538948	0.0391389	0	0.0815411	0	0.0130987	Cellular organisms;Bacteria;Proteobacteria;Betaproteobacteria;Burkholderiales;Burkholderiaceae;Burkholderia
OTU_1592	0	0	0	0	0	0	0	0	0	0	0	0	0	0	0	0.082026		0	0	0	0	0	0	0	0	0	0	0	0	0	0	0	0	0	Cellular organisms;Bacteria;Proteobacteria;Betaproteobacteria;Burkholderiales;Alcaligenaceae;MWH-UniP1 aquatic group
OTU_553	0.244243	0.0694123	0	0.0969248	0.110894	0	0	0	0.168067	0	0	0	0	0.0592663	0	0.0512663		0.255701	0	0	0	0.347773	0	0	0.0171949	0	0.0889726	0	0.00718597	0.234834	0.296651	0	0	0.0261974	Cellular organisms;Bacteria;Proteobacteria;Betaproteobacteria;Burkholderiales;Alcaligenaceae;MWH-UniP1 aquatic group
OTU_926	0.0116306	0.0616998	0	0.0176227	0.0195695	0	0	0	0.0080032	0	0	0	0	0.213359	0	0		0	0	0	0	0	0	0	0.0286582	0	0	0	0	0	0.0382775	0	0	0.0305637	Cellular organisms;Bacteria;Proteobacteria;Betaproteobacteria;Burkholderiales;Alcaligenaceae;Derxia
OTU_135	0.267504	0.917785	0	0.308397	0.24788	0.0358662	0	0.164114	0.62425	0	0	0	0	0	0.337389	0.143546		0.0991494	0.498904	0.752194	0.487998	0.0255715	0.152368	0.363763	0.200608	0.133679	0.0471032	0.337802	0.0431158	0.547945	0.124402	0.499439	0	0.165917	Cellular organisms;Bacteria;Proteobacteria;Betaproteobacteria;Burkholderiales;Alcaligenaceae;Bordetella
OTU_223	0	0	0	0.440567	0.110894	0	0.851397	0	0.160064	0	0	0	0	0	0.0774336	0.0358864		0.140897	0	0	0	0.153429	0.0931138	0	0.0114633	0.222798	0.0942063	0	0.194021	0	0.0382775	0.285394	0	0.0523949	Cellular organisms;Bacteria;Proteobacteria;Betaproteobacteria;Burkholderiales;Alcaligenaceae;Alcaligenes
OTU_158	0.0581531	0	0.368046	0.140982	0	0	0	0.145879	0.264106	0	0	0	0	0.0118533	0.243363	0.107659		0	0.405702	0.553698	0	0.0409144	0	0	0	0.0648141	0	0.174179	0	0	0.100478	0.254816	0	0	Cellular organisms;Bacteria;Proteobacteria;Betaproteobacteria;Burkholderiales;Alcaligenaceae;Alcaligenes
OTU_2887	0.0116306	0	0	0	0	0	0	0	0	0	0	0	0	0	0	0		0.00521839	0	0	0.00659457	0	0	0.0154793	0.0114633	0	0	0	0	0.0469667	0	0.0101926	0	0.00436624	Cellular organisms;Bacteria;Proteobacteria;Betaproteobacteria;Burkholderiales;Alcaligenaceae
OTU_744	0	0	0	0	0	0.0717323	0	0	0	0	0	0	0	0.100753	0	0.0563929		0	0	0	0	0	0.0338596	0	0	0.0810176	0	0	0.0934176	0	0.0382775	0	0	0	Cellular organisms;Bacteria;Proteobacteria;Betaproteobacteria
OTU_2519	0	0	0	0	0	0	0	0	0	0	0	0	0	0.0355598	0	0		0	0	0	0	0	0	0	0	0	0	0	0	0	0	0	0	0	Cellular organisms;Bacteria;Proteobacteria;Alphaproteobacteria;Unknown Alphaproteobacteria order
OTU_1584	0	0	0	0	0	0	0	0.191466	0	0	0	0	0	0	0	0		0	0	0	0	0	0	0	0	0	0	0	0	0	0	0	0	0	Cellular organisms;Bacteria;Proteobacteria;Alphaproteobacteria;Unknown Alphaproteobacteria order
OTU_2598	0	0	0	0.0352454	0	0	0	0	0	0	0	0	0	0	0	0		0	0	0	0	0	0	0	0	0	0	0	0	0	0	0	0	0	Cellular organisms;Bacteria;Proteobacteria;Alphaproteobacteria;Unknown Alphaproteobacteria order
OTU_3136	0.0232612	0	0	0	0	0	0	0	0	0	0	0	0	0	0	0		0	0	0	0	0	0	0	0	0	0	0	0	0	0	0	0	0	Cellular organisms;Bacteria;Proteobacteria;Alphaproteobacteria;Unknown Alphaproteobacteria order
OTU_1175	0	0	0	0	0	0	0	0	0	0	0	0	0	0	0	0		0	0	0	0	0	0	0	0	0.178239	0	0	0	0	0	0	0	0	Cellular organisms;Bacteria;Proteobacteria;Alphaproteobacteria;Sphingomonadales;Sphingomonadaceae;Zymomonas
OTU_2273	0.0814143	0	0	0	0	0	0	0.0455872	0	0	0	0	0	0	0	0		0	0	0	0	0	0	0	0	0	0	0	0	0	0	0	0	0.0305637	Cellular organisms;Bacteria;Proteobacteria;Alphaproteobacteria;Sphingomonadales;Sphingomonadaceae;Zymomonas
OTU_3297	0.279135	0	0	0	0	0	0	0	0	0	0	0	0	0	0	0		0	0	0	0	0	0	0	0	0	0	0	0	0	0	0	0	0	Cellular organisms;Bacteria;Proteobacteria;Alphaproteobacteria;Sphingomonadales;Sphingomonadaceae;Zymomonas
OTU_1422	0	0	0	0	0	0	0	0	0	0	0	0	0	0	0.132743	0		0	0	0	0	0	0	0	0	0	0	0	0	0	0	0	0	0	Cellular organisms;Bacteria;Proteobacteria;Alphaproteobacteria;Sphingomonadales;Sphingomonadaceae;Unknown Sphingomonadaceae genus
OTU_2006	0.0465224	0	0	0	0	0	0	0	0	0	0	0	0	0	0	0		0	0	0	0	0	0	0	0	0	0	0	0	0.0861057	0	0	0	0	Cellular organisms;Bacteria;Proteobacteria;Alphaproteobacteria;Sphingomonadales;Sphingomonadaceae;Sphingopyxis
OTU_1133	0	0	0	0	0	0.215197	0	0	0	0	0	0	0	0	0	0		0	0	0	0	0	0	0	0	0.0688649	0.0942063	0	0	0	0	0	0	0	Cellular organisms;Bacteria;Proteobacteria;Alphaproteobacteria;Sphingomonadales;Sphingomonadaceae;Sphingomonas;Sphingomonadaceae bacterium ZC8
OTU_2431	0	0	0	0	0	0	0	0	0	0	0	0	0	0	0	0		0	0	0	0	0	0	0	0	0	0.0418695	0	0	0	0	0	0	0	Cellular organisms;Bacteria;Proteobacteria;Alphaproteobacteria;Sphingomonadales;Sphingomonadaceae;Sphingomonas
OTU_2971	0	0	0	0	0	0	0	0	0	0	0	0	0	0	0	0		0	0	0	0.0197837	0	0	0	0	0	0	0	0	0	0	0	0	0	Cellular organisms;Bacteria;Proteobacteria;Alphaproteobacteria;Sphingomonadales;Sphingomonadaceae;Sphingomonas
OTU_1637	0	0	0	0	0	0	0	0	0	0	0	0.0052233	0	0	0.00553097	0.0974059		0	0	0	0	0	0	0	0	0	0	0	0	0	0	0	0	0	Cellular organisms;Bacteria;Proteobacteria;Alphaproteobacteria;Sphingomonadales;Sphingomonadaceae;Sphingomonas
OTU_3068	0	0	0	0	0	0	0	0	0	0	0	0.0104466	0	0	0.17146	0		0	0	0	0	0	0	0	0	0	0	0	0	0	0	0	0	0	Cellular organisms;Bacteria;Proteobacteria;Alphaproteobacteria;Sphingomonadales;Sphingomonadaceae;Sphingomonas
OTU_1616	0	0	0	0	0	0.00512374	0	0	0	0.0559116	0	0.0208932	0	0.0829728	0	0		0	0	0	0	0	0	0	0.120365	0	0	0	0	0	0	0	0	0	Cellular organisms;Bacteria;Proteobacteria;Alphaproteobacteria;Sphingomonadales;Sphingomonadaceae;Sphingomonas
OTU_96	0	0	0	0	0	0.00512374	0	0.00911743	0	10.9716	0	0	0	0	0	0		0	0	0	0	0	0	0	0	0	0	0	0	0	0	0	0	0	Cellular organisms;Bacteria;Proteobacteria;Alphaproteobacteria;Sphingomonadales;Sphingomonadaceae;Sphingomonas
OTU_56	0	0	0.00603355	0	0.00652316	0.225444	0.00489309	0.154996	0.128051	21.0357	0	0	0	0.142239	0.503319	0.164052		0	0	0	0	0	0	0	0.0630481	0.198493	0.0209347	0	0	0	0	0	0	0	Cellular organisms;Bacteria;Proteobacteria;Alphaproteobacteria;Sphingomonadales;Sphingomonadaceae;Sphingomonas
OTU_756	0.0116306	0	0	0	0	0	0	0	0	0	0	0	0	0	0	0		0	0	0	0	0	0	0	0	0	0	0	0	0	0	0	0	0	Cellular organisms;Bacteria;Proteobacteria;Alphaproteobacteria;Sphingomonadales;Sphingomonadaceae;Sphingomonas
OTU_534	0.0116306	0	0.730059	0	0	0.020495	0	0.191466	0	0	0	0	0	0	0	0		0	0	0	0	0	0	0	0	0	0	0	0	0	0	0	0	0	Cellular organisms;Bacteria;Proteobacteria;Alphaproteobacteria;Sphingomonadales;Sphingomonadaceae;Sphingomonas
OTU_2446	0.0581531	0.00771248	0	0	0	0.0358662	0	0	0	0	0	0	0	0	0	0		0	0	0	0	0	0	0	0	0	0	0	0	0	0	0	0	0	Cellular organisms;Bacteria;Proteobacteria;Alphaproteobacteria;Sphingomonadales;Sphingomonadaceae;Sphingomonas
OTU_741	0.174459	0	0	0	0	0	0	0	0	0	0	0	0	0	0	0.0563929		0	0	0	0	0	0	0	0	0	0	0	0	0	0	0	0	0	Cellular organisms;Bacteria;Proteobacteria;Alphaproteobacteria;Sphingomonadales;Sphingomonadaceae;Sphingomonas
OTU_448	0	0	0	0	0.0587084	0	0	0	0	0	0	0	0	0	0	0.00512663		0	0	0.58504	0	0	0	0	0	0.113425	0	0	0	0	0	0	0	0	Cellular organisms;Bacteria;Proteobacteria;Alphaproteobacteria;Sphingomonadales;Sphingomonadaceae;Sphingobium
OTU_2428	0.0116306	0	0	0	0	0	0	0	0	0	0	0	0	0	0	0		0	0.241228	0	0	0	0	0	0	0	0	0	0	0	0	0	0	0	Cellular organisms;Bacteria;Proteobacteria;Alphaproteobacteria;Sphingomonadales;Sphingomonadaceae;Sphingobium
OTU_355	0	0	0	0	0	0	0	0	0	0	0	0	0	0	0.331858	0		0	0	0	0	0.0102286	0	0	0	0	0	0	0	0.117417	0	0	0	0	Cellular organisms;Bacteria;Proteobacteria;Alphaproteobacteria;Sphingomonadales;Sphingomonadaceae;Sandaracinobacter;bacterium MC10-17
OTU_1127	0	0	0	0	0	0	0	0	0	0	0	0	0	0	0	0		0	0	0	0	0	0	0	0	0	0	0	0	0.234834	0	0	0	0	Cellular organisms;Bacteria;Proteobacteria;Alphaproteobacteria;Sphingomonadales;Sphingomonadaceae;Novosphingobium (Sphingomonadaceae)
OTU_2830	0	0	0.868831	0	0	0	0	0	0	0	0	0	0	0	0	0		0	0	0	0	0	0	0	0	0	0	0	0	0	0	0	0	0	Cellular organisms;Bacteria;Proteobacteria;Alphaproteobacteria;Sphingomonadales;Sphingomonadaceae;Novosphingobium (Sphingomonadaceae)
OTU_643	0.0465224	0	0	0	0	0	0.45995	0	0	0	0	0	0	0	0	0.0563929		0	0	0	0.00659457	0	0	0.00386982	0.0171949	0	0	0	0	0	0	0	0	0.00873248	Cellular organisms;Bacteria;Proteobacteria;Alphaproteobacteria;Sphingomonadales;Sphingomonadaceae
OTU_1300	0	0	0.193073	0	0	0	0	0	0	0	0	0	0	0	0	0		0	0	0	0	0	0	0	0	0	0	0	0	0	0	0.0509632	0	0	Cellular organisms;Bacteria;Proteobacteria;Alphaproteobacteria;Sphingomonadales;GOBB3-C201
OTU_814	0	0	0	0.167416	0	0	0	0	0.328131	0	0	0	0	0	0	0		0	0	0	0	0	0	0	0.0229266	0	0	0	0	0	0.0574163	0	0	0	Cellular organisms;Bacteria;Proteobacteria;Alphaproteobacteria;Sphingomonadales;Erythrobacteraceae;Porphyrobacter
OTU_1063	0	0	0	0	0	0.194702	0	0	0	0	0	0	0	0	0	0		0	0	0	0	0.0306858	0	0	0.00573164	0	0	0	0	0	0	0	0	0	Cellular organisms;Bacteria;Proteobacteria;Alphaproteobacteria;Sphingomonadales;Erythrobacteraceae;Erythrobacter
OTU_1802	0	0	0	0	0	0.133217	0	0	0	0	0	0	0	0	0.0719027	0		0	0	0	0	0	0	0	0	0	0	0	0	0	0	0	0	0	Cellular organisms;Bacteria;Proteobacteria;Alphaproteobacteria;Sphingomonadales;Erythrobacteraceae;Altererythrobacter
OTU_916	0	0	0	0	0	0.256187	0	0	0	0	0	0	0	0	0	0		0	0	0	0	0	0	0	0	0	0	0	0	0	0	0	0	0	Cellular organisms;Bacteria;Proteobacteria;Alphaproteobacteria;Sphingomonadales;Erythrobacteraceae;Altererythrobacter
OTU_1291	0	0.231374	0	0	0	0	0	0	0	0	0	0	0	0	0	0		0	0	0	0	0	0	0	0	0	0	0	0	0	0	0	0	0	Cellular organisms;Bacteria;Proteobacteria;Alphaproteobacteria;Sphingomonadales;Erythrobacteraceae;Altererythrobacter
OTU_676	0	0	0	0	0	0	0.303371	0	0	0	0	0	0	0	0	0		0	0	0	0	0	0	0	0	0	0	0	0	0	0.172249	0	0	0	Cellular organisms;Bacteria;Proteobacteria;Alphaproteobacteria;Sphingomonadales;Erythrobacteraceae
OTU_1544	0	0	0	0	0	0	0	0	0	0	0	0	0	0	0	0		0	0	0	0	0	0	0	0	0	0	0.0950069	0	0	0	0	0	0	Cellular organisms;Bacteria;Proteobacteria;Alphaproteobacteria;Sphingomonadales
OTU_2190	0	0	0	0	0	0	0	0.136761	0	0	0	0	0	0	0	0		0	0	0	0	0	0	0	0	0	0	0	0	0	0	0	0	0	Cellular organisms;Bacteria;Proteobacteria;Alphaproteobacteria;Sphingomonadales
OTU_31	0	0	0	0.0176227	0	0.363785	0	0.0364697	0	51.6279	0	0	0	0.248918	0.271018	0		0.0417471	0.328947	0	0	0	0	0.00386982	0.00573164	0	0	0	0	0	0.00478469	0.0101926	0.00891424	0	Cellular organisms;Bacteria;Proteobacteria;Alphaproteobacteria;Sphingomonadales
OTU_2328	0.0348918	0	0	0	0	0	0	0	0	0.0215045	0	0.0104466	0	0	0.0276549	0		0	0	0	0	0	0	0	0	0	0	0	0	0	0	0.122312	0	0	Cellular organisms;Bacteria;Proteobacteria;Alphaproteobacteria;Sphingomonadales
OTU_2009	0.116306	0	0	0	0	0	0	0	0	0	0	0	0	0	0	0		0	0	0	0	0	0	0	0	0	0	0	0	0	0	0	0	0	Cellular organisms;Bacteria;Proteobacteria;Alphaproteobacteria;Sphingomonadales
OTU_1741	0	0	0	0	0	0	0	0	0	0	0	0	0	0	0	0		0	0	0	0	0	0	0	0.080243	0	0	0	0	0	0	0	0	0	Cellular organisms;Bacteria;Proteobacteria;Alphaproteobacteria;Sneathiellales;Sneathiellaceae;Sneathiella
OTU_371	0	0	0	0	0	0.599477	0.606743	0	0	0	0	0	0	0	0	0		0	0	0	0	0	0	0	0	0	0	0	0	0	0	0	0	0	Cellular organisms;Bacteria;Proteobacteria;Alphaproteobacteria;SB1-18
OTU_464	0.0465224	0.208237	0.223241	0.0616794	0.0521853	0.0358662	0	0.00911743	0.0880352	0	0	0	0	0	0	0.169179		0.0991494	0.0767544	0.318638	0.0857294	0.173886	0.114276	0.00386982	0.0745114	0	0.0261684	0	0	0.0704501	0.0669856	0	0	0.0305637	Cellular organisms;Bacteria;Proteobacteria;Alphaproteobacteria;SAR11 clade;Surface 4
OTU_2396	0	0	0	0	0.0652316	0	0	0	0	0	0	0	0	0	0	0.041013		0	0	0	0	0	0	0	0	0	0	0	0	0	0	0	0	0	Cellular organisms;Bacteria;Proteobacteria;Alphaproteobacteria;SAR11 clade;Surface 2
OTU_3081	0.0348918	0	0	0	0	0	0	0	0	0	0	0	0	0	0	0		0	0	0	0	0	0	0	0	0	0.00523368	0.00527816	0	0	0.00956938	0	0	0	Cellular organisms;Bacteria;Proteobacteria;Alphaproteobacteria;SAR11 clade;Surface 1
OTU_2440	0.0465224	0.0539874	0	0.00881135	0.0130463	0	0.0146793	0.00911743	0.0240096	0	0	0	0	0.00592663	0	0.0256331		0.0156552	0	0	0.0197837	0	0.0126973	0.0232189	0	0.00810176	0.0104674	0.0105563	0	0	0.0239234	0	0	0.0130987	Cellular organisms;Bacteria;Proteobacteria;Alphaproteobacteria;SAR11 clade;Surface 1
OTU_2400	0	0	0	0	0	0	0	0	0	0	0	0	0	0	0	0		0	0	0	0	0	0	0	0.00573164	0.0202544	0	0	0	0.0391389	0	0	0	0	Cellular organisms;Bacteria;Proteobacteria;Alphaproteobacteria;SAR11 clade;LD12 freshwater group
OTU_2208	0.0232612	0	0	0	0	0	0	0	0.0080032	0	0	0	0	0	0	0		0.0156552	0	0.0626828	0	0	0	0.00773964	0.00573164	0	0	0	0	0	0.0382775	0	0	0.00436624	Cellular organisms;Bacteria;Proteobacteria;Alphaproteobacteria;SAR11 clade;Deep 2
OTU_2001	0	0	0	0.00881135	0	0	0	0	0	0	0	0	0	0	0	0.0102533		0.0208736	0	0	0	0	0	0.0580473	0	0	0	0.0105563	0	0	0	0	0	0.00436624	Cellular organisms;Bacteria;Proteobacteria;Alphaproteobacteria;SAR11 clade
OTU_857	0	0.0231374	0.217208	0.0176227	0	0	0	0.0455872	0	0	0	0	0	0	0	0.0666462		0.0156552	0	0	0	0.051143	0.0211622	0.127704	0.0114633	0.0121526	0.0314021	0	0	0	0.062201	0	0	0.00873248	Cellular organisms;Bacteria;Proteobacteria;Alphaproteobacteria;SAR11 clade
OTU_1183	0.0232612	0	0	0.0176227	0	0	0	0	0.0240096	0	0	0	0	0.00592663	0	0.0102533		0	0	0	0.0131891	0.0306858	0.038092	0.0657869	0	0.00405088	0.00523368	0.0263908	0	0.00782779	0	0	0	0.0349299	Cellular organisms;Bacteria;Proteobacteria;Alphaproteobacteria;SAR11 clade
OTU_918	0.116306	0.0539874	0	0.0352454	0.0456621	0	0.00978617	0.0455872	0.0160064	0	0	0	0	0.0118533	0.0221239	0.0512663		0.0208736	0.00548246	0	0.0527565	0.0255715	0.0338596	0.0154793	0.0114633	0.00810176	0.00523368	0.0158345	0.00718597	0.0313112	0.0143541	0	0	0.0392962	Cellular organisms;Bacteria;Proteobacteria;Alphaproteobacteria;SAR11 clade
OTU_2301	0	0	0	0	0	0	0	0	0	0	0	0	0	0	0	0		0	0	0	0	0	0	0	0	0	0.0261684	0	0	0	0	0	0	0	Cellular organisms;Bacteria;Proteobacteria;Alphaproteobacteria;Rickettsiales;Unknown Rickettsiales family
OTU_2129	0	0	0	0	0	0	0	0	0	0	0	0	0	0.0770462	0	0		0	0	0	0	0	0	0	0	0	0	0	0	0	0	0	0	0	Cellular organisms;Bacteria;Proteobacteria;Alphaproteobacteria;Rickettsiales;Unknown Rickettsiales family
OTU_691	0	0	0	0	0	0	0.401233	0	0	0	0	0	0	0	0	0		0	0	0	0	0	0	0	0	0	0	0	0	0	0	0	0	0	Cellular organisms;Bacteria;Proteobacteria;Alphaproteobacteria;Rickettsiales;Unknown Rickettsiales family
OTU_1172	0	0	0	0	0	0.0256187	0.151686	0	0.0160064	0	0	0	0	0.0355598	0.0331858	0		0	0	0	0	0.0051143	0	0	0	0.0121526	0	0	0	0.117417	0	0	0	0	Cellular organisms;Bacteria;Proteobacteria;Alphaproteobacteria;Rickettsiales;Unknown Rickettsiales family
OTU_2361	0	0	0	0	0	0	0	0	0	0	0	0	0	0	0	0		0	0	0	0	0	0	0	0	0	0	0	0	0	0	0	0	0.0349299	Cellular organisms;Bacteria;Proteobacteria;Alphaproteobacteria;Rickettsiales;SM2D12
OTU_1931	0	0	0	0	0	0	0	0	0	0	0	0	0	0	0	0		0.0730575	0	0	0	0	0	0	0	0	0	0	0	0	0	0	0	0	Cellular organisms;Bacteria;Proteobacteria;Alphaproteobacteria;Rickettsiales;SAR116 clade;Candidatus Puniceispirillum
OTU_2296	0	0	0	0	0	0	0	0	0	0	0	0	0	0	0	0		0	0	0	0	0	0	0	0	0	0.0314021	0	0	0	0	0	0	0	Cellular organisms;Bacteria;Proteobacteria;Alphaproteobacteria;Rickettsiales;SAR116 clade
OTU_294	0.0348918	0.377911	0	0	0	0	0	0.291758	0.208083	0	0	0	0	0.325965	0.127212	0.281965		0.845379	0	0	0.0923239	0.163658	0.110044	0.0270887	0.0401215	0	0.0575705	0.211126	0	0	0	0	0	0.157185	Cellular organisms;Bacteria;Proteobacteria;Alphaproteobacteria;Rickettsiales;SAR116 clade
OTU_445	0.0581531	0.0925497	0	0.0704908	0.195695	0	0.0685032	0	0.040016	0	0	0	0	0.154092	0	0.0205065		0.0365287	0	0	0	0.0460287	0.20739	0.510816	0	0	0	0	0	0	0	0	0	0	Cellular organisms;Bacteria;Proteobacteria;Alphaproteobacteria;Rickettsiales;SAR116 clade
OTU_779	0.0814143	0	0	0	0	0	0	0	0	0	0	0	0	0	0	0.220445		0.146115	0	0	0	0	0.165065	0	0	0	0.0366358	0	0	0.0391389	0	0	0	0	Cellular organisms;Bacteria;Proteobacteria;Alphaproteobacteria;Rickettsiales;SAR116 clade
OTU_621	0.0930449	0	0	0	0.12394	0	0	0.0182349	0.040016	0	0	0	0	0	0	0		0	0	0	0	0.0204572	0	0	0	0.0445597	0	0	0	0	0	0	0	0	Cellular organisms;Bacteria;Proteobacteria;Alphaproteobacteria;Rickettsiales;SAR116 clade
OTU_367	0.104676	0	0	0.105736	0	0	0	0.0911743	0.152061	0	0	0	0	0	0	0		0.412253	0	0	0	0.317087	0.385153	0	0	0	0	0	0	0	0	0	0	0.213946	Cellular organisms;Bacteria;Proteobacteria;Alphaproteobacteria;Rickettsiales;SAR116 clade
OTU_466	0.162829	0	0	0	0	0.097351	0	0	0.0720288	0	0	0	0	0.118533	0	0.0768994		0	0	0	0	0.0102286	0.0846489	0	0.0114633	0	0.0732716	0	0	0	0	0	0	0.0698598	Cellular organisms;Bacteria;Proteobacteria;Alphaproteobacteria;Rickettsiales;SAR116 clade
OTU_370	0.314027	0	0	0.176227	0.319635	0	0	0	0.320128	0.00430089	0	0	0	0.183725	0	0.420383		0.109586	0	0.564145	0	0.623945	0.0507894	0.2051	0	0	0	0	0.215579	0	0.0717703	0	0	0.0436624	Cellular organisms;Bacteria;Proteobacteria;Alphaproteobacteria;Rickettsiales;SAR116 clade
OTU_1424	0	0	0	0	0	0	0	0	0	0	0	0	0	0	0	0		0	0	0	0	0	0	0	0	0	0	0	0	0	0.124402	0	0	0	Cellular organisms;Bacteria;Proteobacteria;Alphaproteobacteria;Rickettsiales;S25-593
OTU_1393	0	0.131112	0	0	0	0	0	0	0	0	0	0	0	0	0	0		0	0	0	0	0.0358001	0	0	0	0	0	0	0	0	0	0	0	0	Cellular organisms;Bacteria;Proteobacteria;Alphaproteobacteria;Rickettsiales;S25-593
OTU_2493	0.0697837	0	0	0	0	0	0	0	0	0	0	0	0	0	0	0		0	0	0	0	0	0	0	0	0	0	0	0	0	0	0	0	0	Cellular organisms;Bacteria;Proteobacteria;Alphaproteobacteria;Rickettsiales;S25-593
OTU_266	0.290765	0.624711	0	0.0176227	0	0	0	0	0.272109	0	0	0	0	0.0651929	0	0.39475		0	0	0	0	0.117629	0.114276	0	0	0	0	0	0	0	0	0	0	0.0305637	Cellular organisms;Bacteria;Proteobacteria;Alphaproteobacteria;Rickettsiales;S25-593
OTU_2998	0	0	0	0	0	0	0	0	0	0	0	0	0	0	0	0		0	0	0	0	0	0	0	0	0	0	0	0	0	0	0.0407706	0	0	Cellular organisms;Bacteria;Proteobacteria;Alphaproteobacteria;Rickettsiales;Anaplasmataceae;Wolbachia
OTU_1963	0	0	0	0	0	0	0	0	0	0	0	0	0	0	0	0.0717728		0	0	0	0	0	0	0	0	0	0	0	0	0	0	0	0	0	Cellular organisms;Bacteria;Proteobacteria;Alphaproteobacteria;Rhodospirillales;wr0007
OTU_1382	0	0	0	0	0.0587084	0	0	0	0	0	0	0	0	0.154092	0	0		0	0	0	0	0	0	0	0	0	0	0	0	0	0	0	0	0	Cellular organisms;Bacteria;Proteobacteria;Alphaproteobacteria;Rhodospirillales;wr0007
OTU_2958	0	0	0	0.123359	0	0	0	0	0	0	0	0	0	0	0	0		0	0	0	0	0.0306858	0	0	0	0	0.00523368	0	0	0	0	0	0	0	Cellular organisms;Bacteria;Proteobacteria;Alphaproteobacteria;Rhodospirillales;wr0007
OTU_1854	0.19772	0	0	0	0	0	0	0	0	0	0	0	0	0	0	0		0	0	0	0	0	0	0	0	0	0	0	0	0	0	0	0	0	Cellular organisms;Bacteria;Proteobacteria;Alphaproteobacteria;Rhodospirillales;wr0007
OTU_2570	0	0	0	0	0	0	0	0	0	0	0	0	0	0	0	0		0	0	0	0	0	0	0	0	0	0.0261684	0	0	0	0	0	0	0	Cellular organisms;Bacteria;Proteobacteria;Alphaproteobacteria;Rhodospirillales;Unknown Rhodospirillales family
OTU_162	0	0	0	0	0	0	0	0	0	0	0	0	0	0	0	0		0	0	0	0	0.158543	0	0	0	0	0	0	0	0	0	0	0	0	Cellular organisms;Bacteria;Proteobacteria;Alphaproteobacteria;Rhodospirillales;Unknown Rhodospirillales family
OTU_385	0	0	0	0	0	0	0	0	0	0	0	0	0	0.118533	0.105088	0.789501		0	0	0.114919	0	0.0869432	0	0.00386982	0	0	0	0	0	0	0	0	0	0	Cellular organisms;Bacteria;Proteobacteria;Alphaproteobacteria;Rhodospirillales;Unknown Rhodospirillales family
OTU_2020	0	0	0	0	0	0	0.0685032	0	0	0	0	0	0	0	0	0		0	0	0	0	0	0	0	0	0	0	0	0	0	0	0	0	0	Cellular organisms;Bacteria;Proteobacteria;Alphaproteobacteria;Rhodospirillales;Unknown Rhodospirillales family
OTU_2210	0	0.00771248	0	0	0	0	0	0	0	0	0	0	0	0	0	0		0	0	0	0	0	0	0	0	0	0	0	0	0	0	0.0203853	0	0	Cellular organisms;Bacteria;Proteobacteria;Alphaproteobacteria;Rhodospirillales;Unknown Rhodospirillales family
OTU_642	0.0697837	0	0	0.246718	0.208741	0	0	0	0	0	0	0	0	0	0	0		0	0	0	0	0	0	0	0	0.113425	0	0	0	0	0	0	0	0	Cellular organisms;Bacteria;Proteobacteria;Alphaproteobacteria;Rhodospirillales;Unknown Rhodospirillales family
OTU_2576	0	0	0	0	0	0	0	0	0	0	0	0	0	0	0	0		0	0	0	0	0.0153429	0	0	0	0	0	0	0	0	0	0	0	0	Cellular organisms;Bacteria;Proteobacteria;Alphaproteobacteria;Rhodospirillales;Rhodospirillaceae;Unknown Rhodospirillaceae genus
OTU_2615	0	0	0	0	0	0	0	0	0	0	0	0	0	0	0	0.0153799		0	0	0	0	0	0	0	0	0	0	0	0	0	0	0	0	0	Cellular organisms;Bacteria;Proteobacteria;Alphaproteobacteria;Rhodospirillales;Rhodospirillaceae;Unknown Rhodospirillaceae genus
OTU_1120	0	0	0	0	0	0	0	0	0	0	0	0	0	0	0	0.210192		0	0	0	0	0	0	0	0	0	0	0	0	0	0	0	0	0	Cellular organisms;Bacteria;Proteobacteria;Alphaproteobacteria;Rhodospirillales;Rhodospirillaceae;Unknown Rhodospirillaceae genus
OTU_1690	0.116306	0	0	0	0	0	0	0	0	0	0	0	0	0.0651929	0	0		0	0	0	0	0.0255715	0	0	0	0	0	0	0	0	0.00478469	0	0	0	Cellular organisms;Bacteria;Proteobacteria;Alphaproteobacteria;Rhodospirillales;Rhodospirillaceae;Unknown Rhodospirillaceae genus
OTU_1064	0.465224	0	0	0	0	0	0	0	0	0	0	0	0	0	0	0		0	0	0	0	0	0	0	0	0	0	0	0	0	0	0	0	0	Cellular organisms;Bacteria;Proteobacteria;Alphaproteobacteria;Rhodospirillales;Rhodospirillaceae;Unknown Rhodospirillaceae genus
OTU_669	0	0	0	0	0	0	0	0	0	0	0	0	0	0	0	0		0	0	0	0.0725402	0.0051143	0.126973	0	0	0	0	0	0	0	0	0	0.543769	0	Cellular organisms;Bacteria;Proteobacteria;Alphaproteobacteria;Rhodospirillales;Rhodospirillaceae;Thalassospira
OTU_1041	0.0116306	0	0	0	0	0.0102475	0	0.200584	0	0	0	0	0	0	0	0		0	0	0	0	0.0255715	0.0592542	0	0	0	0	0	0	0	0	0	0	0	Cellular organisms;Bacteria;Proteobacteria;Alphaproteobacteria;Rhodospirillales;Rhodospirillaceae;Telmatospirillum;Telmatospirillum siberiense
OTU_124	0.162829	0.339349	0.687824	0	0.150033	0.46626	0	0.136761	0.648259	0	0	0	0	0	0.553097	0.246078		0.177425	0	0	0	0.184115	0.076184	0.259278	0.166218	0.032407	0	0.34308	0	0.101761	0.110048	0.795026	0	0	Cellular organisms;Bacteria;Proteobacteria;Alphaproteobacteria;Rhodospirillales;Rhodospirillaceae;Telmatospirillum
OTU_227	0.0581531	0	0	0	0	0	0.12722	0	0.104042	0	0	0	0	0.296331	0	0.00512663		0	0	0	0	0.122743	0	0	0	0.13773	0	0	0.136533	0	0.0861244	0	0	0	Cellular organisms;Bacteria;Proteobacteria;Alphaproteobacteria;Rhodospirillales;Rhodospirillaceae;Skermanella
OTU_1170	0	0	0	0	0	0	0	0	0	0	0	0	0	0	0	0		0	0.224781	0	0	0	0	0	0	0	0	0	0	0	0	0	0	0	Cellular organisms;Bacteria;Proteobacteria;Alphaproteobacteria;Rhodospirillales;Rhodospirillaceae;Magnetospirillum
OTU_923	0	0	0	0	0	0	0	0	0	0	0	0	0	0	0	0		0	0	0.00522357	0	0	0	0	0	0	0	0	0	0	0	0	0	0	Cellular organisms;Bacteria;Proteobacteria;Alphaproteobacteria;Rhodospirillales;Rhodospirillaceae;Defluviicoccus
OTU_237	0	0	0	0	0	0	0	0	0	0	0	0	0	0	0	0		0	0	0.308191	0	0	0	1.54019	0	0	0	0	0	0	0	0	0	0	Cellular organisms;Bacteria;Proteobacteria;Alphaproteobacteria;Rhodospirillales;Rhodospirillaceae;Defluviicoccus
OTU_2137	0	0	0	0	0	0	0	0	0	0	0	0	0	0	0.0497788	0		0	0	0	0	0	0	0	0	0	0	0	0	0	0	0	0	0	Cellular organisms;Bacteria;Proteobacteria;Alphaproteobacteria;Rhodospirillales;Rhodospirillaceae;Defluviicoccus
OTU_144	0	0	0	0	0	0	0	0	0	0	0	0	0	0.047413	0	0		0	0	0	0	0	0	0	0.00573164	0	0	0	0	0	0	0	0	0	Cellular organisms;Bacteria;Proteobacteria;Alphaproteobacteria;Rhodospirillales;Rhodospirillaceae;Defluviicoccus
OTU_286	0	0	0	0	0	0	0	0	0	0	0	0	0	0.47413	0	0		0	0	0	0	0	0	0	0	0	0	0	0	0	0	0	0	0	Cellular organisms;Bacteria;Proteobacteria;Alphaproteobacteria;Rhodospirillales;Rhodospirillaceae;Defluviicoccus
OTU_1018	0	0	0	0	0	0	0	0	0.0240096	0	0	0	0	0.195579	0	0		0	0	0	0	0.179001	0	0.00386982	0	0	0	0	0	0	0.162679	0	0	0	Cellular organisms;Bacteria;Proteobacteria;Alphaproteobacteria;Rhodospirillales;Rhodospirillaceae;Defluviicoccus
OTU_1359	0	0	0	0	0	0	0	0	0.17607	0	0	0	0	0	0	0		0	0	0	0	0.0358001	0	0	0	0	0	0	0	0	0	0	0	0	Cellular organisms;Bacteria;Proteobacteria;Alphaproteobacteria;Rhodospirillales;Rhodospirillaceae;Defluviicoccus
OTU_276	0	0	0	0	0	0.00512374	0	0	0	0	0	0	0	0	0	0		0	0	0	0	0	0	0	0	0	0	0	0	0	0	0	0	0	Cellular organisms;Bacteria;Proteobacteria;Alphaproteobacteria;Rhodospirillales;Rhodospirillaceae;Defluviicoccus
OTU_3168	0	0	0	0	0.0260926	0	0.210403	0	0	0	0	0	0	0	0	0		0	0	0	0	0	0	0	0	0	0	0	0	0	0.00478469	0	0	0	Cellular organisms;Bacteria;Proteobacteria;Alphaproteobacteria;Rhodospirillales;Rhodospirillaceae;Defluviicoccus
OTU_697	0	0	0	0	0.241357	0.138341	0	0	0	0	0	0	0	0	0	0		0	0	0	0	0	0	0	0	0	0	0	0	0	0	0	0	0	Cellular organisms;Bacteria;Proteobacteria;Alphaproteobacteria;Rhodospirillales;Rhodospirillaceae;Defluviicoccus
OTU_1581	0.0116306	0	0	0	0	0	0	0	0	0	0	0	0	0	0	0		0	0	0	0	0	0	0	0	0	0	0	0	0	0	0	0	0	Cellular organisms;Bacteria;Proteobacteria;Alphaproteobacteria;Rhodospirillales;Rhodospirillaceae;Defluviicoccus
OTU_199	0.0116306	0	0	0	0	0	0	0	0.0320128	0	0	0	0	0.242992	0	0		0	0	0	0.118702	0.0971718	0	0.332804	0	0	0.0523368	0	0	0	0.0287081	0	0	0	Cellular organisms;Bacteria;Proteobacteria;Alphaproteobacteria;Rhodospirillales;Rhodospirillaceae;Defluviicoccus
OTU_677	0.0465224	0	0	0	0	0	0	0	0	0	0	0	0	0	0	0		0	0	0	0	0	0	0	0	0	0	0	0	0	0	0	0	0	Cellular organisms;Bacteria;Proteobacteria;Alphaproteobacteria;Rhodospirillales;Rhodospirillaceae;Defluviicoccus
OTU_2490	0	0	0	0	0	0	0	0	0	0	0	0.0156699	0	0.00592663	0	0		0	0.137061	0	0	0.0102286	0	0	0	0	0	0	0	0	0.062201	0	0	0	Cellular organisms;Bacteria;Proteobacteria;Alphaproteobacteria;Rhodospirillales;Rhodospirillaceae;Azospirillum
OTU_383	0	0	0	0	0	0	0.313158	0.237053	0	0	0	0	0	0.124459	0.0719027	0		0.140897	0	0	0	0.0102286	0	0	0.0286582	0	0.0104674	0	0	0	0	0	0	0	Cellular organisms;Bacteria;Proteobacteria;Alphaproteobacteria;Rhodospirillales;Rhodospirillaceae;Azospirillum
OTU_1375	0	0	0	0	0	0.0819798	0	0	0	0	0	0	0	0	0	0.0205065		0	0	0	0	0	0	0	0	0	0	0	0	0	0	0	0	0	Cellular organisms;Bacteria;Proteobacteria;Alphaproteobacteria;Rhodospirillales;Rhodospirillaceae;Azospirillum
OTU_55	0	0.0694123	0.0422348	0	0	0.00512374	0	0	0.0240096	0	0	22.5542	0	0.047413	0	0		0	0.26864	0	0	0.122743	0	0	0	0	0.0261684	0	0	0	0.0478469	0	0	0	Cellular organisms;Bacteria;Proteobacteria;Alphaproteobacteria;Rhodospirillales;Rhodospirillaceae;Azospirillum
OTU_2169	0	0	0	0	0	0	0	0	0	0	0	0	0	0	0	0		0	0	0	0	0	0	0	0.0286582	0	0	0	0	0	0	0	0	0	Cellular organisms;Bacteria;Proteobacteria;Alphaproteobacteria;Rhodospirillales;Rhodospirillaceae;AEGEAN-169 marine group
OTU_2962	0.0465224	0	0	0	0	0	0	0.00911743	0.0080032	0	0	0	0	0.0948261	0	0.0358864		0.00521839	0	0	0	0.0716003	0.275109	0	0	0	0.00523368	0	0	0	0	0	0	0	Cellular organisms;Bacteria;Proteobacteria;Alphaproteobacteria;Rhodospirillales;Rhodospirillaceae;AEGEAN-169 marine group
OTU_359	0.348918	0.115687	0.211174	0.255529	0.0130463	0.0102475	0	0.209701	0.112045	0	0	0	0	0.213359	0	0.44089		0.0626207	0	0	0	0.184115	0.131206	0.0928757	0.0573164	0	0.0523368	0.0791724	0.0359299	0.289628	0.105263	0.0203853	0	0.0742261	Cellular organisms;Bacteria;Proteobacteria;Alphaproteobacteria;Rhodospirillales;Rhodospirillaceae;AEGEAN-169 marine group
OTU_253	1.43057	0.269937	0	0.511058	0.00652316	0.0614849	0.058717	0.300875	0.40016	0	0	0	0	0	0	0.804881		0.313103	0.498904	0	0.0989185	0.480745	0.0719516	0	0.114633	0	0.177945	0	0.287439	0	0.0239234	0	0	0.0873248	Cellular organisms;Bacteria;Proteobacteria;Alphaproteobacteria;Rhodospirillales;Rhodospirillaceae;AEGEAN-169 marine group
OTU_2228	0	0	0	0	0	0	0	0	0	0	0	0	0	0	0	0		0	0	0	0	0	0	0	0	0	0	0	0	0	0.0382775	0	0	0	Cellular organisms;Bacteria;Proteobacteria;Alphaproteobacteria;Rhodospirillales;Rhodospirillaceae
OTU_2398	0	0	0	0	0	0	0	0	0	0	0	0	0	0	0	0		0	0	0	0	0	0	0	0.0229266	0	0	0	0	0	0	0	0	0	Cellular organisms;Bacteria;Proteobacteria;Alphaproteobacteria;Rhodospirillales;Rhodospirillaceae
OTU_1485	0	0	0	0	0	0	0	0	0	0	0	0	0	0	0	0		0	0	0	0	0	0	0	0.0687797	0	0	0	0	0	0.0287081	0	0	0	Cellular organisms;Bacteria;Proteobacteria;Alphaproteobacteria;Rhodospirillales;Rhodospirillaceae
OTU_1904	0	0	0	0	0	0	0	0	0	0	0	0	0	0	0	0		0	0	0	0	0.0051143	0	0	0	0	0	0	0	0	0	0	0	0	Cellular organisms;Bacteria;Proteobacteria;Alphaproteobacteria;Rhodospirillales;Rhodospirillaceae
OTU_729	0	0	0	0	0	0	0	0	0	0	0	0	0	0	0	0		0	0	0.00522357	0	0	0	0	0	0	0	0	0	0	0	0	0	0	Cellular organisms;Bacteria;Proteobacteria;Alphaproteobacteria;Rhodospirillales;Rhodospirillaceae
OTU_89	0	0	0	0	0	0	0	0	0	0	0	0	0	0	0	0		0.0834942	0	0	0	0	0	0	0	0	0	0	0	0	0	0	0	0	Cellular organisms;Bacteria;Proteobacteria;Alphaproteobacteria;Rhodospirillales;Rhodospirillaceae
OTU_2510	0	0	0	0	0	0	0	0	0.0480192	0	0	0	0	0	0	0		0	0	0	0	0	0	0	0	0	0	0	0	0	0	0	0	0	Cellular organisms;Bacteria;Proteobacteria;Alphaproteobacteria;Rhodospirillales;Rhodospirillaceae
OTU_2841	0	0	0	0	0	0.00512374	0	0	0	0	0	0	0	0	0	0		0	0	0	0	0	0	0	0	0	0	0	0	0	0	0	0	0	Cellular organisms;Bacteria;Proteobacteria;Alphaproteobacteria;Rhodospirillales;Rhodospirillaceae
OTU_52	0	0	0	0	0.241357	1.02987	0	0	0.104042	0.00430089	0	0	0	0.977894	0.199115	0		0	0	0.00522357	1.21999	0.117629	0.00423245	0	0	0	0.151777	0	0.00718597	0	0	0	0	0.109156	Cellular organisms;Bacteria;Proteobacteria;Alphaproteobacteria;Rhodospirillales;Rhodospirillaceae
OTU_968	0	0	0	0.00881135	0.215264	0	0	0	0	0	0	0	0	0	0	0		0	0	0	0	0	0	0	0	0	0	0	0	0	0	0	0	0	Cellular organisms;Bacteria;Proteobacteria;Alphaproteobacteria;Rhodospirillales;Rhodospirillaceae
OTU_65	0	0	0.00603355	0	0.00652316	0.189578	0	0.00911743	0.0080032	0	0	0	0	3.37818	0	0.00512663		0.240046	0	0.271626	0	0	0.0126973	0.00386982	0	0.00810176	0.141309	0	0	0	0	0	0.0178285	0	Cellular organisms;Bacteria;Proteobacteria;Alphaproteobacteria;Rhodospirillales;Rhodospirillaceae
OTU_391	0.0116306	0	0	0	0.0978474	0.107599	0.464843	0.00911743	0	0	0	0	0	0.160019	0	0		0	0	0	0.0989185	0	0	0	0	0	0	0	0	0	0	0	0	0	Cellular organisms;Bacteria;Proteobacteria;Alphaproteobacteria;Rhodospirillales;Rhodospirillaceae
OTU_1217	0.0348918	0	0	0	0	0	0	0	0	0	0	0	0	0	0	0		0	0	0	0	0	0	0	0	0	0	0	0	0	0	0	0	0	Cellular organisms;Bacteria;Proteobacteria;Alphaproteobacteria;Rhodospirillales;Rhodospirillaceae
OTU_76	0.0697837	0	0	0	0	0	0.836718	0	0	0	0	0	0	2.51289	0.132743	0		0.135678	0	0	1.32551	0	0	0	0	0	0	0	0	0	0	0	0	0	Cellular organisms;Bacteria;Proteobacteria;Alphaproteobacteria;Rhodospirillales;Rhodospirillaceae
OTU_324	0.0814143	0	0	0	0	0	0	0	0	0	0	0	0	0.0651929	0	0		0	0	0	0	0	0	0	0	0	0	0	0	0	0	0	2.68319	0	Cellular organisms;Bacteria;Proteobacteria;Alphaproteobacteria;Rhodospirillales;Rhodospirillaceae
OTU_983	0.290765	0	0	0	0	0	0	0	0	0	0	0	0	0	0	0.174305		0	0	0	0	0	0	0	0	0	0	0	0	0	0	0	0	0	Cellular organisms;Bacteria;Proteobacteria;Alphaproteobacteria;Rhodospirillales;Rhodospirillaceae
OTU_2218	0	0	0	0	0	0	0	0	0	0	0	0	0	0	0	0		0	0	0	0	0	0	0	0	0	0	0	0.100604	0	0	0	0	0	Cellular organisms;Bacteria;Proteobacteria;Alphaproteobacteria;Rhodospirillales;DA111
OTU_2267	0	0	0	0	0	0.0461136	0	0	0	0	0	0	0	0	0	0		0	0	0	0	0	0	0	0	0	0	0	0	0	0	0	0	0	Cellular organisms;Bacteria;Proteobacteria;Alphaproteobacteria;Rhodospirillales;Candidatus Alysiosphaera
OTU_3220	0	0	0	0	0	0	0	0	0	0	0	0	0	0	0	0		0	0	0	0	0	0	0	0.0114633	0	0.0104674	0	0	0	0	0	0	0	Cellular organisms;Bacteria;Proteobacteria;Alphaproteobacteria;Rhodospirillales;Acetobacteraceae;Unknown Acetobacteraceae genus
OTU_2913	0	0	0	0	0	0	0	0	0	0	0	0	0	0	0	0		0	0	0	0	0.0153429	0	0	0	0	0	0	0	0	0	0	0	0	Cellular organisms;Bacteria;Proteobacteria;Alphaproteobacteria;Rhodospirillales;Acetobacteraceae;Unknown Acetobacteraceae genus
OTU_2300	0	0	0	0	0	0	0	0	0	0	0	0	0	0	0.0497788	0		0	0	0	0	0	0	0	0	0	0	0	0	0	0	0	0	0	Cellular organisms;Bacteria;Proteobacteria;Alphaproteobacteria;Rhodospirillales;Acetobacteraceae;Unknown Acetobacteraceae genus
OTU_897	0	0	0	0	0	0	0	0	0	0	0	0	0	0	0.0774336	0		0	0	0	0	0	0	0	0	0	0	0.0422253	0.273067	0	0	0	0	0	Cellular organisms;Bacteria;Proteobacteria;Alphaproteobacteria;Rhodospirillales;Acetobacteraceae;Unknown Acetobacteraceae genus
OTU_1357	0	0	0	0	0	0	0	0	0	0	0	0	0	0	0.138274	0		0	0	0	0	0	0	0	0	0	0	0	0	0	0	0	0	0	Cellular organisms;Bacteria;Proteobacteria;Alphaproteobacteria;Rhodospirillales;Acetobacteraceae;Unknown Acetobacteraceae genus
OTU_979	0	0	0	0	0	0	0	0	0	0	0	0	0	0.254845	0	0		0	0	0	0	0	0	0	0	0	0	0	0	0	0	0	0	0	Cellular organisms;Bacteria;Proteobacteria;Alphaproteobacteria;Rhodospirillales;Acetobacteraceae;Unknown Acetobacteraceae genus
OTU_1796	0	0	0	0	0	0.0717323	0	0	0	0	0	0	0	0	0	0		0	0	0	0	0	0	0	0	0	0	0	0	0	0	0	0	0	Cellular organisms;Bacteria;Proteobacteria;Alphaproteobacteria;Rhodospirillales;Acetobacteraceae;Unknown Acetobacteraceae genus
OTU_1367	0	0	0	0	0	0	0	0	0	0	0	0	0	0	0.176991	0		0	0	0	0	0	0	0	0	0	0	0	0	0	0	0	0	0	Cellular organisms;Bacteria;Proteobacteria;Alphaproteobacteria;Rhodospirillales;Acetobacteraceae;Rubritepida
OTU_204	0	0	0	0	0	0	0	0	0	3.05793	0	0	0	0.00592663	0	0		0	0	0	0	0	0	0	0.00573164	0	0	0	0	0	0	0	0	0	Cellular organisms;Bacteria;Proteobacteria;Alphaproteobacteria;Rhodospirillales;Acetobacteraceae;Roseomonas;Roseomonas vinacea
OTU_1696	0	0	0	0	0	0	0	0	0	0	0	0	0	0	0	0		0	0	0	0	0	0	0	0	0	0.0837389	0	0	0	0	0	0	0	Cellular organisms;Bacteria;Proteobacteria;Alphaproteobacteria;Rhodospirillales;Acetobacteraceae;Roseomonas
OTU_225	0	0	0	0.158604	0	0	0	0	0	0	0	0	0	0	0.304204	0		0	0	0	0	0	0	0	0	0	0.0261684	0	0	0	0	0.458669	0	0	Cellular organisms;Bacteria;Proteobacteria;Alphaproteobacteria;Rhodospirillales;Acetobacteraceae;Roseomonas
OTU_1080	0.0348918	0	0	0	0	0	0	0	0.0480192	0.00430089	0	0	0	0	0	0		0	0	0	0	0	0	0	0	0.153933	0	0	0	0	0	0	0	0	Cellular organisms;Bacteria;Proteobacteria;Alphaproteobacteria;Rhodospirillales;Acetobacteraceae;Roseomonas
OTU_624	0.104676	0	0	0	0	0	0	0	0	0.395682	0	0	0	0	0	0		0	0	0	0	0	0	0	0	0	0	0	0	0	0	0	0	0	Cellular organisms;Bacteria;Proteobacteria;Alphaproteobacteria;Rhodospirillales;Acetobacteraceae;Roseomonas
OTU_136	0.0116306	0	0	0	0	0	0	0	0	0	0	0	0	0	0	0		0	0	0	0	0	0	0	0	0	0	0	0	0	0	0	0	0	Cellular organisms;Bacteria;Proteobacteria;Alphaproteobacteria;Rhodospirillales;Acetobacteraceae;Gluconacetobacter
OTU_2734	0	0	0	0	0	0	0	0	0	0	0	0	0	0	0	0		0	0	0	0	0	0	0	0.0229266	0	0	0	0	0	0	0	0	0	Cellular organisms;Bacteria;Proteobacteria;Alphaproteobacteria;Rhodospirillales;Acetobacteraceae;Craurococcus
OTU_2049	0	0	0	0	0	0	0	0	0	0	0	0	0	0	0	0.0461396		0	0	0	0	0	0	0	0	0	0	0	0	0	0	0	0	0	Cellular organisms;Bacteria;Proteobacteria;Alphaproteobacteria;Rhodospirillales;Acetobacteraceae;Craurococcus
OTU_2961	0	0	0	0	0	0.0461136	0	0	0	0	0	0	0	0	0	0		0	0	0	0	0	0	0.0232189	0	0	0	0	0	0	0	0	0	0	Cellular organisms;Bacteria;Proteobacteria;Alphaproteobacteria;Rhodospirillales;Acetobacteraceae;Craurococcus
OTU_2168	0	0	0	0	0	0.0614849	0	0	0	0	0	0	0	0	0	0		0	0	0	0	0	0	0	0	0	0	0	0	0	0	0	0	0	Cellular organisms;Bacteria;Proteobacteria;Alphaproteobacteria;Rhodospirillales;Acetobacteraceae;Craurococcus
OTU_1549	0	0	0	0	0.0521853	0	0	0	0	0	0	0	0	0	0	0		0	0	0	0	0	0	0	0	0	0.0418695	0	0	0	0	0	0	0	Cellular organisms;Bacteria;Proteobacteria;Alphaproteobacteria;Rhodospirillales;Acetobacteraceae;Craurococcus
OTU_2283	0.0116306	0	0	0	0	0	0	0	0	0	0	0	0	0	0	0.0205065		0	0	0	0	0	0	0	0.0171949	0	0.00523368	0	0	0	0	0	0	0	Cellular organisms;Bacteria;Proteobacteria;Alphaproteobacteria;Rhodospirillales;Acetobacteraceae;Craurococcus
OTU_3048	0	0	0	0	0	0	0	0	0	0	0	0	0	0.0888994	0	0		0	0	0	0	0	0	0	0	0	0	0	0	0	0	0	0	0	Cellular organisms;Bacteria;Proteobacteria;Alphaproteobacteria;Rhodospirillales;Acetobacteraceae;Belnapia
OTU_1719	0	0	0	0	0	0	0	0	0	0	0	0	0	0	0	0		0	0	0	0	0.066486	0	0	0	0	0	0	0	0	0	0	0	0	Cellular organisms;Bacteria;Proteobacteria;Alphaproteobacteria;Rhodospirillales;Acetobacteraceae;Acidiphilium
OTU_1693	0	0	0	0	0	0	0	0	0	0	0	0	0	0	0.0276549	0		0	0	0	0	0.0818289	0	0	0	0	0	0	0	0	0	0	0	0	Cellular organisms;Bacteria;Proteobacteria;Alphaproteobacteria;Rhodospirillales;Acetobacteraceae;Acidiphilium
OTU_950	0	0	0	0	0	0	0	0	0	0	0	0	0	0	0.254425	0		0	0	0	0	0	0	0	0	0	0	0	0	0	0	0	0	0	Cellular organisms;Bacteria;Proteobacteria;Alphaproteobacteria;Rhodospirillales;Acetobacteraceae;Acidiphilium
OTU_1103	0	0	0	0	0	0	0	0	0	0	0	0	0	0.148166	0.204646	0		0	0	0	0	0	0	0	0	0	0	0	0	0	0	0	0	0	Cellular organisms;Bacteria;Proteobacteria;Alphaproteobacteria;Rhodospirillales;Acetobacteraceae;Acidiphilium
OTU_2391	0	0	0	0	0	0	0	0	0	0	0	0	0	0	0	0		0	0	0	0	0	0	0	0	0	0.0366358	0	0	0	0	0	0	0	Cellular organisms;Bacteria;Proteobacteria;Alphaproteobacteria;Rhodospirillales;Acetobacteraceae
OTU_1117	0	0	0	0	0	0	0	0	0	0	0	0	0	0	0	0		0	0	0	0.131891	0	0	0	0	0	0	0	0	0	0	0.15289	0	0	Cellular organisms;Bacteria;Proteobacteria;Alphaproteobacteria;Rhodospirillales;Acetobacteraceae
OTU_2081	0	0	0	0	0	0	0	0	0	0	0	0	0	0.0651929	0	0		0	0	0	0	0	0	0	0	0	0	0	0	0	0	0	0	0	Cellular organisms;Bacteria;Proteobacteria;Alphaproteobacteria;Rhodospirillales;Acetobacteraceae
OTU_1492	0	0	0	0	0	0	0	0	0	0	0	0	0	0.100753	0	0		0	0	0	0	0	0	0	0	0	0	0	0	0	0	0	0	0	Cellular organisms;Bacteria;Proteobacteria;Alphaproteobacteria;Rhodospirillales;Acetobacteraceae
OTU_796	0	0	0	0	0	0	0.220189	0	0.0160064	0	0	0	0	0	0	0		0	0	0	0	0	0.0634867	0	0	0	0	0	0	0	0	0	0	0	Cellular organisms;Bacteria;Proteobacteria;Alphaproteobacteria;Rhodospirillales;Acetobacteraceae
OTU_1923	0	0	0	0	0	0.0871036	0	0	0	0	0	0	0	0	0	0		0	0	0	0	0	0	0	0	0	0	0	0	0	0	0	0	0	Cellular organisms;Bacteria;Proteobacteria;Alphaproteobacteria;Rhodospirillales;Acetobacteraceae
OTU_867	0	0	0	0	0	0.317672	0	0	0	0	0	0	0	0	0	0		0	0	0	0	0	0	0	0	0	0	0	0	0	0	0	0	0	Cellular organisms;Bacteria;Proteobacteria;Alphaproteobacteria;Rhodospirillales;Acetobacteraceae
OTU_1290	0	0	0	0	0.182648	0	0	0	0	0	0	0	0	0	0	0		0	0	0	0	0	0	0	0	0	0	0	0	0	0	0	0	0	Cellular organisms;Bacteria;Proteobacteria;Alphaproteobacteria;Rhodospirillales;Acetobacteraceae
OTU_364	0.0465224	0	0.585254	0.220284	0.0978474	0.020495	0	0.0182349	0.080032	0	0	0	0	0.195579	0.0387168	0		0.0626207	0	0	0	0.0613717	0	0	0.0401215	0	0.0418695	0	0	0	0.0382775	0.132504	0	0	Cellular organisms;Bacteria;Proteobacteria;Alphaproteobacteria;Rhodospirillales;Acetobacteraceae
OTU_1440	0.255873	0	0	0	0	0	0	0	0	0	0	0	0	0	0	0		0	0	0	0	0	0	0	0	0	0	0	0	0	0	0	0	0	Cellular organisms;Bacteria;Proteobacteria;Alphaproteobacteria;Rhodobacterales;Unknown Rhodobacterales family
OTU_2334	0	0	0	0	0	0	0	0.063822	0.104042	0	0	0	0	0.0177799	0.0553097	0		0	0	0	0	0	0	0	0	0	0	0	0	0	0	0.0713485	0	0	Cellular organisms;Bacteria;Proteobacteria;Alphaproteobacteria;Rhodobacterales;Rhodobacteraceae;Unknown Rhodobacteraceae genus
OTU_823	0	0	0	0	0	0	0	0	0	0	0	0	0	0	0	0		0	0	0.0783535	0	0	0	0	0	0	0	0	0	0	0	0	0	0	Cellular organisms;Bacteria;Proteobacteria;Alphaproteobacteria;Rhodobacterales;Rhodobacteraceae;Shimia
OTU_2988	0	0	0	0	0	0	0	0	0	0	0	0	0	0	0	0		0	0	0	0	0	0	0	0	0	0	0	0.215579	0	0	0	0	0	Cellular organisms;Bacteria;Proteobacteria;Alphaproteobacteria;Rhodobacterales;Rhodobacteraceae;Rubellimicrobium
OTU_2632	0	0	0	0	0	0	0	0	0	0	0	0	0	0	0	0		0	0	0	0	0	0	0	0	0.0121526	0	0	0	0	0	0	0	0	Cellular organisms;Bacteria;Proteobacteria;Alphaproteobacteria;Rhodobacterales;Rhodobacteraceae;Rubellimicrobium
OTU_3054	0	0	0	0	0	0	0	0	0	0	0	0	0	0	0	0		0	0	0	0	0	0	0.135444	0	0	0	0	0	0	0	0	0	0	Cellular organisms;Bacteria;Proteobacteria;Alphaproteobacteria;Rhodobacterales;Rhodobacteraceae;Rubellimicrobium
OTU_1085	0	0	0	0	0	0	0	0	0	0	0	0	0	0	0.105088	0		0	0	0	0	0	0	0	0	0.00405088	0	0	0.00718597	0.305284	0	0	0	0	Cellular organisms;Bacteria;Proteobacteria;Alphaproteobacteria;Rhodobacterales;Rhodobacteraceae;Rubellimicrobium
OTU_1161	0	0	0	0	0	0	0	0	0.0240096	0	0	0	0	0	0	0		0	0	0	0	0	0	0.131574	0	0	0	0	0	0.0626223	0	0	0	0.0261974	Cellular organisms;Bacteria;Proteobacteria;Alphaproteobacteria;Rhodobacterales;Rhodobacteraceae;Rubellimicrobium
OTU_3094	0	0	0	0	0	0	0	0	0.040016	0	0	0	0	0	0	0		0	0	0	0	0	0	0.00773964	0	0	0	0	0	0	0	0	0	0.00873248	Cellular organisms;Bacteria;Proteobacteria;Alphaproteobacteria;Rhodobacterales;Rhodobacteraceae;Rubellimicrobium
OTU_1208	0	0	0	0.0616794	0.084801	0	0	0	0	0	0	0	0	0	0.0387168	0		0	0	0	0	0	0	0	0	0	0	0	0	0.242661	0	0	0	0.0218312	Cellular organisms;Bacteria;Proteobacteria;Alphaproteobacteria;Rhodobacterales;Rhodobacteraceae;Rubellimicrobium
OTU_1835	0	0.0925497	0	0	0	0	0	0	0	0	0	0	0	0	0	0		0	0	0	0	0	0	0	0	0	0	0	0	0	0	0.0305779	0	0	Cellular organisms;Bacteria;Proteobacteria;Alphaproteobacteria;Rhodobacterales;Rhodobacteraceae;Rubellimicrobium
OTU_439	0	0.208237	0	0.837078	0	0.0102475	0.288692	0.0182349	0	0	0	0	0	0.00592663	0	0.0153799		0	0	0	0	0	0	0	0	0	0.0471032	0	0	0	0	0	0	0.00873248	Cellular organisms;Bacteria;Proteobacteria;Alphaproteobacteria;Rhodobacterales;Rhodobacteraceae;Rubellimicrobium
OTU_2149	0	0	0	0	0	0	0	0.0455872	0	0	0	0	0	0	0	0		0	0	0	0	0	0	0	0	0	0	0	0	0	0.0956938	0	0	0	Cellular organisms;Bacteria;Proteobacteria;Alphaproteobacteria;Rhodobacterales;Rhodobacteraceae;Roseovarius
OTU_2949	0.127937	0	0	0.185038	0	1.94702	0.00489309	0.154996	0	0	0	0	0	0	0	0		0.610552	0	0.29252	0.0989185	0.317087	0.647564	0	0.126096	0.0972211	0.0889726	0	0	0.133072	0.157895	0	0	0.65057	Cellular organisms;Bacteria;Proteobacteria;Alphaproteobacteria;Rhodobacterales;Rhodobacteraceae;Roseovarius
OTU_1036	0	0	0	0.026434	0	0	0	0	0	0	0	0	0	0	0	0		0	0	0	0	0	0	0	0	0	0	0	0	0	0	0	0	0	Cellular organisms;Bacteria;Proteobacteria;Alphaproteobacteria;Rhodobacterales;Rhodobacteraceae;Rhodovulum
OTU_2575	0	0	0	0	0	0	0	0	0	0	0	0	0	0	0	0		0	0.00548246	0	0	0.0102286	0	0	0	0	0.0261684	0	0	0	0.00478469	0	0	0	Cellular organisms;Bacteria;Proteobacteria;Alphaproteobacteria;Rhodobacterales;Rhodobacteraceae;Rhodobacter
OTU_2911	0	0	0	0.00881135	0	1.04524	0	0	0	0	0	0	0	0	0.0110619	0.0205065		0	0	0	0	0	0	0	0	0	0	0	0	0	0	0	0	0	Cellular organisms;Bacteria;Proteobacteria;Alphaproteobacteria;Rhodobacterales;Rhodobacteraceae;Paracoccus
OTU_2709	0	0	0	0	0	0	0	0	0	0	0	0	0	0	0	0		0	0	0	0	0	0	0	0	0.0931702	0	0	0	0	0.105263	0.0101926	0	0	Cellular organisms;Bacteria;Proteobacteria;Alphaproteobacteria;Rhodobacterales;Rhodobacteraceae
OTU_1805	0	0	0	0	0	0	0	0	0	0	0	0	0	0	0	0		0	0	0	0	0	0	0.119964	0.0171949	0	0	0	0	0	0.0143541	0	0	0.00436624	Cellular organisms;Bacteria;Proteobacteria;Alphaproteobacteria;Rhodobacterales;Rhodobacteraceae
OTU_504	0	0	0	0	0	0	0	0	0	0	0	0	0	0	0	0		0.114805	0	0	0.243999	0.230144	0.152368	0	0.212071	0	0.0837389	0.416975	0	0	0.129187	0	0	0.0567611	Cellular organisms;Bacteria;Proteobacteria;Alphaproteobacteria;Rhodobacterales;Rhodobacteraceae
OTU_1160	0	0	0	0	0	0	0	0	0	0	0	0	0	0	0	0		0.166988	0	0	0	0	0	0	0	0	0	0	0	0	0	0	0	0	Cellular organisms;Bacteria;Proteobacteria;Alphaproteobacteria;Rhodobacterales;Rhodobacteraceae
OTU_166	0	0	0	0	0	0	0	0	0	0	0	0	0	0	0	0.00512663		0	0.186404	0	0	0	0	0	0	0	0	0	0	0	0	0	0	0	Cellular organisms;Bacteria;Proteobacteria;Alphaproteobacteria;Rhodobacterales;Rhodobacteraceae
OTU_2336	0	0	0	0	0	0	0	0	0	0	0	0	0	0.0118533	0	0		0.114805	0	0.0626828	0	0.0051143	0.105811	0	0.00573164	0	0	0	0	0	0.119617	0	0	0	Cellular organisms;Bacteria;Proteobacteria;Alphaproteobacteria;Rhodobacterales;Rhodobacteraceae
OTU_742	0	0	0	0	0	0	0	0	0.0080032	0	0	0	0	0	0	0.0563929		0	0	0	0	0	0.211622	0	0	0	0	0	0	0	0	0	0	0	Cellular organisms;Bacteria;Proteobacteria;Alphaproteobacteria;Rhodobacterales;Rhodobacteraceae
OTU_452	0	0	0	0	0	0	0	0	0.0560224	0	0	0	0	0	0	0.0974059		0.13046	0	0	0	0.0460287	0	0	0.0343899	0	0	0.279742	0	0	0	0	0	0	Cellular organisms;Bacteria;Proteobacteria;Alphaproteobacteria;Rhodobacterales;Rhodobacteraceae
OTU_40	0	0	0	0	0	0	0.0489309	0	0	0	0	0	0	0	0	0		10.9064	0.29057	1.3529	5.39436	5.47231	6.08202	2.37994	1.4673	1.43401	4.33349	2.49129	1.1282	0.367906	1.67464	0	1.18559	2.16129	Cellular organisms;Bacteria;Proteobacteria;Alphaproteobacteria;Rhodobacterales;Rhodobacteraceae
OTU_127	0	0	0	0	0.00652316	0	0	0	0	0	0	0	0	0	0	0		0	0	0.945466	0	0.0818289	0.677191	0.286367	0.745114	0.571174	1.01533	0.300855	0.265881	0.258317	0.669856	0.315972	0	0.179016	Cellular organisms;Bacteria;Proteobacteria;Alphaproteobacteria;Rhodobacterales;Rhodobacteraceae
OTU_1437	0	0	0	0	0.0326158	0	0	0	0	0	0	0	0	0	0	0		0	0	0	0	0	0	0	0	0	0	0	0	0	0	0	0	0	Cellular organisms;Bacteria;Proteobacteria;Alphaproteobacteria;Rhodobacterales;Rhodobacteraceae
OTU_104	0	0	0	0.0176227	0	0	0	0	0.080032	0	0	0	0	0	0	0.830514		0.0626207	0.975877	0	0	0.0613717	0	0.00386982	0	0	0	0	0	0.172211	0	0.703292	0	0	Cellular organisms;Bacteria;Proteobacteria;Alphaproteobacteria;Rhodobacterales;Rhodobacteraceae
OTU_797	0	0.0694123	0	0	0	0	0	0	0	0	0	0	0	0	0	0		0.0365287	0	0.235061	0	0.0051143	0.038092	0	0	0	0	0	0	0	0.0717703	0	0	0	Cellular organisms;Bacteria;Proteobacteria;Alphaproteobacteria;Rhodobacterales;Rhodobacteraceae
OTU_151	0.0348918	0.200524	0	0.0881135	0	6.39955	0	0.0729395	0	0	0	0	0	0.177799	0	0		0.0887126	1.54057	0.245508	0.309945	0.102286	0	0.321195	0.00573164	0.0972211	0	0	0	0	0.00478469	0	2.65644	0	Cellular organisms;Bacteria;Proteobacteria;Alphaproteobacteria;Rhodobacterales;Rhodobacteraceae
OTU_1932	0.0465224	0	0	0	0	0	0	0	0	0	0	0	0	0.0177799	0	0		0.0991494	0	0	0	0	0	0	0.0573164	0	0	0	0	0	0.200957	0	0	0	Cellular organisms;Bacteria;Proteobacteria;Alphaproteobacteria;Rhodobacterales;Rhodobacteraceae
OTU_53	0.18609	0	0	0	0	0	0	0	0	0	0	0	0	0	0	0.194812		0.177425	0	0.0104471	0	0.051143	0.105811	0	0.10317	0	0	0.137232	0	0	0.0430622	0	0	0.0130987	Cellular organisms;Bacteria;Proteobacteria;Alphaproteobacteria;Rhodobacterales;Rhodobacteraceae
OTU_279	0.314027	0.516736	0	0	0.404436	0	0	0	0.040016	0	0	0	0	0.171872	0	0.0768994		0.0678391	0	0	0	0	0.194693	0	0	0	0.104674	0.14251	0	0	0.110048	0	0	0.0480286	Cellular organisms;Bacteria;Proteobacteria;Alphaproteobacteria;Rhodobacterales;Rhodobacteraceae
OTU_1396	0.104676	0.794385	0	0	0	0	0	0	0	0	0	0	0	0	0	0		0	0	0	0	0	0	0	0	0	0	0	0	0	0	0	0	0	Cellular organisms;Bacteria;Proteobacteria;Alphaproteobacteria;Rhizobiales;Xanthobacteraceae;Xanthobacter
OTU_734	0.441963	0	0	0.0793021	0	0	0	0	0	0	0	0	0	0.0177799	0	0		0	0.186404	0	0	0.0920575	0	0.317325	0	0	0.0104674	0	0	0.203523	0.114833	0	0	0.0261974	Cellular organisms;Bacteria;Proteobacteria;Alphaproteobacteria;Rhizobiales;Xanthobacteraceae;Xanthobacter
OTU_1562	0	0	0	0	0	0	0	0	0	0	0	0	0	0	0	0.00512663		0	0	0	0	0	0	0	0	0	0.120375	0	0	0	0	0	0	0	Cellular organisms;Bacteria;Proteobacteria;Alphaproteobacteria;Rhizobiales;Xanthobacteraceae;Pseudolabrys
OTU_603	0	0	0	0	0	0	0	0	0	0	0	0	0	0	0	0.0205065		0	0	0	0	0	0	0	0	0	0	0	0	0	0	0	0	0	Cellular organisms;Bacteria;Proteobacteria;Alphaproteobacteria;Rhizobiales;Xanthobacteraceae;Pseudolabrys
OTU_3050	0.0697837	0	0	0	0	0	0	0	0	0	0	0	0	0	0	0		0	0	0	0	0	0	0	0	0	0	0	0	0	0	0	0	0	Cellular organisms;Bacteria;Proteobacteria;Alphaproteobacteria;Rhizobiales;Xanthobacteraceae;Pseudolabrys
OTU_1261	0	0	0	0	0	0	0	0	0	0	0	0	0	0	0.154867	0		0	0	0	0	0	0	0	0	0	0	0	0	0	0	0	0	0	Cellular organisms;Bacteria;Proteobacteria;Alphaproteobacteria;Rhizobiales;Xanthobacteraceae
OTU_1746	0.174459	0	0	0	0	0	0	0	0	0	0	0	0	0	0	0		0	0	0	0	0	0	0	0	0	0	0	0	0	0	0	0	0	Cellular organisms;Bacteria;Proteobacteria;Alphaproteobacteria;Rhizobiales;Xanthobacteraceae
OTU_531	1.27937	0.0616998	0	0	0	0	0	0	0	0	0	0	0	0	0	0		0	0	0	0	0	0	0	0.00573164	0	0	0	0	0	0	0	0	0	Cellular organisms;Bacteria;Proteobacteria;Alphaproteobacteria;Rhizobiales;Xanthobacteraceae
OTU_2754	0	0	0	0	0	0	0	0.0273523	0	0	0	0	0	0	0	0		0	0	0	0	0	0	0	0	0	0	0	0	0	0	0	0	0	Cellular organisms;Bacteria;Proteobacteria;Alphaproteobacteria;Rhizobiales;Rhodobiaceae;Unknown Rhodobiaceae genus
OTU_508	0.139567	0	0	0	0	0	0	0	0.080032	0	0	0	0	0.118533	0	0		0	0	0	0	0.117629	0	0	0	0	0	0.25863	0	0	0.0956938	0	0	0	Cellular organisms;Bacteria;Proteobacteria;Alphaproteobacteria;Rhizobiales;Rhodobiaceae;Rhodobium;endosymbiont of Chlamys farreri
OTU_1858	0	0	0	0	0	0	0	0	0	0	0	0	0	0	0	0.0666462		0	0	0	0	0	0	0	0	0	0	0	0	0	0	0	0	0	Cellular organisms;Bacteria;Proteobacteria;Alphaproteobacteria;Rhizobiales;Rhodobiaceae;Rhodobium
OTU_956	0.0465224	0	0	0	0	0	0	0	0	0	0	0	0	0	0	0		0.00521839	0	0	0	0.0255715	0	0	0	0	0.0209347	0	0	0	0	0	0	0	Cellular organisms;Bacteria;Proteobacteria;Alphaproteobacteria;Rhizobiales;Rhodobiaceae;Rhodobium
OTU_1394	0	0	0	0	0	0	0	0	0	0	0	0	0	0	0	0.0512663		0	0	0	0	0	0	0	0.0630481	0	0	0	0	0	0	0	0	0	Cellular organisms;Bacteria;Proteobacteria;Alphaproteobacteria;Rhizobiales;Rhodobiaceae;Parvibaculum
OTU_976	0	0	0	0	0	0	0	0	0	0	0	0	0	0	0	0		0	0	0	0	0	0	0	0	0	0	0	0	0	0	0	0	0.00873248	Cellular organisms;Bacteria;Proteobacteria;Alphaproteobacteria;Rhizobiales;Rhizomicrobium Family Incertae Sedis;Rhizomicrobium
OTU_2703	0	0	0	0	0	0	0.0146793	0	0	0	0	0	0	0.0414864	0.0995575	0		0	0	0	0	0	0.0296271	0	0	0	0	0	0	0	0	0.0815411	0	0.0261974	Cellular organisms;Bacteria;Proteobacteria;Alphaproteobacteria;Rhizobiales;Rhizobiaceae;Rhizobium (Rhizobiaceae)
OTU_1529	0.0465224	0	0	0.0616794	0	0.097351	0	0	0.0720288	0	0	0	0	0	0	0		0.114805	0.855263	0	0.37589	0.0767146	0	0	0	0	0	0.0897287	0.00718597	0	0.0813397	0	0	0	Cellular organisms;Bacteria;Proteobacteria;Alphaproteobacteria;Rhizobiales;Rhizobiaceae;Rhizobium (Rhizobiaceae)
OTU_49	1.23284	1.12602	0.138772	1.31289	1.89172	1.25019	0.719284	1.65026	1.66467	0	0	0.0052233	0	0.337818	1.24447	1.13298		0.412253	1.25548	0.60071	1.13427	0.77226	0.579845	0.228319	1.10621	0.992465	0.910661	0.865618	0.438344	0.95499	0.516746	0.764448	0.00891424	0.502118	Cellular organisms;Bacteria;Proteobacteria;Alphaproteobacteria;Rhizobiales;Rhizobiaceae;Rhizobium (Rhizobiaceae)
OTU_342	0.0232612	0	0	0	0	0	0	0	0	0	0	0	0	0	0	0		0	0	0	0	0	0	0	0	0	0	0	0	0	0	0	0	0	Cellular organisms;Bacteria;Proteobacteria;Alphaproteobacteria;Rhizobiales;Rhizobiaceae;Kaistia
OTU_2606	0.0465224	0	0	0	0	0	0	0	0	0	0	0	0	0	0	0		0	0	0	0	0	0	0	0	0	0	0	0	0	0	0	0	0	Cellular organisms;Bacteria;Proteobacteria;Alphaproteobacteria;Rhizobiales;Rhizobiaceae;Kaistia
OTU_329	0.232612	0.177387	0	0	0	0.225444	0	0.145879	0.152061	0	0	0	0	0.0237065	0	0		0	0	0.548475	0	0	0.194693	0	0.0917063	0.174188	0	0.0897287	0.00718597	0	1.38278	0.0815411	0	0.0698598	Cellular organisms;Bacteria;Proteobacteria;Alphaproteobacteria;Rhizobiales;Phyllobacteriaceae;Phyllobacterium
OTU_964	0.162829	0	0	0.140982	0	0	0	0	0	0	0	0	0	0	0	0		0	0	0	0	0	0	0.0657869	0	0	0	0	0	0	0.0526316	0	0	0	Cellular organisms;Bacteria;Proteobacteria;Alphaproteobacteria;Rhizobiales;Phyllobacteriaceae;Mesorhizobium
OTU_1084	0.0116306	0	0	0	0	0.00512374	0	0	0	0	0	0	0	0.0296331	0	0		0	0	0	0	0.0767146	0	0	0	0	0.0261684	0	0	0	0.0382775	0.0203853	0	0.00436624	Cellular organisms;Bacteria;Proteobacteria;Alphaproteobacteria;Rhizobiales;Phyllobacteriaceae;Aquamicrobium
OTU_469	0.476855	0.0771248	0	0	0	0.0819798	0	0	0	0	0	0	0	0	0	0.138419		0	0	0	0.0725402	0	0.177763	0	0.0114633	0	0	0	0	0.172211	0	0	0	0	Cellular organisms;Bacteria;Proteobacteria;Alphaproteobacteria;Rhizobiales;Phyllobacteriaceae
OTU_589	0.0116306	0	0	0	0	0	0	0	0	0	0	0	0	0	0.0553097	0		0	0	0	0.191242	0.0869432	0	0	0.10317	0	0.0104674	0	0	0.148728	0	0	0	0.0567611	Cellular organisms;Bacteria;Proteobacteria;Alphaproteobacteria;Rhizobiales;Methylocystaceae;Pleomorphomonas
OTU_1053	0	0	0	0	0	0	0	0	0	0	0	0	0	0	0	0		0	0	0	0	0	0.0634867	0	0.0515848	0.0445597	0	0	0	0	0.076555	0	0	0	Cellular organisms;Bacteria;Proteobacteria;Alphaproteobacteria;Rhizobiales;Methylocystaceae
OTU_949	0	0	0	0	0	0	0	0	0	0	0	0	0	0	0	0		0	0	0	0	0	0	0	0	0	0	0	0	0	0	0	0.00891424	0	Cellular organisms;Bacteria;Proteobacteria;Alphaproteobacteria;Rhizobiales;Methylobacteriaceae;Methylobacterium
OTU_3302	0	0	0	0	0	0	0	0	0	0.0215045	0	0	0	0	0.0774336	0		0	0.00548246	0	0	0	0	0	0	0	0	0	0	0	0	0	0	0.00873248	Cellular organisms;Bacteria;Proteobacteria;Alphaproteobacteria;Rhizobiales;Methylobacteriaceae;Methylobacterium
OTU_278	0	0.239087	0	0	0.0978474	0.102475	0	0	0	0	0	0	0	0	0	0.0461396		0	0	0	0	0.0562574	0	0	0	0	0	0	0.165277	0	0	0.295587	0.00891424	0	Cellular organisms;Bacteria;Proteobacteria;Alphaproteobacteria;Rhizobiales;Methylobacteriaceae;Methylobacterium
OTU_2539	0.0465224	0	0	0.0176227	0	0	0	0	0	0	0	0	0	0	0	0		0	0	0	0.0197837	0	0	0	0	0.00405088	0.0680379	0	0	0	0	0	0	0	Cellular organisms;Bacteria;Proteobacteria;Alphaproteobacteria;Rhizobiales;Methylobacteriaceae;Methylobacterium
OTU_406	0.0581531	0	0	0.211472	0.0130463	0.0666086	0.283799	0.182349	0.040016	0	0	0	0	0	0	0		0.0730575	0	0.130589	0	0.051143	0	0.0232189	0.00573164	0	0	0	0.258695	0.1409	0	0	1.64914	0	Cellular organisms;Bacteria;Proteobacteria;Alphaproteobacteria;Rhizobiales;Methylobacteriaceae;Methylobacterium
OTU_482	0.162829	0	0	0	0	0	0	0	0	0	0	0	0	0.0177799	0	0		0	0	0	0	0.0613717	0	0	0	0	0	0	0	0	0	0	0	0.00436624	Cellular organisms;Bacteria;Proteobacteria;Alphaproteobacteria;Rhizobiales;Methylobacteriaceae;Methylobacterium
OTU_2125	0.0581531	0	0	0	0	0	0	0	0	0	0	0	0	0	0	0		0	0	0	0	0	0	0	0	0	0	0	0	0	0	0	0	0	Cellular organisms;Bacteria;Proteobacteria;Alphaproteobacteria;Rhizobiales;Methylobacteriaceae
OTU_1742	0.302396	0	0	0	0	0	0	0	0	0	0	0	0	0	0	0		0	0	0	0	0	0	0	0	0	0	0	0	0	0	0	0	0	Cellular organisms;Bacteria;Proteobacteria;Alphaproteobacteria;Rhizobiales;Methylobacteriaceae
OTU_2255	0	0	0	0.0616794	0	0	0	0	0	0	0	0	0	0	0	0		0	0	0	0	0	0	0	0	0	0	0	0	0	0	0	0	0	Cellular organisms;Bacteria;Proteobacteria;Alphaproteobacteria;Rhizobiales;Hyphomicrobiaceae;Pedomicrobium
OTU_725	0.0232612	0	0	0	0	0	0	0	0	0	0	0	0	0	0	0		0	0	0	0	0	0	0	0	0	0	0	0	0	0	0	0	0	Cellular organisms;Bacteria;Proteobacteria;Alphaproteobacteria;Rhizobiales;Hyphomicrobiaceae;Pedomicrobium
OTU_479	0	0	0	0	0	0	0	0	0	0	0	0	0	0	0	0		0	0	0.87756	0	0	0	0	0	0	0	0	0	0	0	0	0	0	Cellular organisms;Bacteria;Proteobacteria;Alphaproteobacteria;Rhizobiales;Hyphomicrobiaceae;Hyphomicrobium
OTU_1500	0	0	0	0	0	0.097351	0	0	0	0	0	0	0	0	0	0		0	0	0	0	0	0	0	0	0	0	0	0	0	0	0	0	0	Cellular organisms;Bacteria;Proteobacteria;Alphaproteobacteria;Rhizobiales;Hyphomicrobiaceae;Hyphomicrobium
OTU_2899	0.139567	0	0	0	0	0	0	0	0	0	0	0	0	0	0	0		0	0	0	0	0	0	0	0	0	0	0	0	0	0	0	0	0	Cellular organisms;Bacteria;Proteobacteria;Alphaproteobacteria;Rhizobiales;Hyphomicrobiaceae;Hyphomicrobium
OTU_2648	0.162829	0	0	0	0	0	0	0	0	0.00430089	0	0	0	0	0	0		0	0	0	0	0	0	0	0	0.032407	0	0	0	0	0	0	0	0	Cellular organisms;Bacteria;Proteobacteria;Alphaproteobacteria;Rhizobiales;Hyphomicrobiaceae;Hyphomicrobium
OTU_593	0	0	0	0	0	0	0	0	0	0	0	0	0	0	0	0		0	0	0	0	0	0	0	0	0	0.0575705	0	0	0	0	0	0	0	Cellular organisms;Bacteria;Proteobacteria;Alphaproteobacteria;Rhizobiales;Hyphomicrobiaceae;Devosia
OTU_1755	0	0	0	0	0	0	0	0	0	0	0	0	0	0	0	0		0	0	0	0	0	0	0.00386982	0	0.0688649	0	0	0	0	0	0	0	0	Cellular organisms;Bacteria;Proteobacteria;Alphaproteobacteria;Rhizobiales;Hyphomicrobiaceae;Devosia
OTU_1368	0.267504	0	0	0	0	0	0	0	0	0	0	0	0	0	0	0		0	0	0	0	0	0	0	0	0	0	0	0	0	0	0	0	0	Cellular organisms;Bacteria;Proteobacteria;Alphaproteobacteria;Rhizobiales;Hyphomicrobiaceae;Bauldia
OTU_2052	0.546639	0	0	0	0	0	0	0	0	0	0	0	0	0	0	0		0	0	0	0	0	0	0	0	0	0	0	0	0	0	0	0	0	Cellular organisms;Bacteria;Proteobacteria;Alphaproteobacteria;Rhizobiales;Hyphomicrobiaceae;Bauldia
OTU_1194	0	0	0	0	0	0	0	0	0	0	0	0	0	0	0	0		0	0	0	0	0	0.139671	0	0	0	0	0	0	0	0	0	0	0	Cellular organisms;Bacteria;Proteobacteria;Alphaproteobacteria;Rhizobiales;Hyphomicrobiaceae;Ancalomicrobium
OTU_1570	0	0	0	0	0	0	0	0	0	0	0	0	0	0.124459	0	0		0	0	0	0	0	0	0	0	0	0	0	0	0	0	0	0	0	Cellular organisms;Bacteria;Proteobacteria;Alphaproteobacteria;Rhizobiales;FukuN57
OTU_1034	0	0	0	0	0	0	0	0	0.040016	0	0	0	0	0	0	0		0	0	0	0	0	0	0	0	0	0	0	0	0	0	0	0	0	Cellular organisms;Bacteria;Proteobacteria;Alphaproteobacteria;Rhizobiales;F0723;alpha proteobacterium SK200a-2
OTU_2117	0	0	0	0	0	0	0	0	0	0	0	0	0	0	0	0		0	0	0	0	0	0	0	0	0	0.0628042	0	0	0	0	0	0	0	Cellular organisms;Bacteria;Proteobacteria;Alphaproteobacteria;Rhizobiales;F0723
OTU_802	0	0	0	0.211472	0.0326158	0	0	0	0.0960384	0	0	0	0	0	0	0		0	0	0	0	0	0	0	0.0458532	0	0	0	0	0	0	0.122312	0	0	Cellular organisms;Bacteria;Proteobacteria;Alphaproteobacteria;Rhizobiales;F0723
OTU_282	0.0814143	0.277649	0	0.0704908	0	0.374033	0	0.0911743	0.0480192	0	0	0	0	0.130386	0.0553097	0		0	0	0	0	0	0.143903	0	0.097438	0	0.0575705	0	0	0	0	0	0	0	Cellular organisms;Bacteria;Proteobacteria;Alphaproteobacteria;Rhizobiales;Brucellaceae;Pseudochrobactrum
OTU_3035	0	0	0	0	0	0	0	0	0	0	0	0	0	0	0	0		0	0	0	0	0	0	0	0	0	0	0	0.0503018	0	0	0	0	0	Cellular organisms;Bacteria;Proteobacteria;Alphaproteobacteria;Rhizobiales;Bradyrhizobiaceae;Bosea
OTU_565	0.244243	0	0.669724	0	0	0	0	0	0	0	0	0	0	0	0	0.0358864		0	0	0	0	0	0	0	0	0	0.0418695	0	0	0	0	0	0	0	Cellular organisms;Bacteria;Proteobacteria;Alphaproteobacteria;Rhizobiales;Bradyrhizobiaceae;Bosea
OTU_140	0	0	0	0	0	0.0102475	0	0	0	4.76969	0	0	0	0	0.110619	0		0	0	0	0	0	0	0.00386982	0.0171949	0	0.00523368	0	0	0	0	0.0917338	0	0	Cellular organisms;Bacteria;Proteobacteria;Alphaproteobacteria;Rhizobiales;Bradyrhizobiaceae
OTU_1694	0	0	0	0	0	0	0	0	0	0	0	0	0	0	0	0		0	0.317982	0	0	0.0716003	0	0	0	0	0	0	0	0	0	0	0	0	Cellular organisms;Bacteria;Proteobacteria;Alphaproteobacteria;Rhizobiales;Beijerinckiaceae;Chelatococcus
OTU_109	3.62875	0.323924	0	0.511058	0.593607	0.102475	0	0.0547046	0	0	0	0	0	0	0	0		0	0	0	0.131891	0	0	0	0	0	0	0	0	0	0	0	0	0	Cellular organisms;Bacteria;Proteobacteria;Alphaproteobacteria;Rhizobiales;Beijerinckiaceae;Beijerinckia
OTU_1665	0	0	0	0	0	0	0	0	0	0	0	0	0	0	0	0		0	0	0	0	0	0.0677191	0	0	0	0	0	0	0	0	0	0	0	Cellular organisms;Bacteria;Proteobacteria;Alphaproteobacteria;Rhizobiales;Aurantimonadaceae
OTU_1818	0	0	0	0	0	0	0	0	0	0	0	0	0	0	0	0.082026		0	0	0	0	0	0	0	0	0	0	0	0	0	0	0	0	0	Cellular organisms;Bacteria;Proteobacteria;Alphaproteobacteria;Rhizobiales;alphaI cluster
OTU_946	0	0	0	0	0	0	0	0	0	0.305363	0	0	0	0	0	0		0	0	0	0	0	0	0	0	0	0	0	0	0	0	0	0	0	Cellular organisms;Bacteria;Proteobacteria;Alphaproteobacteria;Rhizobiales;Agaricicola Family Incertae Sedis;Unknown Agaricicola Family Incertae Sedis genus
OTU_2563	0.0697837	0	0	0	0	0	0	0	0	0	0	0	0	0	0	0		0	0	0	0	0	0	0	0	0	0	0	0	0	0	0	0	0	Cellular organisms;Bacteria;Proteobacteria;Alphaproteobacteria;Rhizobiales;A0839
OTU_1477	0.255873	0	0	0	0	0	0	0	0	0	0	0	0	0	0	0		0	0	0	0	0	0	0	0	0	0	0	0	0	0	0	0	0	Cellular organisms;Bacteria;Proteobacteria;Alphaproteobacteria;Rhizobiales;A0839
OTU_748	0	0	0	0	0	0	0	0	0.0720288	0	0	0	0	0	0.0497788	0		0.0782758	0	0	0	0	0	0	0	0	0	0	0	0	0	0	0	0	Cellular organisms;Bacteria;Proteobacteria;Alphaproteobacteria;Rhizobiales;1174-901-12
OTU_1987	0	0	0	0.0881135	0	0	0	0	0	0	0	0	0	0	0	0		0	0	0	0	0	0	0	0	0	0	0	0	0	0	0	0	0	Cellular organisms;Bacteria;Proteobacteria;Alphaproteobacteria;Rhizobiales;1174-901-12
OTU_1822	0	0	0	0	0	0	0	0	0	0	0	0	0	0	0	0		0	0	0	0.0791348	0	0	0	0	0.157984	0	0	0	0	0	0	0	0	Cellular organisms;Bacteria;Proteobacteria;Alphaproteobacteria;Rhizobiales
OTU_3064	0.0581531	0	0	0	0	0	0	0	0	0	0	0	0	0	0	0		0	0	0	0	0	0	0	0	0	0	0	0	0	0	0	0	0	Cellular organisms;Bacteria;Proteobacteria;Alphaproteobacteria;Rhizobiales
OTU_586	0.104676	0	0	0.0440567	0	0	0	0	0	0	0	0	0	0	0	0		0	0	0	0	0.132972	0	0	0	0	0	0	0	0	0	0	0	0	Cellular organisms;Bacteria;Proteobacteria;Alphaproteobacteria;Rhizobiales
OTU_1908	0	0	0	0	0	0	0	0	0	0	0	0	0	0	0	0		0.0887126	0	0	0	0	0	0	0	0	0	0	0	0	0	0	0	0	Cellular organisms;Bacteria;Proteobacteria;Alphaproteobacteria;Parvularculales;Parvularculaceae;Unknown Parvularculaceae genus
OTU_777	0	0	0	0	0	0	0	0	0	0	0	0	0	0	0	0		0.469655	0	0	0	0	0	0	0	0	0.0680379	0	0	0	0	0	0	0	Cellular organisms;Bacteria;Proteobacteria;Alphaproteobacteria;Parvularculales;Parvularculaceae;Parvularcula
OTU_1447	0	0	0	0	0	0	0	0	0	0	0	0	0	0	0	0		0	0	0	0	0	0	0	0.0171949	0.0648141	0	0	0	0	0.0574163	0	0	0	Cellular organisms;Bacteria;Proteobacteria;Alphaproteobacteria;OCS116 clade
OTU_1164	0.0116306	0	0	0	0	0	0	0	0	0	0	0	0	0	0.0110619	0.0512663		0	0	0	0	0	0	0	0.0229266	0	0.0523368	0	0	0	0	0	0	0.0698598	Cellular organisms;Bacteria;Proteobacteria;Alphaproteobacteria;OCS116 clade
OTU_716	0.116306	0	0	0	0	0	0	0	0.216086	0	0	0	0	0	0	0		0	0	0	0	0.163658	0	0	0	0	0	0.0105563	0	0	0	0	0	0	Cellular organisms;Bacteria;Proteobacteria;Alphaproteobacteria;OCS116 clade
OTU_421	0	0	0	0	0	0	0	0	0	0	0	0	0	0.0355598	0	0		0	0	0	0	0	0	0	0	0	0	0	0	0	0	0	0.00891424	0	Cellular organisms;Bacteria;Proteobacteria;Alphaproteobacteria;MNG3
OTU_447	0	0	0	0	0	0	0	0	0	0	0	0	0	0.58081	0	0		0	0	0	0	0	0	0	0	0	0	0	0	0	0	0	0	0	Cellular organisms;Bacteria;Proteobacteria;Alphaproteobacteria;MNG3
OTU_2924	0.0348918	0	0	0	0	0	0	0	0	0	0	0	0	0	0	0		0	0	0	0	0	0	0	0	0	0	0	0	0	0	0	0	0	Cellular organisms;Bacteria;Proteobacteria;Alphaproteobacteria;MNG3
OTU_1025	0	0	0	0	0.241357	0	0	0	0	0	0	0	0	0	0	0		0	0	0	0	0	0	0	0	0	0	0	0	0	0	0	0	0	Cellular organisms;Bacteria;Proteobacteria;Alphaproteobacteria;DB1-14
OTU_500	0	0	0	0	0	0	0	0	0	0	0	0	0	0	0	0		0.0782758	0	0	0	0	0	0	0.0745114	0.0445597	0.0523368	0.385306	0	0.0156556	0.15311	0	0	0.017465	Cellular organisms;Bacteria;Proteobacteria;Alphaproteobacteria;Caulobacterales;Unknown Caulobacterales family
OTU_1857	0	0	0	0	0	0	0	0	0	0	0	0	0	0	0	0		0.0469655	0	0	0	0	0.0211622	0	0	0	0.0418695	0	0	0	0	0	0	0	Cellular organisms;Bacteria;Proteobacteria;Alphaproteobacteria;Caulobacterales;Hyphomonadaceae;Oceanicaulis
OTU_125	0	0	0	0	0	0	0.00489309	0	0	0	0	0	0	0	0	0		2.23869	0	0	0.23081	0.179001	0.457104	0.924887	0.217802	0.27546	0.59664	1.34593	0	0.681018	0.894737	0	0	0.187748	Cellular organisms;Bacteria;Proteobacteria;Alphaproteobacteria;Caulobacterales;Hyphomonadaceae;Maricaulis
OTU_1642	0.290765	0	0	0	0	0	0	0	0	0	0	0	0	0	0	0		0	0	0	0	0	0	0	0	0	0	0	0	0	0	0	0	0	Cellular organisms;Bacteria;Proteobacteria;Alphaproteobacteria;Caulobacterales;Hyphomonadaceae;Hirschia
OTU_1797	0	0	0	0	0	0	0	0	0	0	0	0	0	0	0	0		0	0	0	0	0	0	0	0	0	0	0	0	0	0.0574163	0	0	0	Cellular organisms;Bacteria;Proteobacteria;Alphaproteobacteria;Caulobacterales;Hyphomonadaceae;Henriciella
OTU_2080	0	0	0	0	0	0	0	0	0	0	0	0	0	0	0	0		0	0	0	0	0	0	0	0	0	0.0418695	0	0	0	0	0	0	0	Cellular organisms;Bacteria;Proteobacteria;Alphaproteobacteria;Caulobacterales;Hyphomonadaceae
OTU_1260	0	0	0	0	0	0	0	0	0	0	0	0	0	0	0	0		0.219172	0	0	0	0	0	0	0	0	0	0	0	0	0	0	0	0.00873248	Cellular organisms;Bacteria;Proteobacteria;Alphaproteobacteria;Caulobacterales;Hyphomonadaceae
OTU_1809	0	0	0.0965367	0	0	0	0	0	0	0	0	0	0	0	0	0		0	0	0	0	0	0	0	0	0	0	0	0	0	0	0	0	0	Cellular organisms;Bacteria;Proteobacteria;Alphaproteobacteria;Caulobacterales;Hyphomonadaceae
OTU_1215	0	0	0	0	0	0	0	0	0	0	0	0	0	0	0.17146	0		0	0	0	0	0	0	0	0	0	0	0	0	0	0	0	0	0	Cellular organisms;Bacteria;Proteobacteria;Alphaproteobacteria;Caulobacterales;Caulobacteraceae;Phenylobacterium
OTU_1136	0	0	0	0	0.208741	0	0	0	0	0	0	0	0	0	0.160398	0		0	0	0	0	0	0	0	0	0	0	0	0	0	0	0	0	0	Cellular organisms;Bacteria;Proteobacteria;Alphaproteobacteria;Caulobacterales;Caulobacteraceae;Phenylobacterium
OTU_1006	0	0	0	0	0	0	0	0	0.0240096	0	0	0	0	0.148166	0	0.143546		0	0	0	0	0.117629	0.0338596	0	0	0	0	0	0	0	0	0	0	0	Cellular organisms;Bacteria;Proteobacteria;Alphaproteobacteria;Caulobacterales;Caulobacteraceae;Caulobacter
OTU_703	0	0	0	0	0	0	0	0	0	0	0	0	0	0	0.00553097	0.194812		0	0.586623	0	0	0	0.220087	0	0	0	0	0	0	0	0	0	0	0	Cellular organisms;Bacteria;Proteobacteria;Alphaproteobacteria;Caulobacterales;Caulobacteraceae;Brevundimonas
OTU_159	0	0	1.72559	0	0	0.138341	0	0.300875	0	0.00430089	0	0	0	0	0	0		0	0.142544	0	0	0.0306858	0	0	0	0	0.0680379	0	0	0	0	0.112119	0	0.017465	Cellular organisms;Bacteria;Proteobacteria;Alphaproteobacteria;Caulobacterales;Caulobacteraceae;Brevundimonas
OTU_224	0.0348918	0	1.74973	0.167416	0.0391389	0.230568	0.112541	0.0364697	0.120048	0	0	0	0	0.0414864	0.132743	0		0.135678	0	0	0	0.127858	0.0211622	0	0.131828	0	0	0	0	0.0939335	0	0.448476	0	0	Cellular organisms;Bacteria;Proteobacteria;Alphaproteobacteria;Caulobacterales;Caulobacteraceae;Brevundimonas
OTU_110	0.174459	0	0	0	0.12394	0	0.0929686	0.218818	0.0240096	0	0	0	0	0	0.464602	0.0256331		0.0417471	0.00548246	0	0.349512	0.0920575	0	0	0.0229266	0	0	0.184736	0	0.148728	0	0	0	0	Cellular organisms;Bacteria;Proteobacteria;Alphaproteobacteria;Caulobacterales;Caulobacteraceae;Brevundimonas
OTU_141	0	0.447324	0.355979	0.704908	0.319635	0.16396	0	0.446754	0.144058	0	0	0	0	0.213359	0.259956	0.210192		0.0417471	0	0	0.37589	0.066486	0.118508	0	0.160486	0.145832	0.0732716	0	0.237137	0	0.0909091	0.112119	2.34445	0.227044	Cellular organisms;Bacteria;Proteobacteria;Alphaproteobacteria;Caulobacterales;Caulobacteraceae
OTU_430	0	0	0	0	0	0	0	0	0	0	0	0	0	0	0	0		0	0	0	0	0	0	0	0.0573164	0.190391	0	0	0	0	0.0813397	0	0.989481	0	Cellular organisms;Bacteria;Proteobacteria;Alphaproteobacteria;4-Org1-14
OTU_2616	0.0348918	0	0	0	0	0	0	0	0	0	0	0	0	0	0	0		0	0	0	0	0	0	0	0	0	0	0	0	0	0	0	0	0	Cellular organisms;Bacteria;Proteobacteria;Alphaproteobacteria;4-Org1-14
OTU_1883	0	0	0	0	0	0	0	0	0	0	0	0	0	0	0	0		0	0	0	0	0	0	0	0.0745114	0	0	0	0	0	0	0	0	0	Cellular organisms;Bacteria;Proteobacteria;Alphaproteobacteria
OTU_1344	0	0	0	0	0	0	0	0	0	0	0	0	0	0	0.138274	0		0	0	0	0	0	0	0	0	0	0	0	0	0	0.00478469	0	0	0	Cellular organisms;Bacteria;Proteobacteria;Alphaproteobacteria
OTU_2642	0	0.0308499	0	0	0	0	0	0	0	0	0	0	0	0	0	0		0	0	0	0	0	0	0	0	0	0.0261684	0	0	0	0	0	0	0	Cellular organisms;Bacteria;Proteobacteria;Alphaproteobacteria
OTU_962	0	0	0	0	0	0	0	0	0	0	0	0	0	0.231139	0	0		0	0	0	0	0	0	0	0	0	0	0	0	0	0	0	0	0	Cellular organisms;Bacteria;Proteobacteria
OTU_1010	0	0	0	0	0	0.0717323	0	0	0	0	0	0	0	0.0829728	0	0		0	0	0	0	0	0	0	0	0	0	0	0	0	0	0	0	0	Cellular organisms;Bacteria;Proteobacteria
OTU_1949	0	0	0	0.114548	0	0	0	0	0	0	0	0	0	0.0770462	0	0		0	0	0	0	0	0	0	0	0	0	0	0	0	0	0	0	0	Cellular organisms;Bacteria;Proteobacteria
OTU_2458	0	0	0	0	0	0	0	0	0	0	0	0	0	0	0	0		0	0	0	0	0	0	0	0	0	0	0	0	0.0391389	0	0	0	0	Cellular organisms;Bacteria;Planctomycetes;vadinHA49
OTU_1200	0	0	0	0	0	0	0	0	0	0	0	0	0	0	0	0		0	0	0.177601	0	0	0	0	0	0	0	0	0	0	0	0	0	0	Cellular organisms;Bacteria;Planctomycetes;vadinHA49
OTU_2454	0	0	0	0	0	0.0256187	0	0	0	0	0	0	0	0	0	0		0	0	0	0	0	0	0	0	0	0	0	0	0	0	0	0	0	Cellular organisms;Bacteria;Planctomycetes;vadinHA49
OTU_1957	0.139567	0	0	0	0	0	0	0	0	0	0	0	0	0	0	0		0	0	0	0	0	0	0	0	0	0	0	0	0	0	0	0	0	Cellular organisms;Bacteria;Planctomycetes;Planctomycetacia;Unknown Planctomycetacia order
OTU_1766	0.162829	0	0	0	0	0	0	0	0	0	0	0	0	0	0	0		0	0	0	0	0	0	0	0	0	0	0	0	0	0	0	0	0	Cellular organisms;Bacteria;Planctomycetes;Planctomycetacia;Unknown Planctomycetacia order
OTU_1687	0.19772	0	0	0	0	0	0	0	0	0	0	0	0	0	0	0		0	0	0	0	0	0	0	0	0	0	0	0	0	0	0	0	0	Cellular organisms;Bacteria;Planctomycetes;Planctomycetacia;Unknown Planctomycetacia order
OTU_3089	0	0	0	0	0	0	0	0	0	0	0	0	0	0	0	0		0	0	0	0	0	0	0	0	0	0	0	0	0	0.0143541	0	0	0	Cellular organisms;Bacteria;Planctomycetes;Planctomycetacia;Planctomycetales;Unknown Planctomycetales family
OTU_1449	0	0	0	0	0	0	0	0	0	0	0	0	0	0	0	0		0	0	0	0	0	0	0	0	0	0	0	0	0	0.0956938	0	0	0	Cellular organisms;Bacteria;Planctomycetes;Planctomycetacia;Planctomycetales;Unknown Planctomycetales family
OTU_3292	0	0	0	0	0	0	0	0	0	0	0	0	0	0	0	0		0	0	0	0	0	0	0	0.0114633	0	0	0	0	0	0	0	0	0	Cellular organisms;Bacteria;Planctomycetes;Planctomycetacia;Planctomycetales;Unknown Planctomycetales family
OTU_1496	0	0	0	0	0	0	0	0	0	0	0	0	0	0	0.11615	0		0	0	0	0	0	0	0	0	0	0	0	0	0	0	0	0	0	Cellular organisms;Bacteria;Planctomycetes;Planctomycetacia;Planctomycetales;Unknown Planctomycetales family
OTU_1040	0	0	0	0	0	0	0.185937	0	0	0	0	0	0	0	0	0		0	0	0	0	0	0	0	0	0	0	0	0	0	0	0	0	0	Cellular organisms;Bacteria;Planctomycetes;Planctomycetacia;Planctomycetales;Unknown Planctomycetales family
OTU_2424	0	0	0	0	0.0456621	0	0	0	0	0	0	0	0	0	0	0		0	0	0	0	0	0	0	0	0	0	0	0	0	0	0	0	0	Cellular organisms;Bacteria;Planctomycetes;Planctomycetacia;Planctomycetales;Unknown Planctomycetales family
OTU_2977	0.0348918	0	0	0	0	0	0	0	0	0	0	0	0	0	0	0		0	0	0	0	0	0	0	0	0	0	0	0	0	0	0	0	0	Cellular organisms;Bacteria;Planctomycetes;Planctomycetacia;Planctomycetales;Unknown Planctomycetales family
OTU_2453	0.0581531	0	0	0	0	0	0	0	0	0	0	0	0	0	0	0		0	0	0	0	0	0	0	0	0	0	0	0	0	0	0	0	0	Cellular organisms;Bacteria;Planctomycetes;Planctomycetacia;Planctomycetales;Unknown Planctomycetales family
OTU_2087	0.0930449	0	0	0	0	0	0	0	0	0	0	0	0	0	0	0		0	0	0	0	0	0	0	0	0	0	0	0	0	0	0	0	0	Cellular organisms;Bacteria;Planctomycetes;Planctomycetacia;Planctomycetales;Unknown Planctomycetales family
OTU_2292	0.139567	0	0	0	0	0	0	0	0	0	0	0	0	0	0	0		0	0	0	0	0	0	0	0	0	0	0	0	0	0	0	0	0	Cellular organisms;Bacteria;Planctomycetes;Planctomycetacia;Planctomycetales;Unknown Planctomycetales family
OTU_1378	0	0	0	0	0	0	0	0	0	0	0	0	0	0	0	0		0	0	0	0	0	0	0	0	0	0	0	0	0	0	0.254816	0	0	Cellular organisms;Bacteria;Planctomycetes;Planctomycetacia;Planctomycetales;Planctomycetaceae;Unknown Planctomycetaceae genus
OTU_3207	0	0	0	0	0	0	0	0	0	0	0	0	0	0	0	0		0	0	0	0	0	0	0	0.0171949	0	0	0	0	0	0	0	0	0	Cellular organisms;Bacteria;Planctomycetes;Planctomycetacia;Planctomycetales;Planctomycetaceae;Unknown Planctomycetaceae genus
OTU_2013	0	0	0	0	0	0	0	0	0	0	0	0	0	0	0	0		0	0	0	0	0	0	0	0.0515848	0	0	0	0	0	0	0	0	0	Cellular organisms;Bacteria;Planctomycetes;Planctomycetacia;Planctomycetales;Planctomycetaceae;Unknown Planctomycetaceae genus
OTU_1062	0	0	0	0	0	0	0	0	0	0	0	0	0	0	0	0		0	0	0	0	0	0	0.286367	0	0	0	0	0	0	0	0	0	0	Cellular organisms;Bacteria;Planctomycetes;Planctomycetacia;Planctomycetales;Planctomycetaceae;Unknown Planctomycetaceae genus
OTU_3166	0	0	0	0	0	0	0	0	0	0	0	0	0	0	0	0		0	0.0767544	0	0	0	0	0	0.0401215	0	0	0	0	0	0	0	0.00891424	0	Cellular organisms;Bacteria;Planctomycetes;Planctomycetacia;Planctomycetales;Planctomycetaceae;Unknown Planctomycetaceae genus
OTU_1747	0	0	0	0	0	0	0	0	0	0	0	0	0	0	0.0829646	0		0	0	0	0	0	0	0	0	0	0	0	0	0	0	0	0	0	Cellular organisms;Bacteria;Planctomycetes;Planctomycetacia;Planctomycetales;Planctomycetaceae;Unknown Planctomycetaceae genus
OTU_1683	0	0	0	0	0	0	0	0	0	0	0	0	0	0	0.0884956	0		0	0	0	0	0	0	0	0	0	0	0	0	0	0	0	0	0	Cellular organisms;Bacteria;Planctomycetes;Planctomycetacia;Planctomycetales;Planctomycetaceae;Unknown Planctomycetaceae genus
OTU_542	0	0	0	0	0	0	0.670353	0	0	0	0	0	0	0	0	0		0	0	0	0	0	0	0	0	0	0	0	0	0	0	0	0	0	Cellular organisms;Bacteria;Planctomycetes;Planctomycetacia;Planctomycetales;Planctomycetaceae;Unknown Planctomycetaceae genus
OTU_2469	0.0814143	0	0	0	0	0	0	0	0	0	0	0	0	0	0	0		0	0	0	0	0	0	0	0	0	0	0	0	0	0	0	0	0	Cellular organisms;Bacteria;Planctomycetes;Planctomycetacia;Planctomycetales;Planctomycetaceae;Unknown Planctomycetaceae genus
OTU_1913	0.267504	0	0	0	0	0	0	0	0	0	0	0	0	0	0	0		0	0	0	0	0	0	0	0	0	0	0	0	0	0	0	0	0	Cellular organisms;Bacteria;Planctomycetes;Planctomycetacia;Planctomycetales;Planctomycetaceae;Unknown Planctomycetaceae genus
OTU_303	0.0465224	0	0	0	0	0	0	0	0	0	0	0	0	0	0	0		0	0	0	0	0	0	0	0	0	0	0	0	0	0	0	0	0	Cellular organisms;Bacteria;Planctomycetes;Planctomycetacia;Planctomycetales;Planctomycetaceae;Singulisphaera
OTU_3171	0.0465224	0	0	0	0	0	0	0	0	0	0	0	0	0	0	0		0	0	0	0	0	0	0	0	0	0	0	0	0	0	0	0	0	Cellular organisms;Bacteria;Planctomycetes;Planctomycetacia;Planctomycetales;Planctomycetaceae;Singulisphaera
OTU_2072	0.127937	0	0	0	0	0	0	0	0	0	0	0	0	0	0	0		0	0	0	0	0	0	0	0	0	0	0	0	0	0	0	0	0	Cellular organisms;Bacteria;Planctomycetes;Planctomycetacia;Planctomycetales;Planctomycetaceae;Singulisphaera
OTU_2945	0	0	0	0	0	0	0	0	0	0	0	0	0	0	0	0		0	0	0	0	0	0	0	0	0	0	0	0	0	0	0.0305779	0	0	Cellular organisms;Bacteria;Planctomycetes;Planctomycetacia;Planctomycetales;Planctomycetaceae;Schlesneria
OTU_1457	0	0	0	0	0	0	0	0	0	0	0	0	0	0	0	0		0.0260919	0	0	0	0	0	0	0	0	0	0	0	0	0	0	0	0	Cellular organisms;Bacteria;Planctomycetes;Planctomycetacia;Planctomycetales;Planctomycetaceae;Planctomyces
OTU_2556	0.0697837	0	0	0	0	0	0	0	0	0	0	0	0	0	0	0		0	0	0	0	0	0	0	0	0	0	0	0	0	0	0	0	0	Cellular organisms;Bacteria;Planctomycetes;Planctomycetacia;Planctomycetales;Planctomycetaceae;Planctomyces
OTU_826	0.744359	0	0	0	0	0	0	0	0	0	0	0	0	0	0	0		0	0	0	0	0	0	0	0	0	0	0	0	0	0	0	0	0	Cellular organisms;Bacteria;Planctomycetes;Planctomycetacia;Planctomycetales;Planctomycetaceae;Planctomyces
OTU_2730	0.0348918	0	0	0	0	0	0	0	0	0	0	0	0	0	0	0		0	0	0	0	0	0	0	0	0	0	0	0	0	0	0	0	0	Cellular organisms;Bacteria;Planctomycetes;Planctomycetacia;Planctomycetales;Planctomycetaceae;Pirellula
OTU_1137	0	0	0	0	0	0	0	0	0	0	0	0	0	0	0	0		0	0.235746	0	0	0	0	0	0	0	0	0	0	0	0	0	0	0	Cellular organisms;Bacteria;Planctomycetes;Planctomycetacia;Planctomycetales;Planctomycetaceae;Pir4 lineage
OTU_2269	0	0	0	0	0	0	0	0	0	0	0	0	0	0	0	0		0.0365287	0	0	0	0	0	0	0	0	0	0	0	0	0	0	0	0	Cellular organisms;Bacteria;Planctomycetes;Planctomycetacia;Planctomycetales;Planctomycetaceae;Pir4 lineage
OTU_3106	0	0	0	0	0	0	0	0	0	0	0	0	0	0	0.0110619	0		0	0	0	0	0	0	0	0	0	0	0	0	0	0	0	0	0	Cellular organisms;Bacteria;Planctomycetes;Planctomycetacia;Planctomycetales;Planctomycetaceae;Pir4 lineage
OTU_2470	0	0	0	0	0.0326158	0	0	0	0	0	0	0	0	0	0	0		0	0	0	0	0	0	0	0	0	0	0	0	0	0	0	0	0	Cellular organisms;Bacteria;Planctomycetes;Planctomycetacia;Planctomycetales;Planctomycetaceae;Isosphaera
OTU_378	0	0	0	0	0	0	0	0	0	0	0	0	0	0.373378	0	0		0	0	0	0	0	0	0	0	0	0	0	0	0	0	0	0	0	Cellular organisms;Bacteria;Planctomycetes;Planctomycetacia;Planctomycetales;Planctomycetaceae;Blastopirellula
OTU_1641	0	0	0	0	0	0	0	0	0	0	0	0	0	0	0	0		0.151333	0	0	0	0	0	0	0	0	0	0	0	0	0	0	0	0	Cellular organisms;Bacteria;Planctomycetes;Planctomycetacia;Planctomycetales;Planctomycetaceae
OTU_2371	0	0	0	0	0	0	0	0	0	0	0	0	0	0	0.0331858	0		0	0	0	0	0	0	0	0	0	0	0	0	0	0	0	0	0	Cellular organisms;Bacteria;Planctomycetes;Planctomycetacia;Planctomycetales;Planctomycetaceae
OTU_2856	0	0	0	0	0	0	0	0	0	0	0	0	0	0	0.0331858	0		0	0	0	0	0	0	0	0	0	0	0	0	0	0	0	0	0	Cellular organisms;Bacteria;Planctomycetes;Planctomycetacia;Planctomycetales;Planctomycetaceae
OTU_1702	0	0	0	0	0	0	0	0	0	0	0	0	0	0	0.160398	0		0	0	0	0	0	0	0	0	0	0	0	0	0	0	0	0	0	Cellular organisms;Bacteria;Planctomycetes;Planctomycetacia;Planctomycetales;Planctomycetaceae
OTU_1033	0	0	0	0	0	0	0	0	0	0	0	0	0	0	0.221239	0		0	0	0	0	0	0	0	0	0	0	0	0	0	0	0	0	0	Cellular organisms;Bacteria;Planctomycetes;Planctomycetacia;Planctomycetales;Planctomycetaceae
OTU_1763	0	0	0	0	0.104371	0.00512374	0	0	0	0	0	0	0	0	0	0		0	0	0	0	0	0	0	0	0	0	0	0	0	0	0	0	0	Cellular organisms;Bacteria;Planctomycetes;Planctomycetacia;Planctomycetales;Planctomycetaceae
OTU_2354	0.0581531	0	0	0	0	0	0	0	0	0	0	0	0	0	0	0		0	0	0	0	0	0	0	0	0	0	0	0	0	0	0	0	0	Cellular organisms;Bacteria;Planctomycetes;Planctomycetacia;Planctomycetales;Planctomycetaceae
OTU_724	0.0930449	0	0	0	0	0.0512374	0	0	0	0	0	0	0	0	0	0		0	0	0	0	0	0	0	0	0	0	0	0	0	0	0	0	0	Cellular organisms;Bacteria;Planctomycetes;Planctomycetacia;Planctomycetales;Planctomycetaceae
OTU_2063	0.104676	0	0	0	0	0	0	0	0	0	0	0	0	0	0	0		0	0	0	0	0	0	0	0	0	0	0	0	0	0	0	0	0	Cellular organisms;Bacteria;Planctomycetes;Planctomycetacia;Planctomycetales;Planctomycetaceae
OTU_1611	0.127937	0	0	0.123359	0	0	0	0	0	0	0	0	0	0.124459	0	0		0	0	0	0	0	0	0	0	0	0	0	0	0	0	0	0	0	Cellular organisms;Bacteria;Planctomycetes;Planctomycetacia;Planctomycetales;Planctomycetaceae
OTU_1297	0	0	0	0	0	0	0	0	0	0	0	0	0	0	0	0		0	0	0	0	0.132972	0	0	0	0	0	0	0	0	0	0	0	0	Cellular organisms;Bacteria;Planctomycetes;Planctomycetacia;Brocadiales;Brocadiaceae;Candidatus Scalindua
OTU_2025	0	0	0	0	0	0	0	0	0	0	0	0	0	0	0	0		0	0	0	0	0	0	0	0	0	0	0	0	0	0.0669856	0	0	0	Cellular organisms;Bacteria;Planctomycetes;Pla4 lineage
OTU_740	0	0	0	0	0	0	0.220189	0	0.0640256	0	0	0	0	0	0	0		0.177425	0.0438596	0	0	0.0051143	0	0	0	0	0	0	0	0	0	0	0	0	Cellular organisms;Bacteria;Planctomycetes;Pla4 lineage
OTU_1130	0	0	0	0	0	0	0	0	0	0	0	0	0	0	0	0		0	0.219298	0	0	0	0	0	0	0	0	0	0	0	0	0	0	0	Cellular organisms;Bacteria;Planctomycetes;Pla3 lineage
OTU_2011	0	0	0	0	0	0	0	0	0	0	0	0	0	0.0711195	0	0		0	0	0	0	0	0	0	0	0	0	0	0	0	0	0	0	0	Cellular organisms;Bacteria;Planctomycetes;Pla3 lineage
OTU_2109	0	0	0	0	0.104371	0	0	0	0	0	0	0	0	0	0	0		0	0	0	0	0	0	0	0	0	0	0	0	0	0	0	0	0	Cellular organisms;Bacteria;Planctomycetes;Pla3 lineage
OTU_2032	0	0	0	0	0	0	0	0	0	0	0	0	0	0.0770462	0	0		0	0	0	0	0	0	0	0	0	0	0	0	0	0	0	0	0	Cellular organisms;Bacteria;Planctomycetes;Phycisphaerae;WD2101 soil group
OTU_1595	0	0	0	0	0	0	0	0	0	0	0	0	0	0.165946	0	0		0	0	0	0	0	0	0	0	0	0	0	0	0	0	0	0	0	Cellular organisms;Bacteria;Planctomycetes;Phycisphaerae;WD2101 soil group
OTU_1804	0	0	0	0	0	0	0	0	0	0	0	0	0	0	0	0		0	0.0986842	0	0	0	0	0	0	0	0	0	0	0	0	0	0	0	Cellular organisms;Bacteria;Planctomycetes;Phycisphaerae;vadinBA30 marine sediment group
OTU_1285	0	0	0	0	0	0	0	0	0	0	0	0	0	0	0	0		0	0.197368	0	0	0	0	0	0.0458532	0	0	0	0.186835	0	0	0	0	0	Cellular organisms;Bacteria;Planctomycetes;Phycisphaerae;vadinBA30 marine sediment group
OTU_2082	0	0	0	0	0	0	0	0	0	0	0	0	0	0	0.00553097	0		0	0	0	0	0	0	0	0.080243	0	0	0	0	0	0	0	0	0	Cellular organisms;Bacteria;Planctomycetes;Phycisphaerae;vadinBA30 marine sediment group
OTU_2432	0	0	0	0	0	0.020495	0	0	0	0	0	0	0	0	0	0		0.00521839	0	0	0	0	0	0	0	0	0	0	0	0	0	0	0	0	Cellular organisms;Bacteria;Planctomycetes;Phycisphaerae;vadinBA30 marine sediment group
OTU_991	0	0	0.277543	0	0	0	0	0	0	0	0	0	0	0	0	0		0	0	0	0	0	0	0	0	0	0	0	0.00718597	0	0.00956938	0	0.00891424	0	Cellular organisms;Bacteria;Planctomycetes;Phycisphaerae;vadinBA30 marine sediment group
OTU_217	0.0116306	0	0	0	0.00652316	0	0	0	0	0	0	0	0	0	0	0		0	0	0	0	0	0	0	0	0	0	0	0	0	0	0	0	0	Cellular organisms;Bacteria;Planctomycetes;Phycisphaerae;vadinBA30 marine sediment group
OTU_2357	0	0	0	0	0	0	0	0	0	0	0	0	0	0	0	0		0	0	0	0	0	0	0	0.0458532	0	0	0	0	0	0	0	0	0	Cellular organisms;Bacteria;Planctomycetes;Phycisphaerae;Unknown Phycisphaerae order
OTU_2399	0	0	0	0	0	0	0	0.0364697	0	0	0	0	0	0	0	0		0	0	0	0	0	0	0	0	0.00405088	0	0	0	0	0	0	0	0	Cellular organisms;Bacteria;Planctomycetes;Phycisphaerae;Unknown Phycisphaerae order
OTU_1862	0	0	0	0	0	0	0	0	0	0	0	0	0	0	0	0		0	0	0	0	0	0	0	0	0	0	0	0	0	0	0	0	0.117888	Cellular organisms;Bacteria;Planctomycetes;Phycisphaerae;Phycisphaerales;Unknown Phycisphaerales family
OTU_3097	0	0	0	0	0	0	0	0	0	0	0	0	0	0	0	0		0	0	0	0	0	0	0	0	0	0.0209347	0	0	0	0	0	0	0	Cellular organisms;Bacteria;Planctomycetes;Phycisphaerae;Phycisphaerales;Unknown Phycisphaerales family
OTU_1465	0	0	0	0	0	0	0	0	0	0	0	0	0	0	0	0		0	0.115132	0	0	0	0	0	0	0	0	0	0	0	0	0	0	0	Cellular organisms;Bacteria;Planctomycetes;Phycisphaerae;Phycisphaerales;Unknown Phycisphaerales family
OTU_2874	0	0	0	0	0	0.0102475	0	0	0	0	0	0	0	0	0	0		0	0	0	0	0	0	0	0	0	0	0	0	0	0	0	0	0	Cellular organisms;Bacteria;Planctomycetes;Phycisphaerae;Phycisphaerales;Unknown Phycisphaerales family
OTU_129	0	0	0	0	0	0.450889	0	0	0	0	0	0	0	0	0	0		0	0	0	0	0	0	0	0.0401215	0	0	0	0	0	0	0	0	0	Cellular organisms;Bacteria;Planctomycetes;Phycisphaerae;Phycisphaerales;Phycisphaeraceae;Urania-1B-19 marine sediment group
OTU_98	0	0	0	0	0.260926	0.399652	0	0	0	0	0	0	0	0.468204	0	0		0	0	0	0.00659457	0	0	0	0	0	0	0.00527816	0	0	0	0	0	0	Cellular organisms;Bacteria;Planctomycetes;Phycisphaerae;Phycisphaerales;Phycisphaeraceae;Urania-1B-19 marine sediment group
OTU_637	0	0	0	0	0	0	0	0	0	0	0	0	0	0	0	0		0.16177	0	0	0	0	0	0	0	0	0	0	0	0.2818	0.148325	0	0	0	Cellular organisms;Bacteria;Planctomycetes;Phycisphaerae;Phycisphaerales;Phycisphaeraceae;SM1A02;planctomycete GMD14H07
OTU_2871	0	0	0	0	0	0	0	0	0.0160064	0	0	0	0	0	0	0		0	0	0	0	0	0	0	0	0	0	0	0	0	0	0	0	0	Cellular organisms;Bacteria;Planctomycetes;Phycisphaerae;Phycisphaerales;Phycisphaeraceae;Phycisphaera
OTU_1236	0	0	0	0	0	0	0	0	0	0	0	0	0	0	0	0		0.0365287	0	0	0	0	0	0.112225	0	0	0	0	0	0	0	0	0	0	Cellular organisms;Bacteria;Planctomycetes;Phycisphaerae;Phycisphaerales;Phycisphaeraceae;CL500-3
OTU_675	0.0930449	0	0	0	0	0	0	0	0.0880352	0	0	0	0	0	0	0		0.208736	0	0	0	0	0.118508	0	0	0	0	0	0	0	0.062201	0	0	0	Cellular organisms;Bacteria;Planctomycetes;Phycisphaerae;Phycisphaerales;Phycisphaeraceae;CL500-3
OTU_3060	0	0	0	0	0	0	0	0	0	0	0	0	0	0	0	0		0	0	0	0	0	0	0	0.0286582	0	0	0	0	0	0	0	0	0	Cellular organisms;Bacteria;Planctomycetes;Phycisphaerae;Phycisphaerales;ODP1230B30.02 sediment group
OTU_1406	0	0	0	0	0	0	0	0	0	0	0	0	0	0	0	0		0.104368	0	0	0	0	0	0	0	0	0	0	0	0	0	0	0	0	Cellular organisms;Bacteria;Planctomycetes;Phycisphaerae;Phycisphaerales;AKAU3564 sediment group
OTU_3072	0	0	0	0	0	0	0	0	0	0	0	0	0	0	0	0		0	0	0	0	0	0	0	0	0	0	0	0	0	0	0	0.00891424	0	Cellular organisms;Bacteria;Planctomycetes;Phycisphaerae;Phycisphaerales
OTU_2115	0	0	0	0	0	0	0	0	0	0	0	0	0	0	0	0		0	0	0	0	0	0	0	0.0458532	0	0	0	0	0	0	0	0	0	Cellular organisms;Bacteria;Planctomycetes;Phycisphaerae;mle1-8
OTU_913	0	0	0	0	0	0	0	0	0	0	0	0	0	0	0	0		0	0.383772	0	0	0	0	0	0	0	0	0	0	0	0	0	0	0	Cellular organisms;Bacteria;Planctomycetes;Phycisphaerae;ML-A-10
OTU_2288	0	0	0	0	0	0.0153712	0	0.00911743	0	0	0	0	0	0	0	0		0	0	0	0	0	0	0	0	0	0	0	0	0	0.0287081	0	0	0	Cellular organisms;Bacteria;Planctomycetes;Phycisphaerae;ML-A-10
OTU_2970	0	0	0	0	0	0	0	0	0	0	0	0	0	0	0	0		0	0	0	0	0	0	0	0	0	0	0	0	0	0	0.0203853	0	0	Cellular organisms;Bacteria;Planctomycetes;Phycisphaerae;CCM11a
OTU_1651	0	0	0	0	0	0	0	0	0	0	0	0	0	0	0	0		0	0	0	0	0	0	0	0.120365	0	0	0	0	0	0	0	0	0	Cellular organisms;Bacteria;Planctomycetes;Phycisphaerae;CCM11a
OTU_1376	0	0	0	0	0	0	0	0	0	0	0	0	0	0	0	0		0	0	0	0	0	0	0	0.166218	0	0	0	0	0	0	0	0	0	Cellular organisms;Bacteria;Planctomycetes;Phycisphaerae;CCM11a
OTU_1276	0	0	0	0	0	0	0	0	0	0	0	0	0	0	0	0		0	0	0	0.15827	0	0	0	0	0	0	0	0	0	0	0	0	0	Cellular organisms;Bacteria;Planctomycetes;Phycisphaerae;CCM11a
OTU_892	0	0	0	0	0	0	0	0	0	0	0	0	0	0.450424	0	0		0	0	0	0	0	0	0	0	0	0	0	0	0	0	0	0	0	Cellular organisms;Bacteria;Planctomycetes;Phycisphaerae;CCM11a
OTU_2307	0.0697837	0	0	0	0	0	0	0	0	0	0	0	0	0	0	0		0	0	0	0	0	0	0	0	0	0	0	0	0	0	0	0	0	Cellular organisms;Bacteria;Planctomycetes;Phycisphaerae;CCM11a
OTU_325	0	0	0	0	0.084801	0	0.00489309	0	0	0	0	0	0	0	0	0		0	0	0	0	0	0.0126973	0	0	0.00405088	0	0	0	0	0	0	0	0	Cellular organisms;Bacteria;Planctomycetes;Phycisphaerae;C86
OTU_996	0	0	0	0	0	0	0	0	0	0	0	0	0	0	0	0		0	0	0	0	0	0	0	0	0	0	0.253352	0	0	0	0	0	0	Cellular organisms;Bacteria;Planctomycetes;OM190
OTU_2372	0	0	0	0	0	0	0	0	0	0	0	0	0	0	0	0		0.0260919	0	0	0	0	0	0	0	0	0	0	0	0	0	0	0	0	Cellular organisms;Bacteria;Planctomycetes;OM190
OTU_1893	0	0	0	0	0	0	0	0	0	0	0	0	0	0	0	0		0.093931	0	0	0	0	0	0	0	0	0	0	0	0	0	0	0	0	Cellular organisms;Bacteria;Planctomycetes;OM190
OTU_3305	0.0465224	0	0	0	0	0	0	0	0	0.00430089	0	0	0	0	0	0		0	0	0	0	0	0	0	0	0	0	0	0	0	0	0	0	0	Cellular organisms;Bacteria;Planctomycetes;OM190
OTU_1729	0	0	0	0	0	0.0768561	0	0	0	0	0	0	0	0	0	0		0	0	0	0	0	0	0	0	0	0	0	0	0	0	0	0	0	Cellular organisms;Bacteria;Planctomycetes;BD7-11
OTU_2893	0	0	0	0	0	0	0	0	0	0	0	0	0	0	0	0		0	0	0	0	0.0306858	0	0	0	0	0	0	0	0	0	0	0	0	Cellular organisms;Bacteria;PAUC34f
OTU_3031	0	0	0	0	0	0	0	0	0	0	0	0	0	0.0592663	0	0		0	0	0	0	0	0	0	0	0	0	0	0	0	0	0	0	0	Cellular organisms;Bacteria;PAUC34f
OTU_1655	0	0	0	0	0	0	0	0	0	0	0	0	0	0.100753	0	0		0	0	0	0	0	0	0	0	0	0	0	0	0	0	0	0	0	Cellular organisms;Bacteria;PAUC34f
OTU_2867	0	0	0	0	0	0	0	0.0182349	0	0	0	0	0	0	0	0		0	0	0	0	0	0	0	0	0	0	0	0	0	0	0	0	0	Cellular organisms;Bacteria;PAUC34f
OTU_3259	0	0	0	0	0	0	0	0	0	0	0	0	0	0	0	0		0	0	0	0	0	0.00423245	0	0	0	0	0	0	0	0	0	0	0	Cellular organisms;Bacteria;OC31
OTU_2397	0	0	0	0	0	0.00512374	0	0	0	0	0	0	0	0	0.00553097	0		0	0	0.00522357	0	0	0	0	0	0	0	0	0	0	0.00956938	0	0	0	Cellular organisms;Bacteria;Nitrospirae;Nitrospira;Nitrospirales;Unknown Nitrospirales family
OTU_467	0	0	0	0	0	0	0.65078	0	0.0560224	0	0	0	0	0	0	0		0	0	0	0	0	0	0	0	0	0	0	0	0	0	0	0	0	Cellular organisms;Bacteria;Nitrospirae;Nitrospira;Nitrospirales;Nitrospiraceae;Unknown Nitrospiraceae genus
OTU_2167	0	0	0	0	0	0	0	0	0	0	0	0	0	0	0	0		0	0	0	0	0.0409144	0	0	0	0	0	0	0	0	0	0	0	0	Cellular organisms;Bacteria;Nitrospirae;Nitrospira;Nitrospirales;Nitrospiraceae;Nitrospira (genus)
OTU_2238	0	0	0	0	0	0	0	0	0	0	0	0	0	0.0651929	0	0		0	0	0	0	0	0	0	0	0	0	0	0	0	0	0	0	0	Cellular organisms;Bacteria;Nitrospirae;Nitrospira;Nitrospirales;Nitrospiraceae;Nitrospira (genus)
OTU_272	0	0	0	0	0.0652316	0	0.474629	0	0	0	0	0	0	0.124459	0	0		0	0	0	0	0	0	0	0	0	0	0	0	0	0	0	0	0.00436624	Cellular organisms;Bacteria;Nitrospirae;Nitrospira;Nitrospirales;Nitrospiraceae;Nitrospira (genus)
OTU_161	0.0930449	0	0	0	0	0	0	0	0	0	0	0.0052233	0	0	0	0		0	0	0	0.0725402	0	0	0	0	0	0	0	0	0	0	0	0	0	Cellular organisms;Bacteria;Nitrospirae;Nitrospira;Nitrospirales;Nitrospiraceae;Nitrospira (genus)
OTU_894	0	0	0	0	0	0	0	0	0	0	0	0	0	0	0	0		0.0313103	0	0	0	0	0	0	0	0	0	0	0	0	0	0	0	0	Cellular organisms;Bacteria;Nitrospirae;Nitrospira;Nitrospirales;Nitrospiraceae;Leptospirillum
OTU_1295	0	0	0	0	0	0	0	0	0	0	0	0	0	0	0	0		0	0	0	0	0	0.105811	0	0	0	0	0	0	0	0	0	0	0	Cellular organisms;Bacteria;Lentisphaerae;Lentisphaeria;R76-B128
OTU_854	0	0	0	0	0	0	0	0	0	0	0	0	0	0	0	0		0	0.323465	0	0	0	0	0	0	0	0	0	0	0	0	0	0	0	Cellular organisms;Bacteria;Lentisphaerae;Lentisphaeria;R76-B128
OTU_3079	0.0465224	0	0	0	0	0	0	0	0	0	0	0	0	0	0	0		0	0.00548246	0	0	0	0	0	0	0	0	0	0	0	0	0	0	0	Cellular organisms;Bacteria;Lentisphaerae;Lentisphaeria;R76-B128
OTU_375	0.151198	0	0.874864	0	0	0.0614849	0	0	0	0	0	0	0	0	0.0884956	0.153799		0	0	0	0.105513	0.051143	0	0	0	0	0	0.358915	0	0	0	0	0	0	Cellular organisms;Bacteria;Lentisphaerae;Lentisphaeria;R76-B128
OTU_1165	0	0	0	0	0	0	0.151686	0	0	0	0	0	0	0	0	0		0	0	0	0	0	0	0	0	0	0	0	0	0	0	0	0	0	Cellular organisms;Bacteria;Lentisphaerae;Lentisphaeria;LD1-PB3
OTU_1309	0	0	0	0	0	0	0	0	0	0	0	0	0	0	0	0		0.125241	0	0	0	0	0	0	0	0	0	0	0	0	0	0	0	0	Cellular organisms;Bacteria;Hyd24-12
OTU_525	0	0	0	0	0	0	0	0	0	0	0	0	0	0	0.00553097	0.112786		0	0.630482	0	0	0	0	0	0.0229266	0	0	0	0	0	0	0	0	0	Cellular organisms;Bacteria;Hyd24-12
OTU_2590	0	0	0	0	0	0	0	0	0	0	0	0	0	0	0	0		0	0	0	0	0	0	0	0	0	0	0	0	0.0391389	0	0	0	0	Cellular organisms;Bacteria;Gemmatimonadetes;Gemmatimonadetes (class);S0134 terrestrial group
OTU_1722	0	0	0	0	0	0	0.0880755	0	0	0	0	0	0	0	0	0		0	0	0	0	0	0	0	0	0	0	0	0	0	0	0	0	0	Cellular organisms;Bacteria;Gemmatimonadetes;Gemmatimonadetes (class);S0134 terrestrial group
OTU_1559	0	0	0	0	0	0	0	0	0	0	0	0	0	0	0	0		0.13046	0	0	0	0	0	0	0	0	0	0	0	0	0	0	0	0	Cellular organisms;Bacteria;Gemmatimonadetes;Gemmatimonadetes (class);PAUC43f marine benthic group
OTU_662	0	0	0	0	0	0	0	0	0	0	0	0	0	0	0	0		0.156552	0	0	0	0	0	0	0	0	0	0	0	0	0	0	0	0	Cellular organisms;Bacteria;Gemmatimonadetes;Gemmatimonadetes (class);Gemmatimonadales;Unknown Gemmatimonadales family
OTU_648	0	0	0	0	0	0	0	0	0	0	0	0	0	0	0	0.00512663		0	0	0	0	0	0	0	0	0	0	0	0	0	0	0	0	0	Cellular organisms;Bacteria;Gemmatimonadetes;Gemmatimonadetes (class);Gemmatimonadales;Unknown Gemmatimonadales family
OTU_1820	0	0	0	0	0	0	0	0	0	0	0	0	0	0.0533397	0	0		0	0	0.104471	0.046162	0	0	0	0	0	0	0	0	0	0	0	0	0	Cellular organisms;Bacteria;Gemmatimonadetes;Gemmatimonadetes (class);Gemmatimonadales;Unknown Gemmatimonadales family
OTU_334	0	0	0	0.00881135	0	0.220321	0	0	0	0	0	0	0	0.0829728	0	0		0	0	0	0.263783	0.112515	0	0	0	0	0.130842	0	0	0	0	0	0	0	Cellular organisms;Bacteria;Gemmatimonadetes;Gemmatimonadetes (class);Gemmatimonadales;Unknown Gemmatimonadales family
OTU_2491	0	0	0	0	0	0	0	0	0	0	0	0	0	0	0	0		0	0	0	0	0	0	0	0.0286582	0	0	0	0	0	0	0	0	0	Cellular organisms;Bacteria;Gemmatimonadetes;Gemmatimonadetes (class);Gemmatimonadales;Gemmatimonadaceae;Unknown Gemmatimonadaceae genus
OTU_1629	0	0	0	0	0	0	0	0	0	0	0	0	0	0	0.0995575	0		0	0	0	0	0	0	0	0	0	0	0	0	0	0	0	0	0	Cellular organisms;Bacteria;Gemmatimonadetes;Gemmatimonadetes (class);Gemmatimonadales;Gemmatimonadaceae;Gemmatimonas
OTU_1356	0	0	0	0	0	0	0	0	0	0	0	0	0	0	0	0		0	0	0	0	0	0	0	0	0	0	0	0	0	0	0	0	0.10479	Cellular organisms;Bacteria;Gemmatimonadetes;Gemmatimonadetes (class);Gemmatimonadales;Gemmatimonadaceae
OTU_3288	0	0	0	0	0	0	0	0	0	0	0	0	0	0	0	0		0	0	0	0	0	0	0	0.0114633	0	0	0	0	0	0	0	0	0	Cellular organisms;Bacteria;Gemmatimonadetes;Gemmatimonadetes (class);Gemmatimonadales;Gemmatimonadaceae
OTU_3277	0	0	0	0	0	0	0	0	0	0	0	0	0	0	0	0		0	0	0	0	0	0	0.00386982	0	0	0	0	0	0	0	0	0	0	Cellular organisms;Bacteria;Gemmatimonadetes;Gemmatimonadetes (class);Gemmatimonadales;Gemmatimonadaceae
OTU_412	0	0	0	0	0	0	0	0	0	0	0	0	0	0	0	0		0	0	0	0	0	0.00423245	0.201231	0	0	0	0	0.00718597	0	0.00478469	0	0	0	Cellular organisms;Bacteria;Gemmatimonadetes;Gemmatimonadetes (class);Gemmatimonadales;Gemmatimonadaceae
OTU_1814	0	0	0	0	0	0	0	0	0	0	0	0	0	0	0	0		0	0	0	0	0.0767146	0	0	0	0	0	0	0	0	0	0	0	0	Cellular organisms;Bacteria;Gemmatimonadetes;Gemmatimonadetes (class);Gemmatimonadales;Gemmatimonadaceae
OTU_2102	0	0	0	0	0	0	0	0	0	0	0	0	0	0	0	0		0.0521839	0	0	0	0	0	0	0	0	0	0	0	0	0	0	0	0	Cellular organisms;Bacteria;Gemmatimonadetes;Gemmatimonadetes (class);Gemmatimonadales;Gemmatimonadaceae
OTU_1320	0	0	0	0	0	0	0	0	0	0	0	0	0	0	0	0		0.250483	0	0	0	0	0	0	0	0	0	0	0	0	0	0	0	0	Cellular organisms;Bacteria;Gemmatimonadetes;Gemmatimonadetes (class);Gemmatimonadales;Gemmatimonadaceae
OTU_2503	0	0	0	0	0	0	0	0	0	0	0	0	0	0	0.00553097	0		0	0	0	0	0	0	0	0	0	0	0	0	0	0	0	0	0.017465	Cellular organisms;Bacteria;Gemmatimonadetes;Gemmatimonadetes (class);Gemmatimonadales;Gemmatimonadaceae
OTU_3046	0	0	0	0	0	0	0	0	0	0	0	0	0	0.290405	0	0		0	0	0	0	0	0	0	0	0	0	0	0	0	0	0	0	0	Cellular organisms;Bacteria;Gemmatimonadetes;Gemmatimonadetes (class);Gemmatimonadales;Gemmatimonadaceae
OTU_536	0	0	0	0	0	0	0.572491	0	0	0	0	0	0	0	0	0		0	0	0	0	0	0	0	0	0	0	0	0	0	0	0	0	0	Cellular organisms;Bacteria;Gemmatimonadetes;Gemmatimonadetes (class);Gemmatimonadales;Gemmatimonadaceae
OTU_2314	0	0	0	0	0.0391389	0	0	0.00911743	0	0	0	0	0	0	0	0		0	0	0	0	0	0	0	0	0	0	0	0	0	0	0	0	0	Cellular organisms;Bacteria;Gemmatimonadetes;Gemmatimonadetes (class);Gemmatimonadales;Gemmatimonadaceae
OTU_105	0.0116306	0	0	0	0	0	0	0	0	0	0	0	0	0.391157	0	0		0.307885	0	0	0	0	0	0.0967455	0	0	0	0	0	0	0	0.0101926	0.00891424	0	Cellular organisms;Bacteria;Gemmatimonadetes;Gemmatimonadetes (class);Gemmatimonadales;Gemmatimonadaceae
OTU_404	0	0	0	0	0	0	0	0	0	0	0	0	0	0.207432	0	0		0	0	0	0	0	0	0	0	0	0	0	0	0	0	0	0	0	Cellular organisms;Bacteria;Gemmatimonadetes;Gemmatimonadetes (class);BD2-11 terrestrial group
OTU_395	0	0	0	0	0	0.0666086	0	0	0	0	0	0	0	0	0	0		0	0	0	0.382485	0	0	0.127704	0	0	0	0	0	0	0	0	0	0	Cellular organisms;Bacteria;Gemmatimonadetes;Gemmatimonadetes (class);BD2-11 terrestrial group
OTU_2078	0	0	0	0	0	0	0	0	0	0	0	0	0	0	0	0		0	0	0	0	0	0	0	0	0	0.0471032	0	0	0	0	0	0	0	Cellular organisms;Bacteria;Gemmatimonadetes;Gemmatimonadetes (class);AT425-EubC11 terrestrial group
OTU_2766	0	0	0	0	0	0	0	0	0	0	0	0	0	0	0	0		0	0	0	0	0	0	0	0.0171949	0	0	0	0	0	0	0	0	0	Cellular organisms;Bacteria;Gemmatimonadetes;Gemmatimonadetes (class);AT425-EubC11 terrestrial group
OTU_939	0	0	0	0	0	0	0	0	0	0	0	0	0	0	0	0		0	0	0	0	0	0	0.2051	0	0	0	0	0	0	0	0	0	0	Cellular organisms;Bacteria;Gemmatimonadetes;Gemmatimonadetes (class);AT425-EubC11 terrestrial group
OTU_3093	0	0	0	0	0	0	0	0	0	0	0	0	0	0	0	0		0	0	0	0	0.0153429	0	0	0	0	0	0	0	0	0	0	0	0	Cellular organisms;Bacteria;Gemmatimonadetes;Gemmatimonadetes (class);AT425-EubC11 terrestrial group
OTU_1760	0	0	0	0	0	0	0	0	0	0	0	0	0	0	0	0		0	0	0	0	0.0869432	0	0	0	0	0	0	0	0	0	0	0	0	Cellular organisms;Bacteria;Gemmatimonadetes;Gemmatimonadetes (class);AT425-EubC11 terrestrial group
OTU_3129	0	0	0	0	0	0	0	0	0	0	0	0	0	0	0.0276549	0		0	0	0	0	0	0	0	0	0	0	0	0	0	0	0	0	0	Cellular organisms;Bacteria;Gemmatimonadetes;Gemmatimonadetes (class);AT425-EubC11 terrestrial group
OTU_1032	0	0	0	0	0	0	0	0	0	0	0	0	0	0	0	0		0	0	0	0.329728	0	0	0	0	0	0	0	0	0	0	0	0	0	Cellular organisms;Bacteria;Fusobacteria;Fusobacteria (class);Fusobacteriales;Leptotrichiaceae;Sneathia;Leptotrichia amnionii
OTU_1781	0	0	0	0	0	0	0	0	0	0	0	0	0	0.124459	0	0		0	0	0	0	0	0	0	0	0	0	0	0	0	0	0	0	0	Cellular organisms;Bacteria;Fusobacteria;Fusobacteria (class);Fusobacteriales;Leptotrichiaceae;Leptotrichia
OTU_2564	0	0	0	0.0352454	0	0	0.0146793	0	0	0	0	0	0	0	0	0		0	0	0	0	0	0	0	0	0	0	0	0	0	0	0	0	0	Cellular organisms;Bacteria;Fusobacteria;Fusobacteria (class);Fusobacteriales;Leptotrichiaceae;Leptotrichia
OTU_1059	0	0	0	0	0	0	0	0	0.0640256	0	0	0	0	0	0	0		0.16177	0	0	0	0	0	0	0	0	0	0	0	0	0	0	0	0	Cellular organisms;Bacteria;Fusobacteria;Fusobacteria (class);Fusobacteriales;Fusobacteriaceae;Psychrilyobacter
OTU_1464	0	0	0	0	0	0	0	0	0	0	0	0	0	0	0	0		0	0	0	0	0	0	0	0.0859747	0	0	0	0	0	0	0	0	0.0349299	Cellular organisms;Bacteria;Fusobacteria;Fusobacteria (class);Fusobacteriales;Fusobacteriaceae;Fusobacterium
OTU_218	0.0697837	0	0	0.123359	0	0	0	0.510576	0.0960384	0	0	0	0	0.646002	0	0		0	0	0.626828	0.112108	0	0	0	0.0343899	0.121526	0	0	0	0	0	0.203853	2.64753	0	Cellular organisms;Bacteria;Fusobacteria;Fusobacteria (class);Fusobacteriales;Fusobacteriaceae;Fusobacterium
OTU_1982	0	0	0	0	0	0	0	0	0	0	0	0	0	0	0	0		0	0	0	0	0	0	0	0.0114633	0.0445597	0	0	0	0	0	0	0	0	Cellular organisms;Bacteria;Fusobacteria;Fusobacteria (class);AT425
OTU_2551	0	0	0	0	0	0	0	0	0	0	0	0	0	0	0	0.0102533		0	0.0274123	0	0	0	0	0	0	0	0	0	0	0	0	0	0	0	Cellular organisms;Bacteria;Fusobacteria;Fusobacteria (class);AT425
OTU_2499	0	0	0	0	0.0260926	0	0	0	0	0	0	0	0	0	0	0		0	0	0	0	0	0	0	0	0	0	0	0	0	0	0	0	0	Cellular organisms;Bacteria;Fusobacteria;Fusobacteria (class);AT425
OTU_574	0	0	0.705925	0	0	0	0	0	0	0	0	0	0	0	0	0		0	0	0	0	0	0	0	0	0	0	0	0	0	0	0	0	0	Cellular organisms;Bacteria;Firmicutes;Erysipelotrichi;Erysipelotrichales;Erysipelotrichaceae;Solobacterium
OTU_2010	0	0	0	0	0	0	0	0	0	0	0	0	0	0	0	0.041013		0	0	0	0	0	0	0	0	0	0	0	0	0	0	0	0	0	Cellular organisms;Bacteria;Firmicutes;Erysipelotrichi;Erysipelotrichales;Erysipelotrichaceae;Erysipelothrix
OTU_2402	0	0	0	0	0	0	0	0	0	0	0	0	0	0	0.0221239	0		0	0	0	0	0	0	0	0	0	0	0	0	0	0	0	0	0	Cellular organisms;Bacteria;Firmicutes;Erysipelotrichi;Erysipelotrichales;Erysipelotrichaceae;Erysipelothrix
OTU_1663	0	0	0	0	0	0.0102475	0	0	0	0	0	0	0	0	0	0		0	0	0	0.046162	0	0	0	0.00573164	0	0	0	0	0	0	0	0	0	Cellular organisms;Bacteria;Firmicutes;Erysipelotrichi;Erysipelotrichales;Erysipelotrichaceae;Erysipelothrix
OTU_2173	0	0.0771248	0	0	0	0	0	0	0	0	0	0	0	0	0	0		0	0	0	0	0	0	0	0	0	0	0	0	0	0	0	0	0	Cellular organisms;Bacteria;Firmicutes;Erysipelotrichi;Erysipelotrichales;Erysipelotrichaceae;Allobaculum
OTU_1876	0	0	0	0	0	0	0	0	0	0	0	0	0	0	0	0		0	0	0	0	0	0	0	0	0	0	0	0	0	0	0.19366	0	0	Cellular organisms;Bacteria;Firmicutes;Clostridia;Unknown Clostridia order
OTU_2547	0	0	0	0	0	0	0	0	0	0	0	0	0	0	0	0		0	0	0	0	0	0	0	0	0	0	0	0	0.0313112	0	0	0	0	Cellular organisms;Bacteria;Firmicutes;Clostridia;Unknown Clostridia order
OTU_2473	0	0	0	0	0	0	0	0	0	0	0	0	0	0	0	0		0.0313103	0	0	0	0	0	0	0	0	0	0	0	0	0	0	0	0	Cellular organisms;Bacteria;Firmicutes;Clostridia;Unknown Clostridia order
OTU_1795	0	0	0	0.149793	0	0	0	0	0	0	0	0	0	0	0	0		0	0	0	0	0	0	0	0	0	0	0	0	0	0	0	0	0	Cellular organisms;Bacteria;Firmicutes;Clostridia;Thermoanaerobacterales;Thermoanaerobacteraceae ;Caldanaerobius;thermophilic anaerobic bacterium K1L1
OTU_1786	0	0	0	0	0	0	0	0	0	0	0	0	0	0	0.0940265	0		0	0	0	0	0	0	0	0	0	0	0	0	0	0	0	0	0	Cellular organisms;Bacteria;Firmicutes;Clostridia;Thermoanaerobacterales;Family III Incertae Sedis;Thermoanaerobacterium
OTU_1669	0	0	0	0	0.104371	0	0	0	0	0	0	0	0	0	0	0		0	0	0	0	0	0	0	0	0	0	0	0	0	0	0	0	0	Cellular organisms;Bacteria;Firmicutes;Clostridia;D8A-2
OTU_394	0	0	0	0.343643	0	0	0	0	0	0.516107	0	0	0	0.207432	0.0829646	0		0	0	0	0	0	0	0	0.0687797	0	0	0	0	0	0	0	0	0	Cellular organisms;Bacteria;Firmicutes;Clostridia;Clostridiales;Veillonellaceae;Veillonella
OTU_396	0	0.0539874	0	0.299586	0	0	0	0	0	0	0	0	0	0.314111	0.138274	0.0358864		0.0313103	0	0	0.0395674	0	0	0	0	0.0162035	0.0785053	0.116119	0	0.0391389	0	0.0509632	0.962738	0	Cellular organisms;Bacteria;Firmicutes;Clostridia;Clostridiales;Veillonellaceae;Veillonella
OTU_2581	0	0	0	0	0	0.020495	0	0	0	0	0	0	0	0	0	0		0	0	0	0	0	0	0	0	0	0	0	0	0	0	0	0	0	Cellular organisms;Bacteria;Firmicutes;Clostridia;Clostridiales;Veillonellaceae;Unknown Veillonellaceae genus
OTU_1125	0	0.0231374	0	0	0	0	0.112541	0.246171	0	0	0	0	0	0	0.0110619	0.00512663		0.208736	0	0	0	0.0204572	0.038092	0	0.0171949	0	0.0628042	0	0	0.00782779	0	0.0611558	0	0	Cellular organisms;Bacteria;Firmicutes;Clostridia;Clostridiales;Veillonellaceae;Sporotalea
OTU_1939	0	0	0	0	0	0	0	0	0	0	0	0	0	0	0	0		0	0	0	0	0	0	0	0	0	0.0575705	0	0	0	0	0	0	0	Cellular organisms;Bacteria;Firmicutes;Clostridia;Clostridiales;Veillonellaceae;Sporomusa;Sporomusa rhizae
OTU_1431	0	0	0	0.220284	0	0	0	0	0	0	0	0	0	0.047413	0	0		0	0	0	0	0	0	0	0	0	0	0	0	0	0	0	0	0	Cellular organisms;Bacteria;Firmicutes;Clostridia;Clostridiales;Veillonellaceae;Selenomonas
OTU_1832	0	0	0	0	0	0	0	0	0	0	0	0	0	0	0	0		0	0	0	0.046162	0	0	0	0	0	0.0314021	0	0	0	0	0	0	0	Cellular organisms;Bacteria;Firmicutes;Clostridia;Clostridiales;Veillonellaceae;Propionispora;Propionispora hippei
OTU_1271	0	0	0	0	0.176125	0	0	0	0	0	0	0	0	0	0	0		0	0	0	0	0	0	0	0	0	0	0	0	0	0	0	0	0	Cellular organisms;Bacteria;Firmicutes;Clostridia;Clostridiales;Veillonellaceae;Propionispora
OTU_1195	0	0	0	0	0	0	0	0	0	0	0	0	0	0	0.165929	0		0	0	0	0	0	0	0	0	0	0	0	0	0	0	0	0	0	Cellular organisms;Bacteria;Firmicutes;Clostridia;Clostridiales;Veillonellaceae;Negativicoccus
OTU_941	0	0	0	0	0	0	0	0	0	0.283859	0	0	0	0	0	0		0	0	0	0	0	0	0	0	0	0	0	0	0	0	0	0	0	Cellular organisms;Bacteria;Firmicutes;Clostridia;Clostridiales;Veillonellaceae;Megasphaera
OTU_476	0	0	0	0	0	0	0.469736	0	0.0560224	0	0	0	0	0	0	0		0	0	0	0	0	0.0550218	0	0	0	0.0471032	0	0	0	0	0	0	0	Cellular organisms;Bacteria;Firmicutes;Clostridia;Clostridiales;Veillonellaceae;Megasphaera
OTU_1091	0.0348918	0	0	0	0	0	0	0	0	0	0	0	0	0	0	0		0	0	0	0.257188	0	0	0	0	0	0	0	0	0	0	0	0	0	Cellular organisms;Bacteria;Firmicutes;Clostridia;Clostridiales;Veillonellaceae;Megasphaera
OTU_1847	0	0.15425	0	0	0	0	0	0	0	0	0	0	0	0	0	0		0	0	0	0	0	0	0	0	0.0121526	0	0	0	0	0	0	0	0	Cellular organisms;Bacteria;Firmicutes;Clostridia;Clostridiales;Veillonellaceae;Megamonas
OTU_2327	0	0	0	0	0	0	0	0	0	0	0	0	0	0	0	0.00512663		0	0	0	0	0	0	0	0	0	0	0	0	0	0	0	0.35657	0	Cellular organisms;Bacteria;Firmicutes;Clostridia;Clostridiales;Veillonellaceae;Dialister
OTU_828	0	0	0	0	0	0	0	0	0	0	0	0	0	0	0	0.0307598		0	0	0	0	0	0	0	0	0	0	0	0.452716	0	0	0	0	0	Cellular organisms;Bacteria;Firmicutes;Clostridia;Clostridiales;Veillonellaceae;Dialister
OTU_2660	0	0	0	0	0	0	0	0	0	0	0	0	0	0	0	0		0	0	0	0	0	0	0	0	0	0.0366358	0	0	0	0	0	0	0	Cellular organisms;Bacteria;Firmicutes;Clostridia;Clostridiales;Veillonellaceae
OTU_1069	0	0	0	0	0	0	0	0	0	0	0	0	0	0	0	0		0	0	0.245508	0	0	0	0	0	0.0405088	0	0	0	0	0	0	0	0	Cellular organisms;Bacteria;Firmicutes;Clostridia;Clostridiales;Veillonellaceae
OTU_2729	0	0	0	0	0	0	0	0	0	0	0	0	0	0	0.0276549	0		0	0	0	0	0	0	0	0	0	0	0	0	0	0	0	0	0	Cellular organisms;Bacteria;Firmicutes;Clostridia;Clostridiales;Veillonellaceae
OTU_2227	0	0	0	0	0	0	0	0	0	0	0	0	0	0	0	0		0	0	0	0	0.0409144	0	0	0	0	0	0	0	0	0	0	0	0	Cellular organisms;Bacteria;Firmicutes;Clostridia;Clostridiales;Unknown Clostridiales family
OTU_1929	0	0	0	0	0	0	0	0	0	0	0	0	0	0.0177799	0	0		0	0	0	0	0	0	0	0	0	0.0471032	0	0	0	0	0	0	0	Cellular organisms;Bacteria;Firmicutes;Clostridia;Clostridiales;Unknown Clostridiales family
OTU_758	0	0	0	0	0	0	0.347409	0	0	0	0	0	0	0	0	0		0	0	0	0	0	0	0	0	0	0	0	0	0	0	0	0	0	Cellular organisms;Bacteria;Firmicutes;Clostridia;Clostridiales;Unknown Clostridiales family
OTU_2068	0	0.0771248	0	0	0	0	0	0	0	0	0	0	0	0	0	0		0	0	0	0	0	0	0	0	0	0	0	0	0	0	0	0	0	Cellular organisms;Bacteria;Firmicutes;Clostridia;Clostridiales;Unknown Clostridiales family
OTU_2511	0.0697837	0	0	0	0	0	0	0	0	0	0	0	0	0	0	0		0	0	0	0	0	0	0	0	0	0	0	0	0	0	0	0	0	Cellular organisms;Bacteria;Firmicutes;Clostridia;Clostridiales;Unknown Clostridiales family
OTU_1668	0	0	0	0	0	0	0	0	0	0	0	0	0	0	0	0		0	0	0	0	0	0.0719516	0	0	0	0	0	0	0	0	0	0	0	Cellular organisms;Bacteria;Firmicutes;Clostridia;Clostridiales;Syntrophomonadaceae;Syntrophomonas
OTU_2174	0.0465224	0	0	0	0	0.0358662	0	0	0	0	0	0	0	0	0	0		0	0	0	0	0	0	0	0	0	0.0104674	0	0	0	0	0	0	0	Cellular organisms;Bacteria;Firmicutes;Clostridia;Clostridiales;Syntrophomonadaceae;Syntrophomonas
OTU_2450	0	0	0	0	0	0	0	0	0	0	0	0	0	0	0	0		0	0	0	0	0	0.038092	0	0	0	0	0	0	0	0	0	0	0	Cellular organisms;Bacteria;Firmicutes;Clostridia;Clostridiales;Ruminococcaceae;Unknown Ruminococcaceae genus
OTU_884	0	0	0	0	0	0	0	0	0	0	0	0	0	0	0	0		0	0	0.386544	0	0	0	0	0	0	0	0	0	0	0	0	0	0	Cellular organisms;Bacteria;Firmicutes;Clostridia;Clostridiales;Ruminococcaceae;Unknown Ruminococcaceae genus
OTU_2008	0	0	0	0	0	0	0	0.100292	0	0	0	0	0	0	0	0		0	0	0	0	0	0	0	0	0	0	0	0	0	0	0	0	0	Cellular organisms;Bacteria;Firmicutes;Clostridia;Clostridiales;Ruminococcaceae;Unknown Ruminococcaceae genus
OTU_1304	0	0	0	0	0	0	0	0	0	0	0	0	0	0	0	0		0	0	0	0	0	0	0.0696567	0	0	0	0	0	0	0.062201	0	0	0.0742261	Cellular organisms;Bacteria;Firmicutes;Clostridia;Clostridiales;Ruminococcaceae;Ruminococcus
OTU_1626	0	0	0	0	0	0	0	0	0	0	0	0	0	0	0.11615	0		0	0	0	0	0	0	0	0	0	0	0	0	0	0	0	0	0	Cellular organisms;Bacteria;Firmicutes;Clostridia;Clostridiales;Ruminococcaceae;Ruminococcus
OTU_1107	0	0	0	0	0.0652316	0.112722	0	0.0273523	0	0	0	0	0	0	0	0		0	0	0	0	0	0	0	0	0	0	0	0	0	0	0	0	0	Cellular organisms;Bacteria;Firmicutes;Clostridia;Clostridiales;Ruminococcaceae;Ruminococcus
OTU_1713	0	0	0	0	0	0	0	0	0	0	0	0	0	0	0	0		0	0	0	0	0	0	0	0	0	0.109907	0	0	0	0	0	0	0	Cellular organisms;Bacteria;Firmicutes;Clostridia;Clostridiales;Ruminococcaceae;Ruminococcaceae Incertae Sedis
OTU_2321	0	0	0	0	0	0	0	0	0	0	0	0	0	0	0	0		0	0	0	0	0.0460287	0	0	0	0	0	0	0	0	0	0	0	0	Cellular organisms;Bacteria;Firmicutes;Clostridia;Clostridiales;Ruminococcaceae;Ruminococcaceae Incertae Sedis
OTU_2350	0	0	0	0	0	0	0	0	0	0	0	0	0	0	0	0		0	0	0	0.0329728	0	0	0	0	0	0	0	0	0	0	0	0	0	Cellular organisms;Bacteria;Firmicutes;Clostridia;Clostridiales;Ruminococcaceae;Ruminococcaceae Incertae Sedis
OTU_2360	0	0	0	0	0	0	0	0	0	0	0	0	0	0.0651929	0	0		0	0	0	0	0	0	0	0	0	0	0	0	0	0	0	0	0	Cellular organisms;Bacteria;Firmicutes;Clostridia;Clostridiales;Ruminococcaceae;Ruminococcaceae Incertae Sedis
OTU_2819	0	0	0	0.0176227	0	0	0	0	0	0	0	0	0	0	0	0		0	0	0	0	0	0	0	0	0	0	0	0	0	0	0	0	0	Cellular organisms;Bacteria;Firmicutes;Clostridia;Clostridiales;Ruminococcaceae;Ruminococcaceae Incertae Sedis
OTU_2342	0	0	0	0.0440567	0	0	0	0	0	0	0	0	0	0	0	0		0	0	0	0	0	0	0	0	0	0	0	0	0	0	0	0	0	Cellular organisms;Bacteria;Firmicutes;Clostridia;Clostridiales;Ruminococcaceae;Ruminococcaceae Incertae Sedis
OTU_262	0	0	0	0.176227	0	0	0.318051	0	0	0	0	0	0	0	0	0		0	0	0	0	0	0	0	0	0	0	0	0	0	0	0	0	0	Cellular organisms;Bacteria;Firmicutes;Clostridia;Clostridiales;Ruminococcaceae;Ruminococcaceae Incertae Sedis
OTU_630	0.0232612	0	0	0	0	0.102475	0	0	0	0	0	0	0	0	0	0.0768994		0	0	0	0	0	0	0	0	0	0	0	0	0	0	0	0	0	Cellular organisms;Bacteria;Firmicutes;Clostridia;Clostridiales;Ruminococcaceae;Ruminococcaceae Incertae Sedis
OTU_830	0.0697837	0	0	0	0	0	0	0	0	0	0	0	0	0	0	0		0	0	0	0.0197837	0	0	0	0	0	0	0.321968	0	0	0	0	0	0	Cellular organisms;Bacteria;Firmicutes;Clostridia;Clostridiales;Ruminococcaceae;Ruminococcaceae Incertae Sedis
OTU_1677	0	0	0	0	0	0	0	0	0	0	0	0	0	0	0	0		0	0	0	0	0	0	0	0.108901	0	0	0	0	0	0	0	0	0	Cellular organisms;Bacteria;Firmicutes;Clostridia;Clostridiales;Ruminococcaceae;Fastidiosipila
OTU_1518	0	0	0	0	0	0.102475	0	0	0	0	0	0	0	0	0	0		0	0	0	0	0.0102286	0	0	0.0171949	0	0	0	0	0	0	0	0	0.0654936	Cellular organisms;Bacteria;Firmicutes;Clostridia;Clostridiales;Ruminococcaceae;Faecalibacterium
OTU_1281	0	0	0	0	0	0	0	0	0	0	0	0	0	0	0	0		0	0	0	0	0	0.110044	0	0	0	0	0	0	0	0	0	0	0	Cellular organisms;Bacteria;Firmicutes;Clostridia;Clostridiales;Ruminococcaceae
OTU_1914	0	0	0	0	0	0	0	0.100292	0	0	0	0	0	0	0	0.0615195		0	0	0	0	0	0	0	0	0	0	0	0	0	0	0.0407706	0	0	Cellular organisms;Bacteria;Firmicutes;Clostridia;Clostridiales;Peptostreptococcaceae (Clostridiales);Peptostreptococcus
OTU_2685	0	0	0	0	0	0	0	0	0	0	0	0	0	0	0	0		0	0	0	0	0	0	0	0.0171949	0	0	0	0	0	0	0	0	0	Cellular organisms;Bacteria;Firmicutes;Clostridia;Clostridiales;Peptostreptococcaceae (Clostridiales);Peptostreptococcaceae Incertae Sedis
OTU_186	0	0	0	0	0	0	0	0	0	0	0	0	0	0	0	0		0.00521839	0	3.61993	0	0	0	0	0	0	0	0	0	0	0	0	0	0	Cellular organisms;Bacteria;Firmicutes;Clostridia;Clostridiales;Peptostreptococcaceae (Clostridiales);Peptostreptococcaceae Incertae Sedis
OTU_1759	0	0	0	0	0	0	0	0	0	0	0	0	0	0	0	0.0307598		0	0	0	0	0.0409144	0	0	0	0	0	0	0	0	0	0	0	0	Cellular organisms;Bacteria;Firmicutes;Clostridia;Clostridiales;Peptostreptococcaceae (Clostridiales);Peptostreptococcaceae Incertae Sedis
OTU_1308	0	0	0	0	0	0	0	0	0	0	0	0	0	0.130386	0	0		0	0	0	0	0	0	0	0	0	0	0	0	0	0	0	0	0	Cellular organisms;Bacteria;Firmicutes;Clostridia;Clostridiales;Peptostreptococcaceae (Clostridiales);Peptostreptococcaceae Incertae Sedis
OTU_472	0	0	0	0	0	0	0.107648	0.191466	0	0	0	0	0	0	0.22677	0		0.0730575	0	0.402215	0	0	0	0	0	0.340274	0	0	0	0	0	0.0203853	0	0	Cellular organisms;Bacteria;Firmicutes;Clostridia;Clostridiales;Peptostreptococcaceae (Clostridiales);Peptostreptococcaceae Incertae Sedis
OTU_2972	0	0	0	0	0	0	0	0	0	0	0	0	0	0	0	0		0	0	0	0	0.0153429	0	0	0	0	0	0	0	0	0	0	0	0	Cellular organisms;Bacteria;Firmicutes;Clostridia;Clostridiales;Peptococcaceae;Desulfurispora
OTU_1821	0	0	0	0	0	0.0614849	0	0	0	0	0	0	0	0	0	0		0	0	0	0	0	0	0	0	0	0	0	0	0	0	0	0	0	Cellular organisms;Bacteria;Firmicutes;Clostridia;Clostridiales;Peptococcaceae;Desulfotomaculum
OTU_1243	0	0	0	0	0	0	0	0	0	0	0	0	0	0.207432	0	0		0	0	0	0	0	0	0	0	0	0	0	0	0	0	0	0	0	Cellular organisms;Bacteria;Firmicutes;Clostridia;Clostridiales;Peptococcaceae;Desulfosporosinus
OTU_2607	0	0	0	0	0	0	0	0	0	0	0	0	0	0	0.0387168	0		0	0	0	0	0	0	0	0	0	0	0	0	0	0	0	0	0	Cellular organisms;Bacteria;Firmicutes;Clostridia;Clostridiales;Lachnospiraceae;Unknown Lachnospiraceae genus
OTU_1962	0	0	0	0.123359	0	0	0	0	0	0	0	0	0	0	0	0		0	0	0	0	0	0	0	0	0	0	0	0	0	0	0	0	0	Cellular organisms;Bacteria;Firmicutes;Clostridia;Clostridiales;Lachnospiraceae;Unknown Lachnospiraceae genus
OTU_617	0	0	0	0	0	0	0	0	0	0	0	0	0	0	0	0.0563929		0	0	0	0	0	0	0	0	0	0	0	0	0	0	0	0.829025	0	Cellular organisms;Bacteria;Firmicutes;Clostridia;Clostridiales;Lachnospiraceae;Oribacterium
OTU_2285	0	0	0	0.0704908	0	0	0	0	0	0	0	0	0	0	0	0		0	0	0	0	0	0	0	0	0	0	0	0	0	0	0	0	0	Cellular organisms;Bacteria;Firmicutes;Clostridia;Clostridiales;Lachnospiraceae;Oribacterium
OTU_2526	0	0	0	0	0	0	0	0	0	0	0	0	0	0	0	0		0	0	0	0	0	0	0	0	0.0162035	0	0	0	0	0	0	0	0	Cellular organisms;Bacteria;Firmicutes;Clostridia;Clostridiales;Lachnospiraceae;Moryella
OTU_1343	0	0	0	0	0	0	0	0	0	0	0	0	0	0	0.00553097	0		0	0	0	0	0	0	0	0	0.113425	0	0	0	0	0	0	0	0	Cellular organisms;Bacteria;Firmicutes;Clostridia;Clostridiales;Lachnospiraceae;Moryella
OTU_1990	0	0	0	0	0	0	0	0	0	0	0	0	0	0	0	0		0	0	0	0	0	0	0	0	0	0	0	0	0	0	0	0	0.0436624	Cellular organisms;Bacteria;Firmicutes;Clostridia;Clostridiales;Lachnospiraceae;Lachnospiraceae Incertae Sedis
OTU_1633	0	0	0	0	0	0	0	0	0	0	0	0	0	0	0	0		0.0887126	0	0	0	0.0460287	0	0	0	0	0	0	0	0	0	0	0	0	Cellular organisms;Bacteria;Firmicutes;Clostridia;Clostridiales;Lachnospiraceae;Lachnospiraceae Incertae Sedis
OTU_600	0	0	0	0.149793	0	0.097351	0	0.209701	0.0640256	0	0	0	0	0	0	0		0	0	0	0	0	0	0	0.131828	0	0	0	0	0.133072	0	0	0	0	Cellular organisms;Bacteria;Firmicutes;Clostridia;Clostridiales;Lachnospiraceae;Lachnospiraceae Incertae Sedis
OTU_1150	0	0.285362	0	0	0	0	0	0	0	0	0	0	0	0	0	0		0	0	0	0	0	0	0	0	0	0	0	0	0	0	0	0	0	Cellular organisms;Bacteria;Firmicutes;Clostridia;Clostridiales;Lachnospiraceae;Lachnospiraceae Incertae Sedis
OTU_1564	0	0	0	0	0	0	0	0	0	0	0	0	0	0.100753	0	0		0	0	0	0	0	0	0	0	0	0	0	0	0	0	0	0	0	Cellular organisms;Bacteria;Firmicutes;Clostridia;Clostridiales;Lachnospiraceae;Johnsonella
OTU_2518	0	0	0	0	0	0.020495	0	0	0	0	0	0	0	0	0	0		0	0	0	0	0	0	0	0	0	0	0	0	0	0	0	0	0	Cellular organisms;Bacteria;Firmicutes;Clostridia;Clostridiales;Lachnospiraceae;Johnsonella
OTU_2289	0	0	0	0	0	0	0	0	0	0	0	0	0	0.0592663	0	0		0	0	0	0	0	0	0	0	0	0	0	0	0	0	0	0	0	Cellular organisms;Bacteria;Firmicutes;Clostridia;Clostridiales;Lachnospiraceae;Epulopiscium
OTU_1230	0	0	0	0	0	0	0	0	0	0	0	0	0	0	0	0		0	0	0	0	0	0	0	0.0343899	0	0	0	0	0	0	0	0	0	Cellular organisms;Bacteria;Firmicutes;Clostridia;Clostridiales;Lachnospiraceae;Coprococcus
OTU_1240	0	0	0	0	0	0	0	0	0	0	0	0	0	0.160019	0	0		0	0	0	0	0	0	0	0.0401215	0	0	0	0	0	0	0	0	0	Cellular organisms;Bacteria;Firmicutes;Clostridia;Clostridiales;Lachnospiraceae;Catonella
OTU_2202	0	0	0	0	0	0	0	0	0	0	0	0	0	0	0	0		0	0	0	0	0	0	0	0	0	0	0	0	0	0	0.0713485	0	0	Cellular organisms;Bacteria;Firmicutes;Clostridia;Clostridiales;Lachnospiraceae;Blautia
OTU_1218	0	0.277649	0	0	0	0	0	0	0	0	0	0	0	0	0	0		0	0	0	0	0	0	0	0	0	0	0	0	0	0	0	0	0	Cellular organisms;Bacteria;Firmicutes;Clostridia;Clostridiales;Lachnospiraceae;Blautia
OTU_1317	0	0.331637	0	0	0	0	0	0	0	0	0	0	0	0	0	0		0	0	0	0	0	0	0	0	0	0	0	0	0	0	0	0	0.0218312	Cellular organisms;Bacteria;Firmicutes;Clostridia;Clostridiales;Lachnospiraceae;Blautia
OTU_1762	0	0	0	0	0	0.0717323	0	0	0	0	0	0	0	0	0	0		0	0	0	0	0	0	0	0	0	0	0	0	0	0	0	0	0	Cellular organisms;Bacteria;Firmicutes;Clostridia;Clostridiales;Lachnospiraceae;Anaerosporobacter;Lachnospiraceae bacterium oral taxon F15
OTU_2501	0	0	0	0	0	0	0	0	0	0	0	0	0	0	0	0		0	0	0	0	0	0	0	0.0229266	0	0	0	0	0	0	0	0	0	Cellular organisms;Bacteria;Firmicutes;Clostridia;Clostridiales;Lachnospiraceae
OTU_1845	0	0	0	0	0	0	0	0	0	0	0	0	0	0	0	0		0	0	0	0	0	0.0465569	0	0	0	0	0	0	0	0	0	0	0	Cellular organisms;Bacteria;Firmicutes;Clostridia;Clostridiales;Lachnospiraceae
OTU_2095	0	0	0	0	0	0	0	0	0	0	0	0	0	0	0	0		0.0365287	0	0	0	0	0	0	0	0	0	0	0	0	0	0	0	0	Cellular organisms;Bacteria;Firmicutes;Clostridia;Clostridiales;Lachnospiraceae
OTU_2521	0	0	0	0	0	0	0	0	0.0480192	0	0	0	0	0	0	0		0	0	0	0	0	0	0	0	0	0	0	0	0	0	0	0	0	Cellular organisms;Bacteria;Firmicutes;Clostridia;Clostridiales;Lachnospiraceae
OTU_1926	0	0	0	0	0	0.00512374	0	0.00911743	0.0720288	0	0	0	0	0	0	0		0	0	0	0	0	0	0	0	0	0	0	0	0	0	0	0	0	Cellular organisms;Bacteria;Firmicutes;Clostridia;Clostridiales;Lachnospiraceae
OTU_1555	0	0	0	0	0	0.0307424	0	0.173231	0	0	0	0	0	0	0	0		0	0	0	0	0	0	0	0	0	0	0	0	0	0	0	0	0	Cellular organisms;Bacteria;Firmicutes;Clostridia;Clostridiales;Lachnospiraceae
OTU_1538	0	0.169675	0	0	0	0	0	0	0	0	0	0	0	0	0	0		0	0	0	0	0	0	0	0	0	0	0	0	0	0	0	0	0	Cellular organisms;Bacteria;Firmicutes;Clostridia;Clostridiales;Lachnospiraceae
OTU_1225	0	0.431899	0	0	0	0	0	0	0	0	0	0	0	0	0	0		0	0	0	0	0	0	0	0	0	0	0	0	0	0	0	0	0	Cellular organisms;Bacteria;Firmicutes;Clostridia;Clostridiales;Lachnospiraceae
OTU_757	0	0.563011	0	0	0	0	0	0	0	0	0	0	0	0	0	0		0	0	0	0	0	0	0	0	0	0	0	0	0	0	0	0	0	Cellular organisms;Bacteria;Firmicutes;Clostridia;Clostridiales;Lachnospiraceae
OTU_1350	0	0	0	0	0	0	0	0	0	0	0	0	0	0.0829728	0	0		0	0	0	0	0	0	0	0	0.0567123	0	0	0	0	0	0	0	0	Cellular organisms;Bacteria;Firmicutes;Clostridia;Clostridiales;Family XIII Incertae Sedis;Mogibacterium
OTU_1880	0	0	0	0	0	0	0	0	0	0	0	0	0	0.100753	0	0		0	0	0	0	0	0	0	0	0	0	0	0	0	0	0	0	0	Cellular organisms;Bacteria;Firmicutes;Clostridia;Clostridiales;Family XIII Incertae Sedis;Family XIII Incertae Sedis Incertae Sedis
OTU_1590	0	0	0	0	0	0	0	0	0	0	0	0	0	0.118533	0	0		0	0	0	0	0	0	0	0	0	0	0	0	0	0	0	0	0	Cellular organisms;Bacteria;Firmicutes;Clostridia;Clostridiales;Family XIII Incertae Sedis;Family XIII Incertae Sedis Incertae Sedis
OTU_2353	0	0	0	0	0	0	0	0	0	0	0	0	0	0	0	0		0	0	0	0	0	0	0	0.0343899	0	0	0	0	0	0	0	0	0	Cellular organisms;Bacteria;Firmicutes;Clostridia;Clostridiales;Family XIII Incertae Sedis
OTU_1864	0	0	0	0	0	0	0	0	0	0	0	0	0	0	0	0		0	0	0	0	0	0	0	0	0.0688649	0	0	0	0	0	0	0	0	Cellular organisms;Bacteria;Firmicutes;Clostridia;Clostridiales;Family XI Incertae Sedis (Clostridiales);Soehngenia
OTU_1487	0	0	0	0	0	0	0	0	0	0	0	0	0	0	0	0		0	0	0	0	0	0	0	0	0	0.109907	0	0	0	0	0	0	0	Cellular organisms;Bacteria;Firmicutes;Clostridia;Clostridiales;Family XI Incertae Sedis (Clostridiales);Sedimentibacter
OTU_2351	0	0	0	0	0	0	0	0	0	0	0	0	0	0	0	0		0	0	0	0	0.0306858	0	0	0	0	0	0	0	0	0	0	0	0	Cellular organisms;Bacteria;Firmicutes;Clostridia;Clostridiales;Family XI Incertae Sedis (Clostridiales);Peptoniphilus
OTU_1328	0	0	0	0	0	0	0	0	0	0	0	0	0	0.165946	0	0		0	0	0	0	0	0	0	0	0	0	0	0	0	0	0	0	0	Cellular organisms;Bacteria;Firmicutes;Clostridia;Clostridiales;Family XI Incertae Sedis (Clostridiales);Peptoniphilus
OTU_523	0	0.331637	0	0	0	0	0	0	0	0	0	0	0	0	0.0165929	0		0	0	0	0	0	0	0	0.00573164	0	0	0	0	0.0234834	0	0	1.16777	0	Cellular organisms;Bacteria;Firmicutes;Clostridia;Clostridiales;Family XI Incertae Sedis (Clostridiales);Parvimonas
OTU_1997	0	0	0	0	0	0	0	0	0	0	0	0	0	0	0	0		0	0	0	0	0	0	0	0	0	0	0	0	0	0	0.163082	0	0	Cellular organisms;Bacteria;Firmicutes;Clostridia;Clostridiales;Family XI Incertae Sedis (Clostridiales);Helcococcus
OTU_1917	0	0	0	0	0	0	0	0	0	0	0	0	0	0	0	0		0	0	0	0	0	0	0	0	0	0.0575705	0	0	0	0	0	0	0	Cellular organisms;Bacteria;Firmicutes;Clostridia;Clostridiales;Family XI Incertae Sedis (Clostridiales);Helcococcus
OTU_1783	0	0	0	0	0	0	0	0	0	0	0	0	0	0.0770462	0	0		0	0	0	0	0	0	0	0	0	0	0	0	0	0	0	0	0	Cellular organisms;Bacteria;Firmicutes;Clostridia;Clostridiales;Family XI Incertae Sedis (Clostridiales);Finegoldia
OTU_1361	0	0	0	0	0	0	0	0	0	0	0	0	0	0	0	0		0	0	0	0	0	0	0	0	0.101272	0	0	0	0	0	0.0407706	0	0	Cellular organisms;Bacteria;Firmicutes;Clostridia;Clostridiales;Family XI Incertae Sedis (Clostridiales);Anaerococcus
OTU_3002	0	0	0	0	0	0	0	0	0	0	0	0	0	0	0	0		0	0	0.386544	0	0	0	0	0	0	0.0732716	0	0	0	0	0	0	0	Cellular organisms;Bacteria;Firmicutes;Clostridia;Clostridiales;Family XI Incertae Sedis (Clostridiales);Anaerococcus
OTU_607	0	0	0	0	0	0	0	0	0	0	0	0	0	0.646002	0	0		0.0626207	0	0	0	0	0	0	0	0	0	0	0	0	0	0	0	0	Cellular organisms;Bacteria;Firmicutes;Clostridia;Clostridiales;Family XI Incertae Sedis (Clostridiales);Anaerococcus
OTU_411	0	0	0	0	0	0	0	0	0.0640256	0	0	0	0	0	0	0		0	0	0	0	0	0	0	0	0	0	0	0.0574878	0	0	0	1.79176	0	Cellular organisms;Bacteria;Firmicutes;Clostridia;Clostridiales;Family XI Incertae Sedis (Clostridiales);Anaerococcus
OTU_410	0	0	0	0	0	0	0.137006	0	0	0	0	0	0	0.0533397	0	0		0	0	0	0	0	0	0	0	0	0	0	0.0143719	0	0.0478469	0	1.73828	0	Cellular organisms;Bacteria;Firmicutes;Clostridia;Clostridiales;Family XI Incertae Sedis (Clostridiales);Anaerococcus
OTU_175	0	0	0	0	0	0.169083	0	0	0.144058	0	0	0	0	1.17347	0.387168	0		0	0	0	0.342917	0	0	0	0	0	0	0	0	0	0	1.111	0	0	Cellular organisms;Bacteria;Firmicutes;Clostridia;Clostridiales;Family XI Incertae Sedis (Clostridiales);Anaerococcus
OTU_267	0.0814143	0	0	0	0.326158	0	0	0	0.128051	0	0	0	0	0.278552	0.414823	0.287091		0	0	0	0.283566	0.0102286	0	0.00386982	0.263656	0.121526	0	0	0	0	0	0.285394	0	0	Cellular organisms;Bacteria;Firmicutes;Clostridia;Clostridiales;Family XI Incertae Sedis (Clostridiales);Anaerococcus
OTU_2019	0	0.0925497	0	0	0	0	0	0	0	0	0	0	0	0	0	0		0	0	0	0	0	0	0	0	0	0	0	0	0	0	0	0	0	Cellular organisms;Bacteria;Firmicutes;Clostridia;Clostridiales;Clostridiaceae;Proteiniclasticum
OTU_2211	0	0	0	0	0	0	0	0	0	0	0	0	0	0	0	0		0	0	0	0	0	0	0	0	0	0	0	0	0.0861057	0	0	0	0	Cellular organisms;Bacteria;Firmicutes;Clostridia;Clostridiales;Clostridiaceae;Clostridium (Clostridiaceae)
OTU_1388	0	0	0	0	0	0	0	0	0	0	0	0	0	0	0	0		0	0	0	0	0	0	0	0	0	0	0	0.215579	0	0	0	0	0	Cellular organisms;Bacteria;Firmicutes;Clostridia;Clostridiales;Clostridiaceae;Clostridium (Clostridiaceae)
OTU_1055	0	0	0	0	0	0	0	0	0	0	0	0	0	0	0	0		0.00521839	0	0.240284	0	0	0	0	0	0	0	0	0	0	0	0	0	0	Cellular organisms;Bacteria;Firmicutes;Clostridia;Clostridiales;Clostridiaceae;Clostridium (Clostridiaceae)
OTU_1274	0	0	0	0	0	0	0	0	0	0	0	0	0	0	0.0387168	0.133292		0	0	0	0	0	0	0	0	0	0	0	0	0	0	0.0101926	0	0	Cellular organisms;Bacteria;Firmicutes;Clostridia;Clostridiales;Clostridiaceae;Clostridium (Clostridiaceae)
OTU_2195	0	0	0	0	0	0	0	0	0.0160064	0	0	0	0	0	0	0		0	0	0	0	0	0	0	0	0	0	0	0	0	0	0	0	0	Cellular organisms;Bacteria;Firmicutes;Clostridia;Clostridiales;Clostridiaceae;Clostridium (Clostridiaceae)
OTU_560	0	0	0	0	0	0	0.582277	0	0	0	0	0	0	0	0	0		0	0	0	0	0	0	0	0	0	0	0	0	0	0	0	0	0	Cellular organisms;Bacteria;Firmicutes;Clostridia;Clostridiales;Clostridiaceae;Clostridium (Clostridiaceae)
OTU_1263	0	0	0	0.0528681	0	0	0	0	0.120048	0	0	0	0	0	0	0		0.0260919	0	0	0	0.0102286	0	0	0	0	0	0	0	0.0704501	0	0	0	0	Cellular organisms;Bacteria;Firmicutes;Clostridia;Clostridiales;Clostridiaceae;Clostridium (Clostridiaceae)
OTU_645	0	0	0.440449	0	0	0	0	0.0455872	0	0	0	0	0	0	0.00553097	0.0205065		0	0	0	0	0	0	0	0	0	0	0	0	0	0	0	0	0	Cellular organisms;Bacteria;Firmicutes;Clostridia;Clostridiales;Clostridiaceae;Clostridium (Clostridiaceae)
OTU_273	0.0814143	0.285362	0	0.290775	0.0652316	0.184455	0	0	0.0720288	0	0	0	0.00399553	0.171872	0.143805	0.0666462		0.16177	0	0	0	0.148315	0.0507894	0	0.0401215	0	0.0837389	0	0.891061	0.21135	0	0.0815411	0	0.0261974	Cellular organisms;Bacteria;Firmicutes;Clostridia;Clostridiales;Clostridiaceae;Clostridium (Clostridiaceae)
OTU_1582	0.0930449	0	0	0	0	0	0	0	0	0	0	0	0	0	0	0		0	0	0	0	0	0	0	0	0	0	0	0	0	0	0	0	0	Cellular organisms;Bacteria;Firmicutes;Clostridia;Clostridiales;Clostridiaceae;Clostridium (Clostridiaceae)
OTU_2230	0	0	0	0	0	0	0	0.063822	0	0	0	0	0	0	0	0		0	0	0	0	0	0	0	0	0	0	0	0	0	0	0	0	0	Cellular organisms;Bacteria;Firmicutes;Clostridia;Clostridiales
OTU_1531	0	0.393336	0	0	0	0	0	0	0	0	0	0	0	0	0	0		0	0	0	0	0	0	0	0	0	0	0	0	0	0	0	0	0	Cellular organisms;Bacteria;Firmicutes;Clostridia;Clostridiales
OTU_788	0	0	0	0	0	0	0.210403	0	0	0	0	0	0	0	0.11615	0		0	0	0	0	0	0	0	0	0	0	0	0	0	0	0	0	0	Cellular organisms;Bacteria;Firmicutes;Bacilli;Lactobacillales;Streptococcaceae;Streptococcus
OTU_620	0	0	0	0.0176227	0	0.251063	0	0	0	0	0	0	0	0	0.00553097	0		0	0	0	0	0	0	0	0.0114633	0.174188	0	0	0	0	0	0	0	0	Cellular organisms;Bacteria;Firmicutes;Bacilli;Lactobacillales;Streptococcaceae;Streptococcus
OTU_568	0	0	0	0.149793	0	0	0.249547	0	0	0	0	0	0	0	0	0		0	0	0	0	0	0	0	0	0	0	0.285021	0	0	0	0	0	0	Cellular organisms;Bacteria;Firmicutes;Bacilli;Lactobacillales;Streptococcaceae;Streptococcus
OTU_2135	0	0	0.434415	0.0352454	0	0.471384	0.00489309	0.127644	0	0	0	0	0	0	0.237832	0.266585		0.0887126	0	0	0.171459	0.0869432	0.00423245	0.301846	0.097438	0	0.0732716	0.427531	0.129348	0	0.0669856	0.0815411	0	0.148452	Cellular organisms;Bacteria;Firmicutes;Bacilli;Lactobacillales;Streptococcaceae;Lactococcus
OTU_41	0.94208	2.74564	0.349946	1.3217	2.33529	0.906902	0.9199	2.1973	1.80872	0	0	0.0052233	0.00399553	0.96604	2.11836	1.29704		1.20023	0.58114	0	0.455025	1.29392	0.617937	0.00386982	0.985843	1.19501	0.884493	1.05563	0.582064	1.25245	0.444976	1.27408	0	0.58071	Cellular organisms;Bacteria;Firmicutes;Bacilli;Lactobacillales;Streptococcaceae;Lactococcus
OTU_2498	0	0	0	0	0	0	0	0	0	0	0	0	0	0	0	0		0	0	0	0	0	0	0	0	0	0	0	0	0	0.062201	0	0	0	Cellular organisms;Bacteria;Firmicutes;Bacilli;Lactobacillales;Leuconostocaceae;Weissella
OTU_478	0	0	0	0	0	0	0	0	0	0	0	0	0	0	0	0		0	0	0	0	0	0	0	0	0	0	0.269186	0.172463	0.00782779	0.0861244	1.46774	0	0	Cellular organisms;Bacteria;Firmicutes;Bacilli;Lactobacillales;Leuconostocaceae;Weissella
OTU_108	0.267504	0.285362	0.941233	0.202661	0.117417	0	0	0	0.520208	0	0	0	0	0.165946	0.547566	0.317851		0.0521839	1.08553	0	0.336323	0.301744	0.169298	0.309586	0.097438	0.0931702	0.214581	0.475034	0.718597	0.35225	0.162679	1.15177	0	0.192115	Cellular organisms;Bacteria;Firmicutes;Bacilli;Lactobacillales;Leuconostocaceae;Leuconostoc
OTU_115	0.511747	0.732685	0.567153	0.951626	0.195695	0.614849	0	0.802334	1.08043	0	0	0	0	0.177799	0.735619	0.205065		0.198299	1.04167	0.381321	0.520971	0.271058	0.347061	0	0.475726	0.611683	0.204114	0.14251	0.208393	0.156556	0.267943	0.0611558	0.00891424	0.318736	Cellular organisms;Bacteria;Firmicutes;Bacilli;Lactobacillales;Leuconostocaceae;Leuconostoc
OTU_2828	0	0	0	0	0	0	0	0	0	0	0	0	0	0	0	0.164052		0	0	0	0	0	0	0	0	0	0	0	0	0	0	0	0	0	Cellular organisms;Bacteria;Firmicutes;Bacilli;Lactobacillales;Lactobacillaceae;Unknown Lactobacillaceae genus
OTU_1530	0	0	0	0	0	0	0	0	0	0	0	0	0	0	0	0		0	0	0	0	0	0	0	0	0.0810176	0	0	0	0	0	0	0	0	Cellular organisms;Bacteria;Firmicutes;Bacilli;Lactobacillales;Lactobacillaceae;Lactobacillus
OTU_632	0	0	0	0	0	0	0	0	0	0	0	0	0	0.0592663	0.0497788	0		0.0678391	0	0	0	0	0	0	0	0.0769667	0	0	0	0.0626223	0	0	0	0.117888	Cellular organisms;Bacteria;Firmicutes;Bacilli;Lactobacillales;Lactobacillaceae;Lactobacillus
OTU_1143	0	0	0	0	0	0	0.0831825	0	0	0	0	0	0	0	0	0		0	0	0	0	0	0	0	0	0	0	0	0	0	0	0	0	0	Cellular organisms;Bacteria;Firmicutes;Bacilli;Lactobacillales;Lactobacillaceae;Lactobacillus
OTU_1031	0	0	0	0	0	0.0614849	0	0	0	0	0	0	0	0.0533397	0	0		0	0	0	0	0	0	0	0.080243	0	0.0261684	0	0	0	0.0574163	0.0407706	0	0	Cellular organisms;Bacteria;Firmicutes;Bacilli;Lactobacillales;Lactobacillaceae;Lactobacillus
OTU_206	0	0.0694123	0	0	0	0.230568	0	0	0.0080032	0	0	0	0	0.00592663	0.0940265	0		0	0.438596	0	0.0527565	0	0.00423245	0	0.0573164	0.149883	0	0.696717	0.653924	0	0	0.326165	2.05028	0	Cellular organisms;Bacteria;Firmicutes;Bacilli;Lactobacillales;Lactobacillaceae;Lactobacillus
OTU_704	0	0.1234	0	0.229095	0	0.0717323	0	0	0	0	0	0	0	0	0	0		0	0	0	0	0.0460287	0	0	0.0458532	0	0	0	0	0	0	0.142697	0	0	Cellular organisms;Bacteria;Firmicutes;Bacilli;Lactobacillales;Lactobacillaceae;Lactobacillus
OTU_113	0.104676	0	0	0	0	0	0.195723	0.063822	0	0	0	0	0	0	0.0940265	0		0	0	0	0	0	0.00423245	0	0.0343899	0	0.0418695	0	0	0	0.00478469	0	21.7508	0	Cellular organisms;Bacteria;Firmicutes;Bacilli;Lactobacillales;Lactobacillaceae;Lactobacillus
OTU_1527	0.174459	0.100262	0	0.114548	0	0	0	0.0364697	0	0	0	0	0	0	0.0608407	0		0.109586	0	0	0	0.0102286	0.22432	0.00386982	0	0.125577	0	0.232239	0	0.320939	0.181818	0.224238	0	0	Cellular organisms;Bacteria;Firmicutes;Bacilli;Lactobacillales;Lactobacillaceae;Lactobacillus
OTU_2084	0	0	0	0	0	0	0	0	0	0	0	0	0	0	0	0		0	0	0	0	0	0	0	0	0	0	0	0.00718597	0	0.0526316	0	0	0	Cellular organisms;Bacteria;Firmicutes;Bacilli;Lactobacillales;Enterococcaceae;Catellicoccus
OTU_515	0	0.223662	0	0.0616794	0.12394	0	0	0	0	0	0	0	0	0.349671	0	0		0	0	0	0	0	0	0	0.223534	0.0567123	0	0	0	0	0	0	0	0	Cellular organisms;Bacteria;Firmicutes;Bacilli;Lactobacillales;Carnobacteriaceae;Granulicatella
OTU_339	0.0697837	0	0	0.273152	0	0.00512374	0	0	0.344138	0	0	0	0	0	0.127212	0		0	0	0.287296	0.283566	0.0306858	0.0804165	0	0.0229266	0.170137	0	0.237517	0	0	0.162679	0.0611558	0	0	Cellular organisms;Bacteria;Firmicutes;Bacilli;Lactobacillales;Carnobacteriaceae;Desemzia
OTU_207	0.127937	0.177387	0.156872	0.19385	0.358774	0.333043	0	0.382932	0.112045	0	0	0	0.00399553	0.0651929	0.514381	0.256331		0	0.296053	0	0.00659457	0	0.169298	0	0.137559	0.145832	0.125608	0	0	0.46184	0.38756	0.0509632	0	0.126621	Cellular organisms;Bacteria;Firmicutes;Bacilli;Lactobacillales;Carnobacteriaceae;Carnobacterium
OTU_1678	0	0	0	0	0	0	0	0	0	0	0	0	0	0	0	0		0	0	0	0	0.0051143	0.0888814	0	0	0	0	0	0	0	0	0	0	0	Cellular organisms;Bacteria;Firmicutes;Bacilli;Lactobacillales;Carnobacteriaceae;Atopostipes
OTU_1909	0	0	0	0	0	0	0	0	0	0	0	0	0	0	0	0		0	0	0	0	0	0	0	0.0745114	0	0	0	0	0	0	0	0	0	Cellular organisms;Bacteria;Firmicutes;Bacilli;Lactobacillales;Carnobacteriaceae;Alloiococcus
OTU_985	0	0	0	0	0	0	0	0	0	0	0	0	0	0	0	0		0	0	0.240284	0	0	0	0	0	0	0	0	0	0	0	0	0	0	Cellular organisms;Bacteria;Firmicutes;Bacilli;Lactobacillales;Carnobacteriaceae;Alloiococcus
OTU_1148	0	0.254512	0.615422	0.00881135	0.169602	0	0.33273	0.510576	0	0	0	0	0	0	0	0		0	0.00548246	0	0.178053	0	0	0	0.0458532	0	0	0	0.287439	0.180039	0.062201	0.214045	0	0	Cellular organisms;Bacteria;Firmicutes;Bacilli;Lactobacillales;Carnobacteriaceae
OTU_765	0	0	0	0	0	0	0	0	0	0	0	0	0	0	0.365044	0		0	0	0	0	0	0	0	0	0	0	0	0	0	0	0	0	0.0742261	Cellular organisms;Bacteria;Firmicutes;Bacilli;Lactobacillales;Aerococcaceae;Facklamia
OTU_969	0	0	0	0	0	0	0	0	0	0	0	0	0	0	0.221239	0		0	0	0	0	0.0818289	0	0	0	0	0	0	0	0	0	0	0	0	Cellular organisms;Bacteria;Firmicutes;Bacilli;Lactobacillales;Aerococcaceae;Eremococcus
OTU_489	0	0	0	0	0	0	0	0	0	0	0	0	0	0	0.597345	0		0.00521839	0	0.0470121	0	0	0	0	0.0229266	0.117475	0.0628042	0	0	0	0	0	0	0	Cellular organisms;Bacteria;Firmicutes;Bacilli;Lactobacillales;Aerococcaceae;Aerococcus
OTU_449	0	0.192812	0	0	0.0782779	0	0	0.0455872	0.232093	0	0	0	0	0.124459	0	0.0512663		0	0	0	0	0	0	0	0	0	0	0.248073	0	0	0	0	0.338741	0	Cellular organisms;Bacteria;Firmicutes;Bacilli;Lactobacillales;Aerococcaceae;Abiotrophia
OTU_2612	0	0.385624	0.0181006	0	0.00652316	0	0.00489309	0.136761	0	0	0	0	0	1.06087	0	0		0	0	0	0	0	0	0	0.00573164	0	0	0	0	0	0	0	0	0	Cellular organisms;Bacteria;Firmicutes;Bacilli;Lactobacillales
OTU_1087	0	0	0	0	0	0	0	0	0	0	0	0	0	0	0	0		0	0	0	0	0	0	0	0.00573164	0	0.0104674	0	0.330555	0	0	0	0	0	Cellular organisms;Bacteria;Firmicutes;Bacilli;Bacillales;Thermoactinomycetaceae;Planifilum
OTU_490	0	0	0	0	0	0	0	0.118527	0.0240096	0	0	0	0	0	1.27212	0		0	0	0	0	0	0	0	0	0	0.0314021	0	0	0	0	0	0	0	Cellular organisms;Bacteria;Firmicutes;Bacilli;Bacillales;Staphylococcaceae;Jeotgalicoccus
OTU_401	0	0	0	0	0	0.0512374	0	0	0	0	0	0	0.00399553	0	1.49336	0.0205065		0	0	0	0.184648	0.0153429	0	0	0	0	0.00523368	0	0	0	0	0.132504	0	0.0567611	Cellular organisms;Bacteria;Firmicutes;Bacilli;Bacillales;Staphylococcaceae
OTU_1486	0	0	0	0	0	0	0	0	0	0	0	0	0	0	0	0.112786		0	0	0	0	0	0	0	0	0	0	0	0	0	0	0	0	0	Cellular organisms;Bacteria;Firmicutes;Bacilli;Bacillales;Planococcaceae;Sporosarcina
OTU_641	0.0581531	0.0385624	0	0.0352454	0.0130463	0	0.288692	0	0	0.309664	0	0	0	0	0.215708	0.133292		0	0	0	0	0.47563	0.0846489	0	0	0	0	0	0	0	0	0	0	0.0130987	Cellular organisms;Bacteria;Firmicutes;Bacilli;Bacillales;Planococcaceae
OTU_171	0.116306	0	0.00603355	0	0.0456621	0.020495	0	0.237053	0	0	0	0	0.00399553	0.189652	0.182522	0		0.135678	0	5.87129	0	0.0767146	0.0719516	0	0	0.170137	0	0	0	0	0	0.214045	0	0	Cellular organisms;Bacteria;Firmicutes;Bacilli;Bacillales;Planococcaceae
OTU_2151	0	0	0	0	0	0	0	0	0	0	0	0	0	0	0	0		0	0	0	0	0	0	0	0	0	0	0	0	0	0	0	0	0.0349299	Cellular organisms;Bacteria;Firmicutes;Bacilli;Bacillales;Pasteuriaceae;Unknown Pasteuriaceae genus
OTU_1877	0	0	0	0	0	0	0	0	0	0	0	0	0	0	0	0		0.0782758	0	0	0	0	0	0	0	0	0	0	0	0	0	0	0	0	Cellular organisms;Bacteria;Firmicutes;Bacilli;Bacillales;Paenibacillaceae;Unknown Paenibacillaceae genus
OTU_1495	0	0	0	0	0	0	0	0.209701	0	0	0	0	0	0	0	0		0	0	0	0	0	0	0	0	0	0	0	0	0	0	0	0	0	Cellular organisms;Bacteria;Firmicutes;Bacilli;Bacillales;Paenibacillaceae;Unknown Paenibacillaceae genus
OTU_2818	0	0	0	0.0176227	0	0	0	0	0	0	0	0	0	0	0	0		0	0	0	0	0	0	0	0	0	0	0	0	0	0	0	0	0	Cellular organisms;Bacteria;Firmicutes;Bacilli;Bacillales;Paenibacillaceae;Unknown Paenibacillaceae genus
OTU_1451	0	0.169675	0	0	0	0	0	0	0	0	0	0	0	0	0	0		0	0	0	0	0	0	0	0	0	0	0	0	0	0	0	0	0	Cellular organisms;Bacteria;Firmicutes;Bacilli;Bacillales;Paenibacillaceae;Unknown Paenibacillaceae genus
OTU_2759	0	0	0	0	0	0.020495	0	0	0	0	0	0	0	0	0	0		0	0	0	0	0	0	0	0	0	0	0	0	0	0	0	0	0	Cellular organisms;Bacteria;Firmicutes;Bacilli;Bacillales;Paenibacillaceae;Thermobacillus
OTU_1988	0	0	0	0	0	0	0	0	0	0	0	0	0	0	0	0		0	0	0	0	0	0	0	0	0	0	0	0	0	0	0	0	0.0392962	Cellular organisms;Bacteria;Firmicutes;Bacilli;Bacillales;Paenibacillaceae;Paenibacillus
OTU_1774	0	0	0	0	0	0	0	0	0	0	0	0	0	0	0	0.0615195		0	0	0	0	0	0	0	0.0171949	0	0	0	0	0	0	0.0713485	0	0	Cellular organisms;Bacteria;Firmicutes;Bacilli;Bacillales;Paenibacillaceae;Paenibacillus
OTU_2060	0	0	0	0	0	0	0	0	0.0560224	0	0	0	0	0	0	0		0.0991494	0	0	0	0	0	0	0	0	0	0	0	0	0	0	0	0	Cellular organisms;Bacteria;Firmicutes;Bacilli;Bacillales;Paenibacillaceae;Paenibacillus
OTU_1262	0	0	0	0	0	0	0	0	0.216086	0	0	0	0	0	0	0		0	0	0	0	0	0	0	0	0	0	0	0	0	0	0	0	0	Cellular organisms;Bacteria;Firmicutes;Bacilli;Bacillales;Paenibacillaceae;Paenibacillus
OTU_1474	0	0	0	0	0	0	0.12722	0	0	0	0	0	0	0	0	0		0	0	0	0	0	0	0	0	0	0	0	0	0	0	0	0	0	Cellular organisms;Bacteria;Firmicutes;Bacilli;Bacillales;Paenibacillaceae;Paenibacillus
OTU_2148	0	0	0	0	0	0.0512374	0	0	0	0	0	0	0	0	0	0		0	0	0	0	0	0	0	0	0	0	0	0	0	0	0	0	0	Cellular organisms;Bacteria;Firmicutes;Bacilli;Bacillales;Paenibacillaceae;Paenibacillus
OTU_2358	0	0	0	0.0528681	0	0	0	0	0	0	0	0	0	0	0	0		0	0	0	0	0	0	0	0	0	0	0	0	0	0	0	0	0	Cellular organisms;Bacteria;Firmicutes;Bacilli;Bacillales;Paenibacillaceae;Paenibacillus
OTU_1517	0	0	0	0.149793	0	0	0	0	0	0	0	0	0	0	0	0		0	0	0	0	0	0	0	0	0	0	0	0	0	0	0	0	0	Cellular organisms;Bacteria;Firmicutes;Bacilli;Bacillales;Paenibacillaceae;Paenibacillus
OTU_622	0	0	0.567153	0	0	0.0717323	0	0	0	0	0	0	0	0	0	0		0.0208736	0	0	0	0	0	0	0.0343899	0	0	0	0	0	0	0	0	0	Cellular organisms;Bacteria;Firmicutes;Bacilli;Bacillales;Paenibacillaceae;Paenibacillus
OTU_424	0	0.0539874	0	0	0.300065	0.0102475	0	0.0455872	0	0	0	0	0	0.100753	0	0		0	0	0.229837	0	0.122743	0.118508	0	0.080243	0	0.0628042	0	0	0	0.0956938	0	0	0	Cellular organisms;Bacteria;Firmicutes;Bacilli;Bacillales;Paenibacillaceae;Paenibacillus
OTU_727	0	0.277649	0	0	0	0	0	0	0.0480192	0	0	0	0	0	0	0		0	0	0	0	0	0.105811	0	0.0114633	0	0.0261684	0	0	0	0	0	0	0	Cellular organisms;Bacteria;Firmicutes;Bacilli;Bacillales;Paenibacillaceae;Paenibacillus
OTU_2448	0.0465224	0	0	0	0	0	0	0	0	0	0	0	0	0	0	0		0	0	0	0	0	0	0	0	0	0	0	0	0	0	0	0	0	Cellular organisms;Bacteria;Firmicutes;Bacilli;Bacillales;Paenibacillaceae;Paenibacillus
OTU_363	0.116306	0.161962	0	0.0528681	0.0587084	0.327919	0	0.218818	0.0480192	0	0	0	0	0	0.0442478	0.0307598		0.0678391	0.109649	0	0.217621	0.0102286	0.0931138	0	0.0114633	0	0.0575705	0	0	0.117417	0.00956938	0.417898	0	0.0785923	Cellular organisms;Bacteria;Firmicutes;Bacilli;Bacillales;Paenibacillaceae;Paenibacillus
OTU_2090	0	0	0	0	0	0	0	0	0	0	0	0	0	0	0.0387168	0		0	0	0	0	0	0	0	0	0	0	0	0	0	0	0	0	0	Cellular organisms;Bacteria;Firmicutes;Bacilli;Bacillales;Paenibacillaceae;Cohnella
OTU_610	0	0.0462749	0	0	0	0.102475	0	0.109409	0	0	0	0	0	0	0.0553097	0.189685		0	0	0	0	0	0.0931138	0	0	0	0	0	0	0	0	0	0	0	Cellular organisms;Bacteria;Firmicutes;Bacilli;Bacillales;Listeriaceae;Listeria
OTU_60	0	0	0	0	0	0	0	0.164114	0.104042	0	33.2662	0.0052233	0	0	0	0.0512663		0.0469655	0	0	0	0.189229	0.114276	0	0.10317	0	0.109907	0	0	0	0.416268	0	0	0	Cellular organisms;Bacteria;Firmicutes;Bacilli;Bacillales;Family XII Incertae Sedis (Bacillales);Exiguobacterium
OTU_699	0.0232612	0	0	0.105736	0	0.0409899	0	0	0	0	0.0100715	0	0	0	0	0.112786		0.0417471	0	0.0156707	0	0.138086	0.0634867	0	0	0	0.0785053	0	0	0.203523	0.0287081	0.0407706	0	0	Cellular organisms;Bacteria;Firmicutes;Bacilli;Bacillales;Family XII Incertae Sedis (Bacillales);Exiguobacterium
OTU_190	0.139567	0.0771248	0	0.105736	0.391389	0.297177	0.195723	0.756747	0.0320128	0	0	0	0	0.871214	0.105088	0.0563929		0	0	0	0.323134	0.0153429	0.321666	0	0.252192	0	0	0	0.208393	0	0	0.0611558	0	0.144086	Cellular organisms;Bacteria;Firmicutes;Bacilli;Bacillales;Family XI Incertae Sedis (Bacillales);Gemella
OTU_2185	0	0	0	0.123359	0	0	0	0	0	0	0	0	0	0	0	0		0	0	0	0	0	0	0	0	0	0	0	0	0	0	0	0	0	Cellular organisms;Bacteria;Firmicutes;Bacilli;Bacillales;Bacillaceae;Ureibacillus
OTU_988	0	0	0	0	0	0	0	0	0	0	0	0	0	0	0	0		0	0.301535	0	0	0.127858	0	0	0	0	0	0	0	0	0	0	0	0	Cellular organisms;Bacteria;Firmicutes;Bacilli;Bacillales;Bacillaceae;Geobacillus
OTU_2070	0.104676	0	0	0	0	0	0	0	0	0	0	0	0	0	0	0		0	0	0	0	0	0	0	0.0859747	0	0	0	0	0	0	0	0	0	Cellular organisms;Bacteria;Firmicutes;Bacilli;Bacillales;Bacillaceae;Geobacillus
OTU_2260	0	0	0	0.0528681	0	0	0	0	0	0	0	0	0	0	0	0		0	0	0	0.0791348	0	0	0	0	0	0	0	0	0	0	0	0	0	Cellular organisms;Bacteria;Firmicutes;Bacilli;Bacillales;Bacillaceae;Caldalkalibacillus
OTU_653	0	0	0	0	0	0	0	0	0	0	0	0	0	0	0	0		0	0	0	0	0	0.427477	0	0	0	0	0	0	0	0	0	0	0	Cellular organisms;Bacteria;Firmicutes;Bacilli;Bacillales;Bacillaceae;Bacillus (Bacillaceae)
OTU_2849	0	0	0	0	0.00652316	0	0	0	0	0	0	0	0	0	0	0		0	0	0	0	0	0	0	0	0.00405088	0	0	0	0	0	0	0	0	Cellular organisms;Bacteria;Firmicutes;Bacilli;Bacillales;Bacillaceae;Bacillus (Bacillaceae)
OTU_1303	0	0	0	0.0440567	0	0	0	0	0	0	0	0	0	0	0.0940265	0		0	0	0.00522357	0	0	0.186228	0	0.0917063	0.00405088	0	0.612266	0.00718597	0	0.129187	0	0	0	Cellular organisms;Bacteria;Firmicutes;Bacilli;Bacillales;Bacillaceae;Bacillus (Bacillaceae)
OTU_1721	0.0348918	0.00771248	0.0181006	0	0	0	0.00489309	0	0	0	0	0	0	0	0	0.00512663		0	0	0	0	0	0	0	0.0343899	0.0486105	0	0	0	0	0	0	0	0	Cellular organisms;Bacteria;Firmicutes;Bacilli;Bacillales;Bacillaceae;Bacillus (Bacillaceae)
OTU_48	0.639684	1.28798	5.65343	3.92986	6.22309	0.850541	2.62269	2.30671	0.928371	0	0	0	0	2.04469	2.58296	3.3887		1.12195	0.131579	1.61408	0.83751	0.301744	0.630634	0.309586	0.710724	0.712955	0.65421	0.25863	1.88272	1.48728	0.478469	2.23219	3.8777	0.855783	Cellular organisms;Bacteria;Firmicutes;Bacilli;Bacillales;Bacillaceae
OTU_1480	0	0	0	0	0	0	0	0	0	0	0	0	0	0	0	0		0	0	0	0	0	0	0	0	0	0	0	0	0	0	0	0	0.0742261	Cellular organisms;Bacteria;Firmicutes;Bacilli;Bacillales;Alicyclobacillaceae;Alicyclobacillus;Bacillales bacterium Gsoil 1105
OTU_1015	0	0	0	0.0352454	0	0	0	0	0	0	0	0	0	0	0	0		0	0	0	0	0	0	0	0	0	0.0366358	0	0	0	0	0	0	0	Cellular organisms;Bacteria;Firmicutes;Bacilli;Bacillales;Alicyclobacillaceae;Alicyclobacillus
OTU_2929	0	0	0	0	0	0	0	0	0	0	0	0	0	0	0	0		0	0	0	0	0	0	0	0	0	0	0	0	0	0	0	0	0.0349299	Cellular organisms;Bacteria;Firmicutes;Bacilli;Bacillales
OTU_2237	0	0	0	0	0	0.0102475	0	0	0	0	0	0	0	0.237065	0	0		0	0	0	0	0	0	0	0	0	0	0	0	0	0	0	0	0	Cellular organisms;Bacteria;Firmicutes;Bacilli;Bacillales
OTU_2311	0	0	0	0.0616794	0	0	0	0	0	0	0	0	0	0	0	0		0	0	0	0	0	0	0	0	0	0	0	0	0	0	0	0	0	Cellular organisms;Bacteria;Fibrobacteres;Fibrobacteria;Fibrobacterales;Unknown Fibrobacterales family
OTU_880	0	0	0	0	0	0	0	0	0	0	0	0	0	0	0	0		0	0	0	0	0	0	0	0	0.0283562	0	0	0	0.0547945	0	0	0	0	Cellular organisms;Bacteria;Deinococcus-Thermus;Deinococci;Thermales;Thermaceae;Thermus
OTU_2150	0	0	0	0	0	0	0	0	0	0	0	0	0	0	0	0		0	0	0	0	0.0306858	0	0	0	0	0	0	0	0	0	0	0	0	Cellular organisms;Bacteria;Deinococcus-Thermus;Deinococci;Thermales;Thermaceae;Thermus
OTU_1149	0	0	0	0	0.176125	0	0	0	0	0	0	0	0	0	0	0.0871527		0	0	0	0.00659457	0	0	0	0	0	0	0	0	0	0	0	0	0	Cellular organisms;Bacteria;Deinococcus-Thermus;Deinococci;Thermales;Thermaceae;Meiothermus
OTU_1190	0	0	0	0	0	0	0	0	0	0	0	0	0	0	0	0		0	0	0	0	0	0	0	0	0	0	0	0.251509	0	0	0	0	0	Cellular organisms;Bacteria;Deinococcus-Thermus;Deinococci;Deinococcales;Trueperaceae;Truepera
OTU_1109	0	0	0	0	0	0.153712	0	0.0273523	0	0	0	0	0	0	0	0		0	0	0	0	0	0	0	0	0	0	0	0	0	0	0	0	0	Cellular organisms;Bacteria;Deinococcus-Thermus;Deinococci;Deinococcales;Deinococcaceae;Deinococcus;Deinococcus geothermalis
OTU_340	0	0	0	0	0	0	0	0	0	0	0	0	0	0	0	0		0	0	0	0	0	0	0	0	0	0	0	0	0	0	0.0713485	0	0	Cellular organisms;Bacteria;Deinococcus-Thermus;Deinococci;Deinococcales;Deinococcaceae;Deinococcus
OTU_2531	0	0	0	0	0	0	0	0	0	0	0	0	0	0	0	0		0	0	0	0	0	0	0	0	0.0202544	0	0	0	0	0	0	0	0	Cellular organisms;Bacteria;Deinococcus-Thermus;Deinococci;Deinococcales;Deinococcaceae;Deinococcus
OTU_1947	0	0	0	0	0	0	0	0	0	0	0	0	0	0	0	0		0	0	0	0	0	0	0	0	0.0526614	0	0	0	0	0	0	0	0	Cellular organisms;Bacteria;Deinococcus-Thermus;Deinococci;Deinococcales;Deinococcaceae;Deinococcus
OTU_1528	0	0	0	0	0	0	0	0	0	0	0	0	0	0	0	0		0	0	0	0	0	0	0	0.0859747	0	0	0	0	0	0	0.0305779	0	0	Cellular organisms;Bacteria;Deinococcus-Thermus;Deinococci;Deinococcales;Deinococcaceae;Deinococcus
OTU_1878	0	0	0	0	0	0	0	0	0	0	0	0	0	0	0	0		0.0991494	0	0	0	0	0	0	0	0	0	0	0	0	0	0	0	0	Cellular organisms;Bacteria;Deinococcus-Thermus;Deinococci;Deinococcales;Deinococcaceae;Deinococcus
OTU_1078	0	0	0	0	0	0	0	0	0	0	0	0	0	0	0	0.0974059		0	0	0	0	0	0	0	0	0	0	0	0	0	0	0	0	0	Cellular organisms;Bacteria;Deinococcus-Thermus;Deinococci;Deinococcales;Deinococcaceae;Deinococcus
OTU_132	0	0	0	0	0	0	0	0	0	0	0	0	0	0	0.547566	0		0	0	0	0	0	0	0	0	0	0	0	0	0	0	0.448476	0	0	Cellular organisms;Bacteria;Deinococcus-Thermus;Deinococci;Deinococcales;Deinococcaceae;Deinococcus
OTU_2266	0	0	0	0	0	0	0	0	0.040016	0	0	0	0	0	0	0		0	0	0	0	0	0	0	0	0	0	0	0	0	0	0	0	0	Cellular organisms;Bacteria;Deinococcus-Thermus;Deinococci;Deinococcales;Deinococcaceae;Deinococcus
OTU_2475	0	0	0	0	0	0	0	0	0.0480192	0	0	0	0	0	0	0		0	0	0	0	0	0	0	0	0	0	0	0	0	0	0	0	0	Cellular organisms;Bacteria;Deinococcus-Thermus;Deinococci;Deinococcales;Deinococcaceae;Deinococcus
OTU_1442	0	0	0	0	0	0.0614849	0	0	0.0640256	0	0	0	0	0	0	0		0	0	0	0	0	0	0	0	0	0	0	0	0	0	0	0	0	Cellular organisms;Bacteria;Deinococcus-Thermus;Deinococci;Deinococcales;Deinococcaceae;Deinococcus
OTU_1325	0	0	0	0.211472	0	0	0	0	0	0	0	0	0	0	0	0		0	0	0	0	0	0	0	0	0	0	0	0	0	0	0	0	0	Cellular organisms;Bacteria;Deinococcus-Thermus;Deinococci;Deinococcales;Deinococcaceae;Deinococcus
OTU_1927	0	0	0	0	0	0	0	0	0.136054	0	0	0	0	0	0	0		0	0	0	0	0	0	0	0	0	0	0	0	0	0	0	0	0	Cellular organisms;Bacteria;Cyanobacteria;Unknown Cyanobacteria class
OTU_1463	0	0	0	0	0	0	0	0	0	0	0	0	0	0	0	0.112786		0	0	0	0	0	0	0	0	0	0	0	0	0	0	0	0	0	Cellular organisms;Bacteria;Cyanobacteria;Cyanobacteria (class);Unknown Cyanobacteria (class) order
OTU_1369	0	0	0	0	0	0	0	0	0	0	0	0	0	0	0	0		0.0678391	0	0	0	0	0.0169298	0	0	0	0.0104674	0.0211126	0	0	0	0	0	0	Cellular organisms;Bacteria;Cyanobacteria;Cyanobacteria (class);Synechococcales;Synechococcaceae;Synechococcus
OTU_2761	0	0	0	0	0	0	0	0	0.0080032	0	0	0	0	0	0	0		0	0	0	0	0.0153429	0	0	0	0	0	0	0	0	0	0	0	0	Cellular organisms;Bacteria;Cyanobacteria;Cyanobacteria (class);Synechococcales;Synechococcaceae;Synechococcus
OTU_1198	0	0	0	0	0	0	0.156579	0.0547046	0	0	0	0	0	0	0	0		0	0	0	0	0	0	0	0	0	0	0	0	0	0	0	0	0	Cellular organisms;Bacteria;Cyanobacteria;Cyanobacteria (class);Synechococcales;Synechococcaceae;Synechococcus
OTU_2956	0	0	0	0	0	0	0	0	0	0	0	0	0	0	0	0		0	0	0	0	0	0	0	0	0	0	0	0	0	0	0	0	0.00873248	Cellular organisms;Bacteria;Cyanobacteria;Cyanobacteria (class);Synechococcales;Synechococcaceae
OTU_2447	0	0	0	0	0	0	0	0	0	0	0	0	0	0	0	0		0	0	0	0	0	0	0	0	0	0	0.0369471	0	0	0	0	0	0	Cellular organisms;Bacteria;Cyanobacteria;Cyanobacteria (class);Synechococcales;Synechococcaceae
OTU_191	0.732729	0.115687	0	0.378888	0.47619	0	0.244654	0.154996	0.0640256	0	0	0.0052233	0	0.420791	0	0.589562		0.198299	0	0	0.501187	0.0716003	0.177763	0	0.0745114	0.13773	0.251217	0.374749	0	0.414873	0.0956938	0	0	0.257608	Cellular organisms;Bacteria;Cyanobacteria;Cyanobacteria (class);Synechococcales;Synechococcaceae
OTU_426	0	0	0	0	0	0	0	0	0	0	0	0	0	0	0.199115	0		0	0	0	0	0	0	0	0	0	0	0	0	0.109589	0	0	0	0	Cellular organisms;Bacteria;Cyanobacteria;Cyanobacteria (class);SHA-109
OTU_1265	0	0	0	0	0	0	0	0	0	0	0	0	0	0	0	0.117912		0	0	0	0	0	0	0	0	0	0	0	0	0	0	0	0	0	Cellular organisms;Bacteria;Cyanobacteria;Cyanobacteria (class);Pseudanabaenales;Pseudanabaenaceae
OTU_1363	0	0	0	0	0	0	0	0	0	0	0	0	0	0.142239	0	0		0	0	0	0	0	0	0	0	0	0	0	0	0	0	0	0	0	Cellular organisms;Bacteria;Cyanobacteria;Cyanobacteria (class);Oscillatoriales;Phormidiaceae
OTU_1674	0	0	0	0	0	0	0	0	0	0	0	0	0	0	0	0		0	0	0	0	0.0767146	0	0	0	0	0	0	0	0	0	0	0	0	Cellular organisms;Bacteria;Cyanobacteria;Cyanobacteria (class);Nostocales;Rivulariaceae;Calothrix
OTU_1201	0	0	0	0	0	0	0	0	0	0	0	0	0	0	0.149336	0		0	0	0	0	0	0	0	0	0	0	0	0	0	0	0	0	0	Cellular organisms;Bacteria;Cyanobacteria;Cyanobacteria (class);Nostocales;Nostocaceae;Trichormus
OTU_1622	0	0	0	0.140982	0	0	0	0	0	0	0	0	0	0	0	0		0	0	0	0	0	0	0	0	0	0	0	0	0	0	0	0	0	Cellular organisms;Bacteria;Cyanobacteria;Cyanobacteria (class);Nostocales
OTU_1403	0	0	0	0	0	0	0	0	0	0	0	0	0	0	0	0		0.114805	0	0	0	0	0	0	0	0	0	0	0	0	0	0	0	0	Cellular organisms;Bacteria;Cyanobacteria;Cyanobacteria (class);MLE1-12
OTU_1662	0	0	0	0	0	0	0	0	0	0	0	0	0	0.0888994	0	0		0	0	0	0	0	0	0	0	0	0	0	0	0	0	0	0	0	Cellular organisms;Bacteria;Cyanobacteria;Cyanobacteria (class);MLE1-12
OTU_561	0	0	0	0.00881135	0	0	0	0	0.0560224	0	0	0	0	0.207432	0	0.143546		0	0	0	0	0.0613717	0	0.00386982	0	0	0.0366358	0	0	0.219178	0	0	0	0	Cellular organisms;Bacteria;Cyanobacteria;Cyanobacteria (class);MLE1-12
OTU_1750	0.0930449	0	0	0	0	0	0	0	0	0	0	0	0	0	0	0		0	0	0	0	0	0	0	0	0	0.0418695	0	0	0	0	0	0	0	Cellular organisms;Bacteria;Cyanobacteria;Cyanobacteria (class);MLE1-12
OTU_400	0.0930449	0	0	0	0.228311	0	0	0	0.152061	0	0	0	0	0.136312	0	0.158925		0.0104368	0	0	0.276972	0.051143	0	0	0.154754	0	0	0	0	0	0	0	0	0	Cellular organisms;Bacteria;Cyanobacteria;Cyanobacteria (class);MLE1-12
OTU_1986	0	0	0	0	0	0	0	0	0	0	0	0	0	0	0	0		0	0	0	0	0	0	0	0	0	0	0	0	0	0	0	0	0.0392962	Cellular organisms;Bacteria;Cyanobacteria;Cyanobacteria (class);ML635J-21
OTU_1930	0	0	0	0	0	0	0	0	0	0	0	0	0	0	0	0		0	0	0	0	0	0.038092	0	0	0	0	0	0	0	0	0	0	0	Cellular organisms;Bacteria;Cyanobacteria;Cyanobacteria (class);ML635J-21
OTU_1005	0	0	0	0	0	0	0	0	0	0	0	0	0	0	0	0		0.281793	0	0	0	0.0716003	0	0	0	0	0	0	0	0	0	0	0	0	Cellular organisms;Bacteria;Cyanobacteria;Cyanobacteria (class);ML635J-21
OTU_497	0	0	0	0	0	0	0.596957	0	0	0	0	0	0	0	0	0		0	0	0	0.00659457	0	0	0	0	0	0.0889726	0	0	0	0	0	0	0	Cellular organisms;Bacteria;Cyanobacteria;Cyanobacteria (class);ML635J-21
OTU_1920	0	0	0	0	0	0.0409899	0	0	0	0	0	0	0	0	0	0		0	0	0	0	0	0	0	0	0	0.0314021	0	0	0	0	0	0	0	Cellular organisms;Bacteria;Cyanobacteria;Cyanobacteria (class);ML635J-21
OTU_683	0	0	0	0	0	0	0	0	0	0	0	0	0	0	0	0		0	0	0	0	0	0	0.363763	0	0	0	0	0	0	0	0	0	0	Cellular organisms;Bacteria;Cyanobacteria;Cyanobacteria (class);Chroococcidiopsis Comontiellaceae Gleocapsopsis cluster;Chroococcidiopsis
OTU_732	0	0	0	0	0	0	0	0	0	0	0	0	0	0	0.425885	0		0	0	0	0	0	0	0	0	0	0	0	0	0	0	0	0	0	Cellular organisms;Bacteria;Cyanobacteria;Cyanobacteria (class);Chroococcidiopsis Comontiellaceae Gleocapsopsis cluster;Chroococcidiopsis
OTU_75	0	0	0	0	0	0	0	0	0	0	0	0	0	0	0	0		0	0	0	0	0	0	11.7333	0	0	0.141309	0	0	0	0	0	0	0	Cellular organisms;Bacteria;Cyanobacteria;Cyanobacteria (class);Chroococcidiopsis Comontiellaceae Gleocapsopsis cluster
OTU_1402	0	0	0	0	0	0	0	0	0	0	0	0	0	0	0	0		0	0	0	0	0	0	0	0.137559	0	0	0	0	0	0	0	0	0	Cellular organisms;Bacteria;Cyanobacteria;Cyanobacteria (class);Chroococcales;Xenococcus and Stanieria Cluster;Stanieria Cluster 2
OTU_710	0	0	0	0	0	0	0	0	0	0	0	0	0	0	0.785398	0		0	0	0	0	0	0	0	0	0	0	0	0	0	0	0	0	0	Cellular organisms;Bacteria;Cyanobacteria;Cyanobacteria (class)
OTU_1856	0	0	0	0	0	0	0	0	0	0	0	0	0	0	0	0		0	0	0	0	0	0	0	0	0	0	0.14251	0	0	0	0	0	0	Cellular organisms;Bacteria;Chloroflexi;Thermomicrobia;JG30-KF-CM45
OTU_1991	0	0	0	0	0	0	0	0	0	0	0	0	0	0	0	0		0	0	0	0	0	0	0.0735266	0	0	0	0	0	0	0	0	0	0	Cellular organisms;Bacteria;Chloroflexi;Thermomicrobia;JG30-KF-CM45
OTU_1925	0	0	0	0	0	0	0	0	0	0	0	0	0	0	0	0		0	0	0	0	0.0613717	0	0	0	0	0	0	0	0	0	0	0	0	Cellular organisms;Bacteria;Chloroflexi;Thermomicrobia;JG30-KF-CM45
OTU_1906	0	0	0	0	0	0.0102475	0	0	0	0	0	0	0	0	0	0		0	0	0	0	0	0	0	0	0	0	0	0	0	0	0	0	0	Cellular organisms;Bacteria;Chloroflexi;Thermomicrobia;JG30-KF-CM45
OTU_1575	0	0	0	0	0	0.112722	0	0	0	0	0	0	0	0	0	0		0	0	0	0	0	0	0	0	0	0	0	0	0	0	0	0	0	Cellular organisms;Bacteria;Chloroflexi;Thermomicrobia;JG30-KF-CM45
OTU_2119	0	0	0.00603355	0	0	0.0666086	0	0	0.0080032	0	0	0	0	0.0651929	0	0		0	0	0	0	0	0	0	0	0	0	0	0	0	0	0	0	0	Cellular organisms;Bacteria;Chloroflexi;Thermomicrobia;JG30-KF-CM45
OTU_2904	0.0348918	0	0	0	0	0	0	0	0	0	0	0	0	0	0	0		0	0	0	0	0	0	0	0	0	0	0	0	0	0	0	0	0	Cellular organisms;Bacteria;Chloroflexi;Thermomicrobia;JG30-KF-CM45
OTU_2377	0.151198	0	0	0	0	0	0	0	0	0	0	0	0	0	0	0		0	0	0	0	0	0	0	0	0	0	0	0	0	0	0	0	0	Cellular organisms;Bacteria;Chloroflexi;Thermomicrobia;JG30-KF-CM45
OTU_1443	0	0	0	0	0	0	0	0	0	0	0	0	0	0	0	0		0	0	0	0	0	0	0	0.137559	0	0	0	0	0	0	0	0	0	Cellular organisms;Bacteria;Chloroflexi;MSB-5B2
OTU_1734	0	0	0	0	0	0	0	0	0	0	0	0	0	0	0	0		0	0	0	0	0	0	0	0.0171949	0	0	0	0	0	0	0	0	0	Cellular organisms;Bacteria;Chloroflexi;Ktedonobacteria;Ktedonobacterales
OTU_927	0	0	0	0	0	0	0	0	0	0	0	0	0	0	0	0		0	0	0	0	0	0	0.00386982	0	0	0	0	0	0	0	0	0	0	Cellular organisms;Bacteria;Chloroflexi;Ktedonobacteria;JG30-KF-CM66
OTU_3228	0	0	0	0	0	0	0	0	0	0	0	0	0	0	0	0		0	0	0	0	0	0.00423245	0	0	0	0	0	0	0	0	0	0	0	Cellular organisms;Bacteria;Chloroflexi;Ktedonobacteria;JG30-KF-CM66
OTU_372	0	0	0	0	0	0	0	0	0	0	0	0	0	0	0	0		0.0313103	0	0	0	0	0	0	0	0	0	0	0	0	0	0	0	0	Cellular organisms;Bacteria;Chloroflexi;Ktedonobacteria;JG30-KF-CM66
OTU_317	0	0	0	0	0	0	0	0	0	0	0	0	0	0.0355598	0	0		0	0	0	0	0	0	0	0	0	0	0	0	0	0	0	0	0	Cellular organisms;Bacteria;Chloroflexi;Ktedonobacteria;JG30-KF-CM66
OTU_833	0	0	0	0	0	0	0	0	0	0	0	0	0	0.195579	0	0		0	0	0	0	0	0	0	0	0	0	0	0	0	0	0	0	0	Cellular organisms;Bacteria;Chloroflexi;Ktedonobacteria;JG30-KF-CM66
OTU_932	0	0	0	0	0	0	0	0	0	0	0	0	0	0.308185	0	0		0	0	0	0	0	0	0	0	0	0	0	0	0	0	0	0	0	Cellular organisms;Bacteria;Chloroflexi;Ktedonobacteria;JG30-KF-CM66
OTU_822	0	0	0	0	0	0	0.151686	0	0	0	0	0	0	0	0	0		0	0	0	0	0	0	0	0	0	0	0	0	0	0	0	0	0	Cellular organisms;Bacteria;Chloroflexi;Ktedonobacteria;JG30-KF-CM66
OTU_381	0.0116306	0	0	0	0	0	0	0	0	0	0	0	0	0	0	0		0	0	0	0	0	0	0	0	0	0	0	0	0	0	0	0	0	Cellular organisms;Bacteria;Chloroflexi;Ktedonobacteria;JG30-KF-CM66
OTU_1634	0	0	0	0	0	0	0	0	0	0	0	0	0	0	0	0		0	0	0	0	0	0	0	0	0	0	0	0.122162	0	0	0	0	0	Cellular organisms;Bacteria;Chloroflexi;Chloroflexi Subdivision 8 - TK10
OTU_2065	0	0	0	0	0	0	0	0	0	0	0	0	0	0	0	0		0	0	0	0	0	0	0	0	0	0	0	0	0.0626223	0	0	0	0	Cellular organisms;Bacteria;Chloroflexi;Chloroflexi Subdivision 6;vadinBA26
OTU_3140	0	0	0	0	0	0	0	0	0	0	0	0	0	0	0	0		0	0	0	0	0	0	0	0	0	0	0	0.00718597	0	0.00478469	0	0	0	Cellular organisms;Bacteria;Chloroflexi;Chloroflexi Subdivision 6;vadinBA26
OTU_2740	0	0	0	0	0	0	0	0	0	0	0	0	0	0	0	0		0	0	0	0	0.0153429	0	0	0	0	0	0	0	0	0	0	0	0	Cellular organisms;Bacteria;Chloroflexi;Chloroflexi Subdivision 6;vadinBA26
OTU_937	0	0	0	0	0	0	0	0	0	0	0	0	0	0	0	0		0	0	0.266402	0	0	0	0	0	0	0	0	0	0	0	0	0	0	Cellular organisms;Bacteria;Chloroflexi;Chloroflexi Subdivision 6;vadinBA26
OTU_2694	0	0	0.00603355	0	0	0.00512374	0	0.00911743	0	0	0	0	0	0	0	0		0	0	0	0	0	0	0	0	0	0	0	0	0	0	0	0	0	Cellular organisms;Bacteria;Chloroflexi;Chloroflexi Subdivision 6;vadinBA26
OTU_2858	0	0.00771248	0	0	0	0	0	0	0	0	0	0	0	0	0	0		0	0	0	0	0	0	0	0	0	0	0	0	0	0	0	0	0	Cellular organisms;Bacteria;Chloroflexi;Chloroflexi Subdivision 6;vadinBA26
OTU_2947	0	0.00771248	0	0.00881135	0	0	0	0	0	0	0	0	0	0	0	0		0	0	0	0	0	0	0	0	0	0	0	0	0	0	0	0	0	Cellular organisms;Bacteria;Chloroflexi;Chloroflexi Subdivision 6;vadinBA26
OTU_1937	0	0	0	0	0	0	0	0	0	0	0	0	0	0	0	0		0.0521839	0	0	0	0	0	0	0	0	0	0	0.00718597	0	0	0	0	0	Cellular organisms;Bacteria;Chloroflexi;Chloroflexi Subdivision 6;Sh765B-AG-111
OTU_1824	0	0	0	0	0	0	0	0	0	0	0	0	0	0	0.0110619	0		0	0.0822368	0	0	0	0	0	0	0	0	0	0	0	0	0	0	0	Cellular organisms;Bacteria;Chloroflexi;Chloroflexi Subdivision 6;Sh765B-AG-111
OTU_1232	0	0	0	0	0	0	0	0	0	0	0	0	0	0	0.0110619	0		0.0104368	0.169956	0	0	0	0	0	0	0	0	0	0	0	0	0	0	0	Cellular organisms;Bacteria;Chloroflexi;Chloroflexi Subdivision 6;Sh765B-AG-111
OTU_1975	0	0	0	0	0	0	0	0	0	0	0	0	0	0	0	0		0	0	0	0	0	0	0	0	0	0	0	0	0	0.0574163	0	0	0	Cellular organisms;Bacteria;Chloroflexi;Chloroflexi Subdivision 6;S085
OTU_453	0	0	0	0	0	0	0	0	0	0	0	0	0	0	0	0		0	0	0	1.26616	0	0	0	0	0	0	0	0	0	0	0	0.00891424	0	Cellular organisms;Bacteria;Chloroflexi;Chloroflexi Subdivision 6;S085
OTU_1648	0	0	0	0	0	0	0	0	0	0	0	0	0	0.112606	0	0		0	0	0	0	0	0	0	0	0	0	0	0	0	0	0	0	0	Cellular organisms;Bacteria;Chloroflexi;Chloroflexi Subdivision 6;S085
OTU_1415	0	0	0	0	0	0	0	0	0.0240096	0	0	0	0	0	0	0		0	0	0	0	0	0	0	0	0	0.104674	0	0	0	0.110048	0	0	0	Cellular organisms;Bacteria;Chloroflexi;Chloroflexi Subdivision 6;S085
OTU_1894	0	0	0	0	0	0	0.0244654	0	0	0	0	0	0	0	0	0		0.0782758	0	0	0	0	0	0	0	0	0	0	0	0	0	0	0	0	Cellular organisms;Bacteria;Chloroflexi;Chloroflexi Subdivision 6;S085
OTU_521	0	0	0	0	0.358774	0.00512374	0	0	0	0	0	0	0	0	0	0		0.00521839	0	0	0	0	0	0	0	0	0	0.00527816	0	0	0	0	0	0	Cellular organisms;Bacteria;Chloroflexi;Chloroflexi Subdivision 6;S085
OTU_1950	0	0	0	0	0	0	0	0	0	0	0	0	0	0	0	0		0	0	0	0	0	0	0	0.0687797	0	0	0	0	0	0	0	0	0	Cellular organisms;Bacteria;Chloroflexi;Chloroflexi Subdivision 6;Napoli-4B-65
OTU_2183	0	0	0	0	0	0	0	0	0	0	0	0	0	0	0	0		0.0313103	0	0	0	0	0	0	0	0	0	0	0	0	0	0	0	0	Cellular organisms;Bacteria;Chloroflexi;Chloroflexi Subdivision 6;Napoli-4B-65
OTU_3286	0	0	0	0	0	0	0	0	0	0	0	0	0	0	0	0		0	0	0	0	0	0	0	0	0	0	0	0	0	0	0	0	0.00873248	Cellular organisms;Bacteria;Chloroflexi;Chloroflexi Subdivision 6;GIF9
OTU_1728	0	0	0	0	0	0	0	0	0	0	0	0	0	0	0	0		0	0	0.0992478	0	0	0	0	0	0	0	0	0	0	0	0	0	0	Cellular organisms;Bacteria;Chloroflexi;Chloroflexi Subdivision 6;GIF9
OTU_2762	0	0	0	0	0	0	0	0	0	0	0	0	0	0	0	0		0	0	0	0	0	0	0	0.0286582	0	0	0	0	0	0	0	0	0	Cellular organisms;Bacteria;Chloroflexi;Chloroflexi Subdivision 6;GIF3
OTU_2806	0	0	0	0	0	0.0102475	0	0	0	0	0	0	0	0	0	0		0	0	0	0	0	0	0	0	0	0	0	0	0	0	0	0	0	Cellular organisms;Bacteria;Chloroflexi;Chloroflexi Subdivision 6;GIF3
OTU_1082	0	0	0	0	0	0	0	0	0	0	0	0	0	0	0	0		0.0260919	0	0.177601	0	0	0	0	0	0	0	0	0	0	0	0	0	0	Cellular organisms;Bacteria;Chloroflexi;Chloroflexi Subdivision 6;FW22
OTU_2960	0	0	0	0	0	0	0	0	0	0	0	0	0	0	0	0		0	0	0	0	0	0	0	0.0229266	0	0	0	0	0	0	0	0	0	Cellular organisms;Bacteria;Chloroflexi;Chloroflexi Subdivision 6;FS118-62B-02
OTU_2875	0	0	0	0	0	0.0102475	0	0	0	0	0	0	0	0	0	0		0	0	0	0	0	0	0	0	0	0	0	0	0	0	0	0	0	Cellular organisms;Bacteria;Chloroflexi;Chloroflexi Subdivision 6;FS118-62B-02
OTU_2777	0	0	0	0	0	0	0	0	0	0	0	0	0	0	0	0		0	0	0	0	0	0	0	0.0171949	0	0	0	0	0	0	0	0	0	Cellular organisms;Bacteria;Chloroflexi;Chloroflexi Subdivision 6
OTU_1918	0	0	0	0	0	0	0	0	0	0	0	0	0	0	0	0		0	0	0	0	0	0	0	0	0	0	0	0	0.00782779	0	0	0	0	Cellular organisms;Bacteria;Chloroflexi;Chloroflexi Subdivision 5 - SAR202 clade
OTU_798	0	0	0	0	0	0	0	0	0	0	0	0	0	0	0	0		0	0	0	0	0	0	0	0	0.00405088	0	0	0	0	0	0	0	0	Cellular organisms;Bacteria;Chloroflexi;Chloroflexi Subdivision 5 - SAR202 clade
OTU_1849	0	0	0	0	0	0	0	0	0	0	0	0	0	0	0	0		0	0	0	0	0	0	0.0619171	0	0	0	0	0	0	0	0	0	0	Cellular organisms;Bacteria;Chloroflexi;Chloroflexi Subdivision 5 - SAR202 clade
OTU_1551	0	0	0	0	0	0	0	0	0	0	0	0	0	0	0	0		0	0	0	0	0	0	0.0657869	0	0	0	0	0	0	0	0	0	0	Cellular organisms;Bacteria;Chloroflexi;Chloroflexi Subdivision 5 - SAR202 clade
OTU_746	0	0	0	0	0	0	0	0	0	0	0	0	0	0	0	0		0	0	0	0	0	0	0.297976	0	0	0	0	0	0	0	0	0	0	Cellular organisms;Bacteria;Chloroflexi;Chloroflexi Subdivision 5 - SAR202 clade
OTU_1305	0	0	0	0	0	0	0	0	0	0	0	0	0	0	0	0		0	0	0	0	0.194344	0	0	0	0	0	0	0	0	0	0	0	0	Cellular organisms;Bacteria;Chloroflexi;Chloroflexi Subdivision 5 - SAR202 clade
OTU_2653	0	0	0	0	0	0	0	0	0	0	0	0	0	0	0	0		0	0	0	0.00659457	0	0	0	0	0	0	0	0	0	0	0	0	0	Cellular organisms;Bacteria;Chloroflexi;Chloroflexi Subdivision 5 - SAR202 clade
OTU_1972	0	0	0	0	0	0	0	0	0	0	0	0	0	0	0	0		0.0678391	0	0	0	0	0	0	0	0	0	0	0	0	0	0	0	0	Cellular organisms;Bacteria;Chloroflexi;Chloroflexi Subdivision 5 - SAR202 clade
OTU_2139	0	0	0	0	0	0	0	0	0	0	0	0	0	0	0	0.0512663		0	0	0	0	0	0	0	0	0	0	0	0	0.0547945	0	0	0	0	Cellular organisms;Bacteria;Chloroflexi;Chloroflexi Subdivision 5 - SAR202 clade
OTU_264	0	0	0	0	0	0	0	0	0	0	0	0	0	0	0.0165929	0		0	0	0	0	0	0	0	0	0	0	0	0	0	0	0	0	0	Cellular organisms;Bacteria;Chloroflexi;Chloroflexi Subdivision 5 - SAR202 clade
OTU_2566	0	0	0	0	0	0	0	0	0	0	0	0	0	0.00592663	0	0		0	0	0	0	0	0	0	0	0	0	0	0	0	0	0	0	0	Cellular organisms;Bacteria;Chloroflexi;Chloroflexi Subdivision 5 - SAR202 clade
OTU_2323	0	0	0	0	0	0	0	0	0	0	0	0	0	0.0296331	0	0		0	0	0	0	0	0	0	0	0	0	0	0	0	0	0	0	0	Cellular organisms;Bacteria;Chloroflexi;Chloroflexi Subdivision 5 - SAR202 clade
OTU_717	0	0	0	0	0	0	0	0	0	0	0	0	0	0.0414864	0	0		0	0	0	0	0	0	0	0	0	0	0	0	0	0	0	0	0	Cellular organisms;Bacteria;Chloroflexi;Chloroflexi Subdivision 5 - SAR202 clade
OTU_397	0	0	0	0	0	0	0	0	0	0	0	0	0	0.0829728	0	0		0	0	0	0	0	0	0	0	0	0	0	0	0	0	0	0	0	Cellular organisms;Bacteria;Chloroflexi;Chloroflexi Subdivision 5 - SAR202 clade
OTU_1736	0	0	0	0	0	0	0	0	0	0	0	0	0	0.0888994	0	0		0	0	0	0	0	0	0	0	0	0	0	0	0	0	0	0	0	Cellular organisms;Bacteria;Chloroflexi;Chloroflexi Subdivision 5 - SAR202 clade
OTU_1865	0	0	0	0	0	0	0	0	0	0	0	0	0	0.0888994	0	0		0	0	0	0	0	0	0	0	0	0	0	0	0	0	0	0	0	Cellular organisms;Bacteria;Chloroflexi;Chloroflexi Subdivision 5 - SAR202 clade
OTU_1902	0	0	0	0	0	0	0	0	0	0	0	0	0	0.0888994	0	0		0	0	0	0	0	0	0	0	0	0	0	0	0	0	0	0	0	Cellular organisms;Bacteria;Chloroflexi;Chloroflexi Subdivision 5 - SAR202 clade
OTU_1752	0	0	0	0	0	0	0	0	0	0	0	0	0	0.100753	0	0		0	0	0	0	0	0	0	0	0	0	0	0	0	0	0	0	0	Cellular organisms;Bacteria;Chloroflexi;Chloroflexi Subdivision 5 - SAR202 clade
OTU_1405	0	0	0	0	0	0	0	0	0	0	0	0	0	0.100753	0	0		0	0	0	0	0	0	0	0	0	0	0	0	0	0	0	0	0.00436624	Cellular organisms;Bacteria;Chloroflexi;Chloroflexi Subdivision 5 - SAR202 clade
OTU_1209	0	0	0	0	0	0	0	0	0	0	0	0	0	0.171872	0	0		0	0	0	0	0	0	0	0	0	0	0	0	0	0	0	0	0	Cellular organisms;Bacteria;Chloroflexi;Chloroflexi Subdivision 5 - SAR202 clade
OTU_1221	0	0	0	0	0	0	0	0	0	0	0	0	0	0.183725	0	0		0	0	0	0	0	0	0	0	0	0	0	0	0	0	0	0	0	Cellular organisms;Bacteria;Chloroflexi;Chloroflexi Subdivision 5 - SAR202 clade
OTU_331	0	0	0	0	0	0	0	0	0	0	0	0	0	0.237065	0	0		0	0	0	0	0	0	0	0	0	0	0	0	0	0	0	0	0	Cellular organisms;Bacteria;Chloroflexi;Chloroflexi Subdivision 5 - SAR202 clade
OTU_343	0	0	0	0	0	0	0	0	0	0	0	0	0	0.426717	0	0		0	0	0	0	0	0	0	0	0	0	0	0	0	0	0	0	0	Cellular organisms;Bacteria;Chloroflexi;Chloroflexi Subdivision 5 - SAR202 clade
OTU_2029	0	0	0	0	0	0	0	0	0	0	0	0	0	0.43857	0.0276549	0		0	0	0	0	0	0	0	0	0	0	0	0	0	0	0	0	0	Cellular organisms;Bacteria;Chloroflexi;Chloroflexi Subdivision 5 - SAR202 clade
OTU_176	0	0	0	0	0	0	0	0	0	0	0	0	0	0.52747	0	0.107659		0	0	0	0	0	0	0	0	0	0	0	0	0	0	0	0	0	Cellular organisms;Bacteria;Chloroflexi;Chloroflexi Subdivision 5 - SAR202 clade
OTU_97	0	0	0	0	0	0.020495	0	0	0	0	0	0	0	0.207432	0	0		0.166988	0	0	0.0527565	0	0	0	0	0	0.518135	0	0	0	0	0	0	0	Cellular organisms;Bacteria;Chloroflexi;Chloroflexi Subdivision 5 - SAR202 clade
OTU_570	0	0	0	0	0	0.12297	0.577384	0	0	0	0	0	0	0.397084	0	0		0	0	0	0.151675	0	0	0	0	0	0.0314021	0	0	0	0	0	0	0	Cellular organisms;Bacteria;Chloroflexi;Chloroflexi Subdivision 5 - SAR202 clade
OTU_582	0	0	0	0	0	0.512374	0	0	0	0	0	0	0	0	0	0		0	0	0	0	0	0	0	0	0	0	0	0	0	0	0	0	0	Cellular organisms;Bacteria;Chloroflexi;Chloroflexi Subdivision 5 - SAR202 clade
OTU_1238	0.0697837	0	0	0	0	0	0	0	0	0	0	0	0	0	0	0		0	0	0	0	0	0	0	0	0	0	0	0	0	0	0	0	0	Cellular organisms;Bacteria;Chloroflexi;Chloroflexi Subdivision 5 - SAR202 clade
OTU_837	0.0930449	0	0	0	0	0	0	0.0273523	0	0	0	0	0	0.047413	0	0.261458		0	0	0	0	0	0	0	0	0	0	0	0	0	0	0	0	0	Cellular organisms;Bacteria;Chloroflexi;Chloroflexi Subdivision 5 - SAR202 clade
OTU_1242	0.174459	0	0	0	0	0	0	0	0	0	0	0	0	0.124459	0	0		0.0156552	0	0	0.118702	0	0	0	0	0	0	0	0	0	0	0	0	0	Cellular organisms;Bacteria;Chloroflexi;Chloroflexi Subdivision 5 - SAR202 clade
OTU_1723	0	0	0	0	0	0	0	0	0	0	0	0	0	0.0237065	0	0		0	0	0	0	0	0	0	0	0	0	0	0	0	0	0	0	0	Cellular organisms;Bacteria;Chloroflexi;Chloroflexi Subdivision 2
OTU_3127	0.0348918	0	0	0	0	0	0	0	0	0	0	0	0	0	0	0		0	0	0	0	0	0	0	0	0	0	0	0	0	0	0	0	0	Cellular organisms;Bacteria;Chloroflexi;Chloroflexi Subdivision 2
OTU_1189	0	0	0	0	0	0	0	0	0	0	0	0	0	0	0	0.00512663		0	0.235746	0	0	0	0	0.00386982	0	0	0	0	0	0	0	0	0	0	Cellular organisms;Bacteria;Chloroflexi;Chloroflexi Subdivision 13
OTU_2191	0	0	0	0	0	0	0	0	0.0080032	0	0	0	0	0	0	0		0.0156552	0	0	0	0	0	0	0	0	0	0	0	0	0	0	0	0.0261974	Cellular organisms;Bacteria;Chloroflexi;Chloroflexi Subdivision 13
OTU_349	0	0	0	0	0	0	0	0	0	0	0	0	0	0	0	0		0	0	0	0	0	0	0	0	0	0	0	0	0	0	0	2.48707	0	Cellular organisms;Bacteria;Chloroflexi;Chloroflexi Subdivision 10;KD4-96
OTU_1049	0	0	0	0	0	0	0	0	0	0	0	0	0	0	0.0719027	0		0	0	0	0	0.0153429	0	0	0	0	0	0	0.323369	0	0	0	0	0	Cellular organisms;Bacteria;Chloroflexi;Chloroflexi Subdivision 10;KD4-96
OTU_1777	0	0	0	0	0	0	0	0	0	0	0	0	0	0	0.110619	0		0	0	0	0	0.0051143	0	0	0	0	0	0	0	0	0	0	0	0	Cellular organisms;Bacteria;Chloroflexi;Chloroflexi Subdivision 10;KD4-96
OTU_2071	0	0	0	0	0	0	0	0	0	0	0	0	0	0	0	0		0	0	0	0	0	0	0	0.0458532	0	0	0	0	0	0	0	0	0	Cellular organisms;Bacteria;Chloroflexi;Chloroflexi Subdivision 10;Gitt-GS-136
OTU_1994	0	0	0	0	0	0	0	0	0	0	0	0	0	0	0	0		0	0	0	0	0.051143	0	0	0	0	0	0	0	0	0	0	0	0	Cellular organisms;Bacteria;Chloroflexi;Chloroflexi (Class);Unknown Chloroflexi (Class) order
OTU_627	0	0	0	0	0	0	0	0	0.0080032	0	0	0	0	0	0	0		0	0	0.480568	0	0	0	0	0	0	0	0	0	0	0	0	0	0	Cellular organisms;Bacteria;Chloroflexi;Chloroflexi (Class);Unknown Chloroflexi (Class) order
OTU_2035	0	0	0.0965367	0	0	0	0	0	0	0	0	0	0	0	0	0		0	0	0	0	0	0	0	0	0	0	0	0	0	0	0	0	0	Cellular organisms;Bacteria;Chloroflexi;Chloroflexi (Class);AKIW781
OTU_3104	0	0	0	0	0	0	0	0	0	0	0	0	0	0	0	0.0153799		0	0	0	0	0	0	0	0	0	0	0	0	0	0	0	0	0	Cellular organisms;Bacteria;Chloroflexi;Caldilineae;Unknown Caldilineae order
OTU_2017	0	0	0	0	0	0	0	0	0	0	0	0	0	0	0	0		0	0.0548246	0	0	0	0	0	0	0	0	0	0	0	0	0	0	0	Cellular organisms;Bacteria;Chloroflexi;Caldilineae;Caldilineales;Unknown Caldilineales family
OTU_1960	0	0	0	0	0.0652316	0	0	0	0	0	0	0	0	0	0	0		0	0	0	0	0	0	0	0	0	0	0	0	0	0	0	0	0	Cellular organisms;Bacteria;Chloroflexi;Caldilineae;Caldilineales;Caldilineaceae
OTU_905	0	0	0	0	0	0.020495	0	0	0.0880352	0	0	0	0	0	0	0		0.0260919	0.115132	0.0574593	0	0	0	0	0.0114633	0	0	0	0	0	0	0	0	0	Cellular organisms;Bacteria;Chloroflexi;Anaerolineae;Anaerolineales;Anaerolineaceae
OTU_1753	0	0	0	0	0	0	0	0	0	0	0	0	0	0	0	0		0	0.0657895	0	0	0	0	0.00386982	0	0	0	0	0	0	0	0	0	0	Cellular organisms;Bacteria;Chloroflexi;Anaerolineae
OTU_944	0	0	0	0	0	0	0	0	0	0	0	0	0	0	0	0.00512663		0	0	0	0.0131891	0	0	0	0	0	0	0	0	0	0	0	0	0	Cellular organisms;Bacteria;Chloroflexi;Anaerolineae
OTU_1614	0	0	0	0	0	0	0	0	0	0	0	0	0	0.00592663	0	0		0.0678391	0	0	0	0	0	0	0.0229266	0	0	0	0	0	0.00478469	0	0	0	Cellular organisms;Bacteria;Chloroflexi;Anaerolineae
OTU_914	0	0	0	0	0	0	0	0	0	0	0	0	0	0.379304	0	0		0	0	0	0	0	0	0	0	0	0	0	0	0	0	0	0	0	Cellular organisms;Bacteria;Chloroflexi;Anaerolineae
OTU_772	0	0	0	0	0	0	0	0	0.0320128	0	0	0	0	0	0	0		0.0208736	0	0.391768	0	0	0	0	0	0	0	0	0	0	0	0	0	0	Cellular organisms;Bacteria;Chloroflexi;Anaerolineae
OTU_2116	0	0	0	0	0	0	0	0	0.0880352	0	0	0	0	0	0	0		0	0	0	0	0	0	0	0	0	0	0	0	0	0	0	0	0	Cellular organisms;Bacteria;Chloroflexi;Anaerolineae
OTU_1869	0	0	0	0.0352454	0	0	0	0	0	0	0	0	0	0	0	0		0.0469655	0	0	0	0	0	0	0	0	0	0	0	0	0	0	0	0	Cellular organisms;Bacteria;Chloroflexi;Anaerolineae
OTU_506	0	0.00771248	0	0	0	0	0	0	0	0	0	0	0	0.160019	0	0		0	0	0	0	0	0	0	0	0	0	0	0	0	0	0	0.953824	0	Cellular organisms;Bacteria;Chloroflexi;Anaerolineae
OTU_2313	0	0	0	0	0	0	0	0	0	0	0	0	0	0	0	0		0.0365287	0	0	0	0	0	0	0	0	0	0	0	0	0	0	0	0	Cellular organisms;Bacteria;Chlorobi;Ignavibacteria;Ignavibacteriales
OTU_1270	0	0	0	0	0	0	0	0.00911743	0	0	0	0	0	0	0	0		0	0	0	0	0	0	0	0	0	0	0	0	0	0	0	0	0	Cellular organisms;Bacteria;Chlorobi;Ignavibacteria;Ignavibacteriales
OTU_2636	0.0348918	0	0	0	0	0	0	0	0	0	0	0	0	0	0	0		0	0	0	0	0	0	0	0	0	0	0	0	0	0	0	0	0	Cellular organisms;Bacteria;Chlamydiae;Chlamydiae (class);Chlamydiales;Parachlamydiaceae;Unknown Parachlamydiaceae genus
OTU_2509	0	0	0	0	0	0	0	0	0	0	0	0	0	0	0	0		0	0	0	0	0	0	0	0.0401215	0	0	0	0	0	0	0	0	0	Cellular organisms;Bacteria;Candidate division WS3
OTU_2047	0	0	0	0	0	0	0	0	0	0	0	0	0	0	0	0		0.0782758	0	0	0	0	0	0	0	0	0	0	0	0	0	0	0	0	Cellular organisms;Bacteria;Candidate division WS3
OTU_2435	0	0	0	0	0	0	0	0	0.0320128	0	0	0	0	0	0	0		0	0	0	0	0	0	0	0	0	0	0	0	0	0	0	0	0	Cellular organisms;Bacteria;Candidate division WS3
OTU_2364	0	0	0	0	0	0	0	0	0.040016	0	0	0	0	0	0	0		0.0208736	0	0	0	0	0	0	0	0	0	0	0	0	0	0	0	0	Cellular organisms;Bacteria;Candidate division WS3
OTU_2439	0	0	0	0	0.0260926	0	0	0	0	0	0	0	0	0	0	0		0	0	0	0	0	0	0	0	0	0	0	0	0	0	0	0	0	Cellular organisms;Bacteria;Candidate division WS3
OTU_1697	0	0	0	0	0	0	0	0	0	0	0	0	0	0	0	0		0	0	0	0	0	0	0	0.0745114	0	0	0	0	0	0	0	0.0178285	0	Cellular organisms;Bacteria;Candidate division TM6
OTU_1714	0	0	0	0	0	0	0	0	0	0	0	0	0	0	0	0		0.0887126	0	0	0	0	0	0	0	0	0	0	0	0	0	0	0	0	Cellular organisms;Bacteria;Candidate division TM6
OTU_2799	0	0	0	0	0	0	0	0	0	0	0	0	0	0	0	0.0153799		0	0	0	0	0	0	0	0	0	0	0	0	0	0	0	0	0	Cellular organisms;Bacteria;Candidate division TM6
OTU_2939	0	0	0	0	0	0	0	0	0.0240096	0	0	0	0	0	0	0		0	0	0	0	0	0	0	0	0	0	0	0	0	0	0	0	0	Cellular organisms;Bacteria;Candidate division TM6
OTU_1039	0	0	0	0	0.306588	0	0	0	0	0	0	0	0	0	0	0		0	0	0	0	0	0	0	0	0	0.0209347	0	0	0	0	0	0	0	Cellular organisms;Bacteria;Candidate division TM6
OTU_2723	0.0581531	0	0	0	0	0	0	0	0	0	0	0	0	0	0	0		0	0	0	0	0	0	0	0	0	0	0	0	0	0	0	0	0	Cellular organisms;Bacteria;Candidate division TM6
OTU_1250	0	0	0	0	0	0	0	0	0	0	0	0	0	0.183725	0	0		0	0	0	0	0	0	0	0	0	0	0	0	0	0	0	0	0	Cellular organisms;Bacteria;Candidate division SPAM
OTU_628	0	0	0	0	0	0	0	0	0.0560224	0	0	0	0	0	0	0		0	0.153509	0	0	0	0	0.135444	0.114633	0	0.0104674	0.147788	0	0	0	0	0	0.0349299	Cellular organisms;Bacteria;Candidate division SPAM
OTU_1178	0	0	0	0	0	0.16396	0	0	0	0	0	0	0	0	0	0		0	0	0	0	0	0	0	0	0	0	0	0	0	0	0	0	0	Cellular organisms;Bacteria;Candidate division SPAM
OTU_2605	0	0	0	0	0	0.0409899	0	0.200584	0.240096	0	0	0	0	0	0.149336	0.102533		0.234828	0.657895	0.632052	0	0.1074	0	0	0.492921	0.356477	0	0.131954	0.431158	0	0	0	0.35657	0	Cellular organisms;Bacteria;Candidate division OP9
OTU_137	0	0.0771248	0.10257	0.0176227	0	0.102475	0.00489309	0.145879	0.368147	0	0	0	0.00399553	0	0.0497788	0.0461396		1.44549	4.70943	2.73715	0	0.230144	0.0338596	0.119964	0.957185	0.571174	0.188413	1.30371	0.150905	0.0939335	0.105263	0.315972	0.900339	0.344933	Cellular organisms;Bacteria;Candidate division OP9
OTU_1386	0	0	0	0	0	0	0	0	0	0	0	0	0	0	0	0		0	0	0	0	0.0562574	0	0	0	0	0	0	0.150905	0	0	0	0	0	Cellular organisms;Bacteria;Candidate Division OP8
OTU_1153	0	0	0	0	0	0	0	0	0	0	0	0	0	0	0	0		0.0730575	0	0	0	0	0	0	0.149023	0	0	0	0	0	0	0	0	0	Cellular organisms;Bacteria;Candidate Division OP8
OTU_2405	0	0	0	0	0	0.0307424	0.00489309	0	0	0	0	0	0	0	0	0		0	0	0	0	0	0	0	0	0	0	0	0	0	0	0	0	0	Cellular organisms;Bacteria;Candidate Division OP8
OTU_1030	0	0	0	0	0.280496	0	0	0	0	0	0	0	0	0	0	0		0	0	0	0	0	0	0	0	0	0	0	0	0	0	0	0	0	Cellular organisms;Bacteria;Candidate Division OP8
OTU_2240	0	0	0	0	0	0	0	0	0	0	0	0	0	0	0	0		0	0	0	0	0	0	0	0.0515848	0	0	0	0	0	0	0	0	0	Cellular organisms;Bacteria;Candidate division OP3;OP3 subdivision I (NPL-UPA2)
OTU_1899	0	0	0	0	0	0	0	0	0	0	0	0	0	0	0	0		0	0	0	0	0	0	0	0	0	0	0	0	0	0	0	0	0.0567611	Cellular organisms;Bacteria;Candidate division OP3
OTU_1850	0	0	0	0	0	0	0	0	0	0	0	0	0	0	0	0		0	0	0	0	0	0	0	0	0	0.0471032	0	0	0	0	0	0	0.0436624	Cellular organisms;Bacteria;Candidate division OP3
OTU_2480	0	0	0	0	0	0	0	0	0	0	0	0	0	0	0	0		0	0	0	0	0	0	0	0.0286582	0	0	0	0	0	0	0	0	0	Cellular organisms;Bacteria;Candidate division OP3
OTU_1114	0	0	0	0	0	0	0	0	0	0	0	0	0	0	0	0		0.0887126	0	0	0	0	0	0	0	0.101272	0	0	0	0	0	0	0	0	Cellular organisms;Bacteria;Candidate division OP3
OTU_685	0	0	0	0	0	0	0	0	0	0	0	0	0	0	0	0.00512663		0	0.471491	0	0	0	0	0	0	0	0	0	0	0	0	0	0	0	Cellular organisms;Bacteria;Candidate division OP3
OTU_1219	0	0	0	0	0	0	0	0	0	0	0	0	0	0	0	0		0	0	0	0	0	0.143903	0	0	0	0	0	0	0	0	0	0	0	Cellular organisms;Bacteria;Candidate division GN04 (TA06)
OTU_2881	0	0	0	0	0	0	0	0	0	0	0	0	0	0	0.0110619	0		0	0	0	0	0	0	0	0	0	0	0	0	0	0	0	0	0	Cellular organisms;Bacteria;Candidate division GN04 (TA06)
OTU_3105	0	0	0	0	0	0	0	0	0.0640256	0	0	0	0	0	0	0		0	0	0	0	0	0	0	0	0	0	0	0	0	0	0	0	0	Cellular organisms;Bacteria;Candidate division GN04 (TA06)
OTU_2506	0	0	0	0	0.0456621	0	0	0	0	0	0	0	0	0	0	0		0	0	0	0	0	0	0	0	0	0	0	0	0	0	0	0	0	Cellular organisms;Bacteria;Candidate division GN04 (TA06)
OTU_3091	0	0	0	0	0	0	0	0	0	0	0	0	0	0	0	0		0	0	0	0	0	0	0.00773964	0	0	0	0	0	0	0	0	0	0	Cellular organisms;Bacteria;Candidate Division Caldithrix;Unknown Candidate Division Caldithrix genus
OTU_1863	0	0	0	0	0.0978474	0	0	0	0	0	0	0	0	0	0	0		0	0	0	0	0	0	0	0	0	0	0	0	0	0	0	0	0	Cellular organisms;Bacteria;Candidate Division Caldithrix;Unknown Candidate Division Caldithrix genus
OTU_3096	0	0	0	0	0	0	0	0	0	0	0	0	0	0	0	0		0	0	0	0	0	0	0	0	0	0	0	0	0	0	0	0.0178285	0	Cellular organisms;Bacteria;Candidate division BRC1
OTU_953	0	0	0	0	0.319635	0	0	0	0	0	0	0	0	0	0	0		0	0	0	0.0131891	0	0	0	0	0	0	0	0	0	0	0	0	0	Cellular organisms;Bacteria;Candidate division AC1 (TA06)
OTU_2430	0	0	0	0	0	0	0	0	0	0	0	0	0	0	0	0		0.0260919	0	0	0	0	0	0	0	0	0	0	0	0	0	0	0	0	Cellular organisms;Bacteria;BHI80-139
OTU_785	0	0	0	0	0	0	0.058717	0	0	0	0	0	0	0	0	0		0	0.279605	0	0	0	0	0	0	0	0	0	0	0	0	0	0	0	Cellular organisms;Bacteria;BHI80-139
OTU_1147	0	0	0	0	0	0	0	0	0	0	0	0	0	0	0	0		0.198299	0	0	0	0	0.160833	0	0	0	0	0	0	0	0	0	0	0	Cellular organisms;Bacteria;BD1-5
OTU_2337	0	0	0	0	0	0	0	0	0	0	0	0	0	0	0	0		0	0	0	0	0	0	0	0.0286582	0	0.00523368	0	0	0	0	0	0	0	Cellular organisms;Bacteria;Bacteroidetes;Sphingobacteria;Sphingobacteriales;WCHB1-69
OTU_737	0	0	0	0	0	0	0	0	0	0	0	0	0	0	0	0		0	0	0	0	0.0869432	0	0	0	0	0	0.0844505	0.337741	0	0	0	0	0	Cellular organisms;Bacteria;Bacteroidetes;Sphingobacteria;Sphingobacteriales;WCHB1-69
OTU_806	0	0	0	0	0	0	0	0	0	0	0	0	0	0	0	0		0	0	0.36565	0	0	0	0	0	0	0	0	0	0	0	0	0	0	Cellular organisms;Bacteria;Bacteroidetes;Sphingobacteria;Sphingobacteriales;WCHB1-69
OTU_940	0	0	0	0	0	0	0	0	0	0	0	0	0	0	0	0		0	0.29057	0	0	0	0	0.00386982	0	0	0	0	0	0	0	0	0	0	Cellular organisms;Bacteria;Bacteroidetes;Sphingobacteria;Sphingobacteriales;WCHB1-69
OTU_1319	0	0	0	0	0	0	0	0	0	0	0	0	0	0	0.154867	0		0	0	0	0	0	0	0	0	0	0	0	0	0	0	0	0	0	Cellular organisms;Bacteria;Bacteroidetes;Sphingobacteria;Sphingobacteriales;WCHB1-69
OTU_786	0	0	0	0	0	0	0	0	0.0320128	0	0	0	0	0	0	0		0	0	0.396991	0	0	0	0	0	0	0	0	0	0	0	0	0	0	Cellular organisms;Bacteria;Bacteroidetes;Sphingobacteria;Sphingobacteriales;WCHB1-69
OTU_597	0	0	0	0	0	0	0	0	0	0	0	0	0	0.746755	0	0		0	0	0	0	0	0	0	0	0	0	0	0	0	0	0	0	0	Cellular organisms;Bacteria;Bacteroidetes;Sphingobacteria;Sphingobacteriales;Unknown Sphingobacteriales family
OTU_2919	0	0	0	0	0	0	0	0	0	0	0.00503575	0	2.72095	0	0	0		0	0	0	0	0	0	0	0	0	0	0	0	0	0	0	0.00891424	0	Cellular organisms;Bacteria;Bacteroidetes;Sphingobacteria;Sphingobacteriales;Unknown Sphingobacteriales family
OTU_62	0	0	0	0	0	0	0	0	0	0	0.00503575	0	15.2349	0	0	0		0	0	0	0	0	0	0	0	0.00405088	0	0	0	0	0	0	0	0	Cellular organisms;Bacteria;Bacteroidetes;Sphingobacteria;Sphingobacteriales;Unknown Sphingobacteriales family
OTU_3100	0	0	0	0	0	0	0	0	0	0	0.0302145	0	10.8718	0	0	0		0	0	0	0	0	0	0	0	0	0	0	0	0	0	0	0	0	Cellular organisms;Bacteria;Bacteroidetes;Sphingobacteria;Sphingobacteriales;Unknown Sphingobacteriales family
OTU_1967	0	0	0	0	0	0.0461136	0	0	0	0	0	0	0	0	0	0		0	0	0	0	0	0	0	0	0	0	0	0	0	0	0	0	0	Cellular organisms;Bacteria;Bacteroidetes;Sphingobacteria;Sphingobacteriales;Unknown Sphingobacteriales family
OTU_2015	0	0	0	0	0	0.0717323	0	0	0	0	0	0	0	0	0	0		0	0	0	0	0	0	0	0	0	0	0	0	0	0	0	0	0	Cellular organisms;Bacteria;Bacteroidetes;Sphingobacteria;Sphingobacteriales;Unknown Sphingobacteriales family
OTU_2027	0.116306	0	0	0	0	0	0	0	0	0	0	0	0	0	0	0		0	0	0	0	0	0	0	0	0	0	0	0	0	0	0	0	0	Cellular organisms;Bacteria;Bacteroidetes;Sphingobacteria;Sphingobacteriales;Unknown Sphingobacteriales family
OTU_513	0.302396	0	0	0	0.339204	0	0	0	0	0	0	0	0	0	0	0		0	0	0	0	0.127858	0.135438	0	0	0	0	0	0	0	0	0	0	0	Cellular organisms;Bacteria;Bacteroidetes;Sphingobacteria;Sphingobacteriales;Unknown Sphingobacteriales family
OTU_539	0	0	0	0	0	0	0	0	0	0	0	0	0	0	0.221239	0		0	0	0	0	0	0	0	0	0	0	0	0	0	0	0	0	0	Cellular organisms;Bacteria;Bacteroidetes;Sphingobacteria;Sphingobacteriales;Sphingobacteriaceae;Sphingobacterium
OTU_634	0	0	0.205141	0.0528681	0	0	0	0	0.0640256	0	0	0	0	0	0.149336	0		0	0	0	0	0.0255715	0	0.0309586	0.0401215	0	0	0	0	0	0.0956938	0	0	0	Cellular organisms;Bacteria;Bacteroidetes;Sphingobacteria;Sphingobacteriales;Sphingobacteriaceae;Sphingobacterium
OTU_409	0	0.362487	0	0	0.0913242	0	0.166365	0	0	0	0	0	0	0.165946	0.0940265	0.0461396		0	0	0	0	0	0	0	0	0	0	0	0	0	0	0	0	0	Cellular organisms;Bacteria;Bacteroidetes;Sphingobacteria;Sphingobacteriales;Sphingobacteriaceae;Sphingobacterium
OTU_2804	0	0.439611	0.199107	0	0	0	0	0	0	0	0	0	0	0	0	0		0	0	0	0	0	0	0	0	0	0	0	0	0	0	0	0	0	Cellular organisms;Bacteria;Bacteroidetes;Sphingobacteria;Sphingobacteriales;Sphingobacteriaceae;Sphingobacterium
OTU_407	0.0697837	0	0	0	0	0.020495	0	0.145879	0	0	0	0	0	0.00592663	0	0.0256331		0.13046	0	0	0	0.255715	0.105811	0	0	0.105323	0	0	0	0	0	0	0.133714	0	Cellular organisms;Bacteria;Bacteroidetes;Sphingobacteria;Sphingobacteriales;Sphingobacteriaceae;Sphingobacterium
OTU_1070	0	0	0	0	0.241357	0.00512374	0	0	0	0	0	0	0	0	0	0		0	0	0	0	0	0	0	0	0	0	0	0	0	0	0	0	0	Cellular organisms;Bacteria;Bacteroidetes;Sphingobacteria;Sphingobacteriales;Sphingobacteriaceae;Pedobacter
OTU_280	0.0348918	0	0	0.273152	0.900196	0.322796	0.557812	0.492341	0.104042	0	0	0	0	0	0.0442478	0.0615195		0.104368	0	0	0.00659457	0.143201	0	0	0.137559	0.105323	0.214581	0.163623	0	0.273973	0.488038	0.19366	0	0	Cellular organisms;Bacteria;Bacteroidetes;Sphingobacteria;Sphingobacteriales;Sphingobacteriaceae;Pedobacter
OTU_2204	0.0814143	0	0	0	0	0	0	0	0	0	0	0	0	0	0	0		0	0	0	0	0	0	0	0	0	0	0	0	0	0	0	0	0	Cellular organisms;Bacteria;Bacteroidetes;Sphingobacteria;Sphingobacteriales;Sphingobacteriaceae;Pedobacter
OTU_239	0.441963	0	0	0.32602	0.221787	0.12297	0.445271	0.346462	0.120048	0	0	0	0	0	0	0.0974059		0	0.926535	0	0.204432	0.219915	0.105811	0	0.0687797	0.380783	0.136076	0	0	0	0	0	0	0.126621	Cellular organisms;Bacteria;Bacteroidetes;Sphingobacteria;Sphingobacteriales;Sphingobacteriaceae;Pedobacter
OTU_107	0	0	0	0	0	0.0358662	0	0	0	0	0	0	0	0	0.127212	0		0	0	0	0	0	0.17353	0	0	0	0	0	0	0	0.148325	0	0	0	Cellular organisms;Bacteria;Bacteroidetes;Sphingobacteria;Sphingobacteriales;Sphingobacteriaceae;Nubsella
OTU_503	0	0	0	0	0.0978474	0	0	0	0.272109	0.52901	0	0	0	0.272625	0.105088	0.0768994		0	0	0	0	0.0613717	0	0	0	0	0	0	0	0	0	0	0	0	Cellular organisms;Bacteria;Bacteroidetes;Sphingobacteria;Sphingobacteriales;Sphingobacteriaceae;Mucilaginibacter
OTU_615	0.0465224	0	0	0	0	0	0	0	0	0	0	0	0	0	0	0		0	0	0	0	0	0	0	0	0	0	0	0	0	0	0	0	0	Cellular organisms;Bacteria;Bacteroidetes;Sphingobacteria;Sphingobacteriales;Sphingobacteriaceae;Mucilaginibacter
OTU_3155	0	0	0	0	0	0	0	0	0	0	0	0	0	0	0	0		0	0	0	0.283566	0	0.00846489	0	0	0	0	0	0	0	0	0	0	0	Cellular organisms;Bacteria;Bacteroidetes;Sphingobacteria;Sphingobacteriales;Sphingobacteriaceae
OTU_1772	0	0.107975	0	0	0	0	0	0	0	0	0	0	0	0	0	0		0	0	0	0	0	0	0	0	0	0	0	0	0	0	0	0	0	Cellular organisms;Bacteria;Bacteroidetes;Sphingobacteria;Sphingobacteriales;Saprospiraceae;Aureispira
OTU_761	0	0	0	0	0	0	0	0	0	0	0	0	0	0	0	0		0	0	0.339532	0	0	0	0	0	0	0	0	0	0	0	0	0	0	Cellular organisms;Bacteria;Bacteroidetes;Sphingobacteria;Sphingobacteriales;Saprospiraceae
OTU_2244	0.0697837	0	0	0	0	0	0	0	0	0	0	0	0	0	0	0		0	0	0	0	0	0	0	0	0	0	0	0	0	0	0	0	0	Cellular organisms;Bacteria;Bacteroidetes;Sphingobacteria;Sphingobacteriales;Saprospiraceae
OTU_2679	0	0	0	0	0	0	0	0	0	0	0	0	0	0	0	0		0	0	0	0	0.0102286	0	0	0	0	0	0	0	0	0	0	0	0	Cellular organisms;Bacteria;Bacteroidetes;Sphingobacteria;Sphingobacteriales;NS11-12 marine group
OTU_450	0	0	0	0	0	0	0	0	0	0	0	0	0	0	0.0940265	0		0	0	0	0	0	0	0	0	0	0	0	0	0.180039	0	0	0	0	Cellular organisms;Bacteria;Bacteroidetes;Sphingobacteria;Sphingobacteriales;env.OPS 17
OTU_1638	0	0	0	0	0	0.0512374	0	0	0	0	0	0	0	0	0	0		0.0417471	0	0	0	0	0	0	0	0	0	0	0	0	0	0	0	0	Cellular organisms;Bacteria;Bacteroidetes;Sphingobacteria;Sphingobacteriales;env.OPS 17
OTU_2746	0	0	0	0	0	0.020495	0	0	0	0	0	0	0	0	0	0		0	0	0	0	0	0	0	0	0	0	0	0	0	0	0	0	0	Cellular organisms;Bacteria;Bacteroidetes;Sphingobacteria;Sphingobacteriales;CWT CU03-E12
OTU_3296	0	0	0	0	0	0	0	0	0	0	0	0	0	0	0	0		0	0	0	0	0	0	0	0.0114633	0	0	0	0	0	0	0	0	0	Cellular organisms;Bacteria;Bacteroidetes;Sphingobacteria;Sphingobacteriales;Chitinophagaceae;Unknown Chitinophagaceae genus
OTU_1168	0	0	0	0	0	0	0	0	0	0	0	0	0	0	0.165929	0		0	0	0	0	0	0	0	0	0	0	0	0	0	0	0	0	0	Cellular organisms;Bacteria;Bacteroidetes;Sphingobacteria;Sphingobacteriales;Chitinophagaceae;Unknown Chitinophagaceae genus
OTU_2215	0.0581531	0	0	0	0	0	0	0	0	0	0	0	0	0	0	0.0461396		0	0	0	0	0	0	0	0	0	0	0	0	0	0	0	0	0	Cellular organisms;Bacteria;Bacteroidetes;Sphingobacteria;Sphingobacteriales;Chitinophagaceae;Unknown Chitinophagaceae genus
OTU_3229	0	0	0	0	0	0	0	0	0	0	0	0	0	0	0	0		0	0	0	0	0	0	0	0	0	0	0	0	0	0	0	0	0.00873248	Cellular organisms;Bacteria;Bacteroidetes;Sphingobacteria;Sphingobacteriales;Chitinophagaceae;Segetibacter
OTU_1282	0.127937	0	0	0.13217	0	0	0	0	0	0	0	0	0	0	0	0		0	0	0	0	0	0	0	0	0	0	0	0	0	0	0	0	0	Cellular organisms;Bacteria;Bacteroidetes;Sphingobacteria;Sphingobacteriales;Chitinophagaceae;Segetibacter
OTU_3087	0	0	0	0	0	0	0	0	0	0	0	0	0	0	0	0		0	0	0	0	0	0	0	0	0	0	0.031669	0	0	0	0	0	0	Cellular organisms;Bacteria;Bacteroidetes;Sphingobacteria;Sphingobacteriales;Chitinophagaceae;Sediminibacterium
OTU_898	0	0	0	0	0	0	0	0	0	0	0	0	0	0	0	0		0	0	0	0	0.0051143	0	0.189621	0	0	0	0	0	0	0	0	0	0	Cellular organisms;Bacteria;Bacteroidetes;Sphingobacteria;Sphingobacteriales;Chitinophagaceae;Sediminibacterium
OTU_2692	0	0.269937	0	0.167416	0	0	0	0.0729395	0	0	0	0	0	0	0.160398	0		0	0	0	0	0	0	0	0	0.0688649	0.0785053	0	0	0.21135	0	0	0	0	Cellular organisms;Bacteria;Bacteroidetes;Sphingobacteria;Sphingobacteriales;Chitinophagaceae;Sediminibacterium
OTU_701	0.0581531	0	0	0	0	0	0	0.063822	0	0	0	0	0	0	0	0		0	0	0	0	0	0	0	0	0	0	0	0	0.438356	0	0	0	0	Cellular organisms;Bacteria;Bacteroidetes;Sphingobacteria;Sphingobacteriales;Chitinophagaceae;Sediminibacterium
OTU_346	0.0930449	0	0	0	0.0913242	0	0.381661	0	0.0960384	0	0	0	0	0.444497	0.0553097	0.0717728		0.146115	0	0	0	0	0.0973463	0	0.0859747	0	0	0	0	0	0	0	0	0	Cellular organisms;Bacteria;Bacteroidetes;Sphingobacteria;Sphingobacteriales;Chitinophagaceae;Sediminibacterium
OTU_126	0.116306	0	0	0.696097	0.143509	0.0614849	0	0.273523	0.168067	0	0	0	0	0.00592663	0.0387168	0.082026		0.151333	0	0.67384	0	0.0153429	0	0	0.126096	0	0.0575705	0	0	0	0	0	0	0	Cellular organisms;Bacteria;Bacteroidetes;Sphingobacteria;Sphingobacteriales;Chitinophagaceae;Sediminibacterium
OTU_119	0.267504	0	0	0.19385	0.834964	0.327919	0.822038	0.39205	0.504202	0	0	0	0	0	0	0		0	1.32127	0.538028	0.936428	0.317087	0.0973463	0	0.217802	0.226849	0.09944	0.438087	0.330555	0.305284	0.138756	0.295587	0.00891424	0.117888	Cellular organisms;Bacteria;Bacteroidetes;Sphingobacteria;Sphingobacteriales;Chitinophagaceae;Sediminibacterium
OTU_1890	0	0	0	0	0	0	0	0.145879	0	0	0	0	0	0	0	0		0	0	0	0	0	0	0	0	0	0	0	0	0	0	0	0	0	Cellular organisms;Bacteria;Bacteroidetes;Sphingobacteria;Sphingobacteriales;Chitinophagaceae;Parasegetibacter
OTU_1330	0	0	0	0	0	0	0	0	0	0	0	0	0	0	0	0		0	0	0	0	0.122743	0	0	0	0	0	0	0	0	0	0	0	0	Cellular organisms;Bacteria;Bacteroidetes;Sphingobacteria;Sphingobacteriales;Chitinophagaceae;Niabella;Niabella yanshanensis
OTU_1779	0	0	0	0	0	0	0	0	0	0	0	0	0	0	0	0		0	0	0	0	0	0	0	0	0	0	0	0	0	0	0	0	0.0742261	Cellular organisms;Bacteria;Bacteroidetes;Sphingobacteria;Sphingobacteriales;Chitinophagaceae;Flavisolibacter
OTU_1938	0	0	0	0	0	0.097351	0	0	0	0	0	0	0	0	0	0		0	0	0	0	0	0	0	0	0	0	0	0	0	0	0	0	0	Cellular organisms;Bacteria;Bacteroidetes;Sphingobacteria;Sphingobacteriales;Chitinophagaceae;Flavisolibacter
OTU_817	0	0	0	0	0	0	0	0	0	0	0	0	0	0	0	0		0	0	0	0	0	0	0	0	0	0.0157011	0	0.431158	0	0	0	0	0	Cellular organisms;Bacteria;Bacteroidetes;Sphingobacteria;Sphingobacteriales;Chitinophagaceae;Ferruginibacter
OTU_1481	0	0	0	0	0	0	0	0	0	0	0	0	0	0	0	0.0974059		0	0	0	0	0	0	0.00386982	0	0	0	0	0	0	0	0	0	0	Cellular organisms;Bacteria;Bacteroidetes;Sphingobacteria;Sphingobacteriales;Chitinophagaceae;Ferruginibacter
OTU_674	0	0	0	0	0	0	0	0	0	0	0	0	0	0.0533397	0	0		0	0	0	0	0	0	0	0	0	0	0	0	0	0	0	0	0	Cellular organisms;Bacteria;Bacteroidetes;Sphingobacteria;Sphingobacteriales;Chitinophagaceae;Ferruginibacter
OTU_2045	0	0	0	0	0	0	0	0	0.0640256	0	0	0	0	0	0	0		0	0	0	0	0	0	0	0	0	0	0	0	0	0	0	0	0	Cellular organisms;Bacteria;Bacteroidetes;Sphingobacteria;Sphingobacteriales;Chitinophagaceae;Ferruginibacter
OTU_2225	0	0	0	0	0	0	0	0	0	0	0	0	0	0	0	0		0.0313103	0	0	0	0	0	0	0	0	0	0	0	0	0	0	0	0	Cellular organisms;Bacteria;Bacteroidetes;Sphingobacteria;Sphingobacteriales;Chitinophagaceae;Chitinophaga;bacterium 14C13
OTU_583	0	0	0	0	0	0	0	0	0	0	0	0	0	0	0	0.0512663		0	0	0	0	0	0	0	0	0	0	0	0	0	0	0	0	0	Cellular organisms;Bacteria;Bacteroidetes;Sphingobacteria;Sphingobacteriales;Chitinophagaceae;Chitinophaga
OTU_1547	0	0	0	0	0	0	0	0	0	0	0	0	0	0	0.0995575	0		0	0	0	0	0	0	0	0	0	0	0	0	0	0	0	0	0	Cellular organisms;Bacteria;Bacteroidetes;Sphingobacteria;Sphingobacteriales;Chitinophagaceae;Chitinophaga
OTU_1859	0	0	0	0	0	0	0	0	0	0	0	0	0	0	0	0		0	0	0	0	0	0.0465569	0	0	0	0	0	0	0	0	0	0	0	Cellular organisms;Bacteria;Bacteroidetes;Sphingobacteria;Sphingobacteriales;Chitinophagaceae
OTU_1630	0	0	0	0	0	0	0	0	0	0	0	0	0	0	0.0884956	0		0	0	0	0	0	0	0	0	0	0	0	0	0	0	0	0	0	Cellular organisms;Bacteria;Bacteroidetes;Sphingobacteria;Sphingobacteriales;Chitinophagaceae
OTU_2030	0	0	0	0	0	0	0	0	0.0640256	0	0	0	0	0	0	0		0	0	0	0	0	0	0	0	0	0	0	0	0	0	0	0	0	Cellular organisms;Bacteria;Bacteroidetes;Sphingobacteria;Sphingobacteriales;Chitinophagaceae
OTU_1409	0	0	0	0	0	0	0	0	0.192077	0	0	0	0	0	0	0		0	0	0	0	0	0	0	0	0	0	0	0	0	0	0	0	0	Cellular organisms;Bacteria;Bacteroidetes;Sphingobacteria;Sphingobacteriales;Chitinophagaceae
OTU_2223	0	0	0	0	0	0.0358662	0	0	0	0	0	0	0	0	0	0		0	0	0	0	0	0	0	0	0	0	0	0	0	0	0	0	0	Cellular organisms;Bacteria;Bacteroidetes;Sphingobacteria;Sphingobacteriales;Chitinophagaceae
OTU_679	0	0	0	0	0	0.12297	0	0	0	0	0	0	0	0	0	0		0	0	0	0	0	0	0	0	0	0	0	0	0	0	0	0	0	Cellular organisms;Bacteria;Bacteroidetes;Sphingobacteria;Sphingobacteriales;Chitinophagaceae
OTU_745	0	0	0	0	0	0.399652	0	0	0	0	0	0	0	0	0	0		0	0	0	0	0	0	0	0	0	0	0	0	0	0	0	0	0	Cellular organisms;Bacteria;Bacteroidetes;Sphingobacteria;Sphingobacteriales;Chitinophagaceae
OTU_2596	0	0	0	0.0528681	0	0	0	0	0	0	0	0	0	0	0	0		0	0	0	0	0	0	0	0	0	0	0	0	0	0	0	0	0	Cellular organisms;Bacteria;Bacteroidetes;Sphingobacteria;Sphingobacteriales;Chitinophagaceae
OTU_118	0.104676	0.331637	0	0.255529	0.489237	0.491879	0.058717	0.255288	0.384154	0	0	0	0	0.118533	0	0		0.140897	0	0	0	0.245487	0	0	0.189144	0.117475	0.471032	0.385306	1.67433	0.751468	0.0909091	0.173275	3.4409	0.130987	Cellular organisms;Bacteria;Bacteroidetes;Sphingobacteria;Sphingobacteriales;Chitinophagaceae
OTU_1921	0.116306	0	0	0	0	0	0	0	0	0	0	0	0	0	0	0		0	0	0	0	0	0	0	0	0	0	0	0	0	0	0	0	0	Cellular organisms;Bacteria;Bacteroidetes;Sphingobacteria;Sphingobacteriales;Chitinophagaceae
OTU_875	0.18609	0	0	0	0	0	0	0	0	0	0	0	0	0	0	0		0.276575	0	0	0	0.0051143	0	0	0	0	0	0	0	0	0	0	0	0	Cellular organisms;Bacteria;Bacteroidetes;Sphingobacteria;Sphingobacteriales;Chitinophagaceae
OTU_481	0	0	0	0	0	0	0.39634	0	0	0	0	0	0	0	0	0		0	0.00548246	0	0.487998	0	0	0.0116095	0	0	0.225048	0	0	0	0	0	0	0	Cellular organisms;Bacteria;Bacteroidetes;Sphingobacteria;Sphingobacteriales
OTU_684	0	0	0	0	0	0	0	0	0	0	0	0	0	0	0	0		0	0	0	0	0	0	0.309586	0	0	0	0	0	0	0	0	0	0	Cellular organisms;Bacteria;Bacteroidetes;SB-1
OTU_2147	0	0	0	0	0	0.0717323	0	0	0	0	0	0	0	0	0	0		0	0	0	0	0	0	0	0	0	0	0	0	0	0	0	0	0	Cellular organisms;Bacteria;Bacteroidetes;Rhodothermaceae incertae sedis;Unknown Rhodothermaceae incertae sedis genus
OTU_458	0	0	0.00603355	0	0	0	0	0	0	0	0	0	0	0	0	0		0	0	0	0	0.0051143	0	0	0	0	0	0	0	0	0	0	0	0	Cellular organisms;Bacteria;Bacteroidetes;Rhodothermaceae incertae sedis
OTU_1887	0	0	0	0	0	0	0	0	0	0	0	0	0	0	0	0		0.0365287	0	0	0	0.0716003	0	0	0	0	0	0	0	0	0	0	0	0	Cellular organisms;Bacteria;Bacteroidetes;Flavobacteria;Flavobacteriales;NS9 marine group
OTU_783	0	0	0	0	0	0	0	0	0	0	0	0	0	0	0	0		0.0782758	0	0	0	0.0204572	0.165065	0	0.0630481	0	0	0	0	0.172211	0	0	0	0	Cellular organisms;Bacteria;Bacteroidetes;Flavobacteria;Flavobacteriales;NS9 marine group
OTU_750	0	0	0	0	0	0	0	0	0	0	0	0	0	0.207432	0	0.0922793		0.219172	0	0	0	0.0767146	0	0	0	0.113425	0	0	0	0	0	0	0	0	Cellular organisms;Bacteria;Bacteroidetes;Flavobacteria;Flavobacteriales;NS9 marine group
OTU_1214	0.116306	0	0	0	0	0	0	0	0	0	0	0	0	0	0	0		0.0208736	0	0	0	0.214801	0	0	0	0	0	0	0	0	0	0	0	0	Cellular organisms;Bacteria;Bacteroidetes;Flavobacteria;Flavobacteriales;NS9 marine group
OTU_344	0.139567	0	0	0	0	0	0	0	0	0	0	0	0	0	0	0		0.146115	0	0	0	0.444945	0	0	0	0	0.0261684	0	0	0	0	0	0	0	Cellular organisms;Bacteria;Bacteroidetes;Flavobacteria;Flavobacteriales;NS9 marine group
OTU_625	0	0	0	0	0	0	0	0	0	0	0	0	0	0	0	0		0	0.559211	0	0	0	0	0	0	0	0	0	0	0	0	0	0	0	Cellular organisms;Bacteria;Bacteroidetes;Flavobacteria;Flavobacteriales;Flavobacteriaceae;Unknown Flavobacteriaceae genus
OTU_585	0.0232612	0	0	0.308397	0.0913242	0.0922273	0	0	0	0	0	0	0	0	0.0165929	0.107659		0	0	0	0	0	0	0.00386982	0.0515848	0	0	0	0	0	0	0	0	0	Cellular organisms;Bacteria;Bacteroidetes;Flavobacteria;Flavobacteriales;Flavobacteriaceae;Unknown Flavobacteriaceae genus
OTU_147	0	0	0	0	0	0	0.00489309	0	0	0	0	0	0	0	0	0		1.0489	0.00548246	0	0.896861	1.05866	1.65065	0	0.108901	0	0.0575705	0.153067	0	0.1409	0	0	0	0.0480286	Cellular organisms;Bacteria;Bacteroidetes;Flavobacteria;Flavobacteriales;Flavobacteriaceae;Tenacibaculum
OTU_2004	0	0	0	0	0	0	0	0	0	0	0	0	0	0	0	0		0	0	0	0	0.0460287	0	0	0	0	0	0	0	0	0	0	0	0	Cellular organisms;Bacteria;Bacteroidetes;Flavobacteria;Flavobacteriales;Flavobacteriaceae;NS5 marine group
OTU_423	0	0	1.17654	0.396511	0	0	0	0	0.0480192	0	0	0	0	0	0	0		0	0	0	0	0.102286	0	0	0	0.032407	0	0	0	0	0.110048	0	0	0.113522	Cellular organisms;Bacteria;Bacteroidetes;Flavobacteria;Flavobacteriales;Flavobacteriaceae;NS5 marine group
OTU_963	0.0581531	0	0	0.0969248	0	0	0	0	0	0	0	0	0	0	0	0.0666462		0.104368	0	0	0	0.194344	0	0	0.0171949	0	0	0	0	0	0.177033	0	0	0.0392962	Cellular organisms;Bacteria;Bacteroidetes;Flavobacteria;Flavobacteriales;Flavobacteriaceae;NS5 marine group
OTU_369	0.0930449	0	0	0	0	0.189578	0	0	0	0	0	0	0	0.165946	0	0		0	0	0	0	0.0920575	0	0	0	0.267358	0	0	0	0.2818	0.253589	0.0509632	0	0.0785923	Cellular organisms;Bacteria;Bacteroidetes;Flavobacteria;Flavobacteriales;Flavobacteriaceae;NS5 marine group
OTU_117	1.00023	0	0.995535	0.872324	0	0	0.0538239	0.437637	0.280112	0	0	0	0	0.171872	0	1.14836		0.255701	0	0.736523	0	0.1074	0.177763	0.232189	0.0745114	0.380783	0	0.121398	0	0.250489	0.301435	0	0	0.222678	Cellular organisms;Bacteria;Bacteroidetes;Flavobacteria;Flavobacteriales;Flavobacteriaceae;NS5 marine group
OTU_205	0.453594	0.894648	1.29118	0.00881135	0.202218	0.322796	0	0.127644	0.288115	0	0	0	0	0.397084	0	0.727981		0.897563	0.712719	0	0.718808	0.726231	0.592542	0.824272	0.080243	0.0364579	0.240749	0	0	0.0861057	0.062201	0	0	0.270707	Cellular organisms;Bacteria;Bacteroidetes;Flavobacteria;Flavobacteriales;Flavobacteriaceae;NS4 marine group
OTU_368	0.174459	0.362487	0	0.343643	0	0.0512374	0	0	0.0880352	0	0	0	0	0.100753	0	0.0205065		0.250483	0	0	0	0.557459	0.0634867	0.20897	0	0	0	0	0	0	0	0	0	0.0742261	Cellular organisms;Bacteria;Bacteroidetes;Flavobacteria;Flavobacteriales;Flavobacteriaceae;NS2b marine group
OTU_2318	0	0	0	0	0	0	0	0	0	0	0	0	0	0	0.0331858	0		0	0	0	0	0	0	0	0	0	0	0	0	0	0	0	0	0	Cellular organisms;Bacteria;Bacteroidetes;Flavobacteria;Flavobacteriales;Flavobacteriaceae;Myroides
OTU_581	0	0	0	0	0.0652316	0	0.337623	0	0	0	0	0	0	0	0	0		0.224391	0	0	0	0.0255715	0	0	0	0	0	0	0	0	0	0	0	0	Cellular organisms;Bacteria;Bacteroidetes;Flavobacteria;Flavobacteriales;Flavobacteriaceae;Myroides
OTU_2644	0	0	0	0	0	0	0	0	0	0	0	0	0	0	0	0		0.29223	0	0	0	0	0	0	0	0	0	0	0	0	0	0	0	0	Cellular organisms;Bacteria;Bacteroidetes;Flavobacteria;Flavobacteriales;Flavobacteriaceae;Muricauda
OTU_360	0	0	0	0	0	0	0	0	0	0	0	0	0	0.0592663	0	0		1.16892	0	0	0	0	0.181995	0	0.0401215	0	0	0	0	0	0	0.0101926	0	0.0349299	Cellular organisms;Bacteria;Bacteroidetes;Flavobacteria;Flavobacteriales;Flavobacteriaceae;Muricauda
OTU_130	0	0	0	0	0	0.0563611	0	0	0	0	0	0	0	0	0	0		0	0	0	0	0	0	0	0	0	0	0	0	0	0	0	0	0	Cellular organisms;Bacteria;Bacteroidetes;Flavobacteria;Flavobacteriales;Flavobacteriaceae;Maritimimonas
OTU_275	0	0	0	0	0	0.0614849	0.342516	0	0.040016	0	0	0	0	0.610443	0	0		0	0	0	0	0.77226	0.0169298	0	0	0	0.0104674	0	0.747341	0	0	0	0	0	Cellular organisms;Bacteria;Bacteroidetes;Flavobacteria;Flavobacteriales;Flavobacteriaceae;Maritimimonas
OTU_1711	0	0	0	0	0	0	0	0	0	0	0	0	0	0	0	0		0.0834942	0	0	0	0	0	0	0	0	0	0	0	0	0	0	0	0	Cellular organisms;Bacteria;Bacteroidetes;Flavobacteria;Flavobacteriales;Flavobacteriaceae;Lutibacter
OTU_773	0	0	0	0	0	0	0	0	0	0	0	0	0	0	0	0		0.245264	0	0	0	0.0869432	0	0	0	0	0	0	0	0	0	0	0	0	Cellular organisms;Bacteria;Bacteroidetes;Flavobacteria;Flavobacteriales;Flavobacteriaceae;Formosa
OTU_1644	0	0	0	0	0	0	0	0	0	0	0	0	0	0	0	0		0	0	0	0	0	0	0	0	0.0931702	0	0	0	0	0	0	0	0	Cellular organisms;Bacteria;Bacteroidetes;Flavobacteria;Flavobacteriales;Flavobacteriaceae;Flavobacterium
OTU_2234	0	0	0	0	0	0	0	0	0	0	0	0	0	0	0	0		0	0	0	0	0	0	0	0.0286582	0	0	0	0	0	0	0	0	0	Cellular organisms;Bacteria;Bacteroidetes;Flavobacteria;Flavobacteriales;Flavobacteriaceae;Flavobacterium
OTU_1546	0	0	0	0	0	0	0	0	0	0	0	0	0	0	0	0		0	0	0	0	0	0	0.00386982	0	0.0769667	0	0	0	0	0	0	0	0	Cellular organisms;Bacteria;Bacteroidetes;Flavobacteria;Flavobacteriales;Flavobacteriaceae;Flavobacterium
OTU_2695	0	0	0	0	0	0	0	0	0	0	0	0	0	0	0	0		0	0	0	0	0.0153429	0	0	0	0	0	0	0	0	0	0	0	0	Cellular organisms;Bacteria;Bacteroidetes;Flavobacteria;Flavobacteriales;Flavobacteriaceae;Flavobacterium
OTU_1945	0	0	0	0	0	0.0768561	0	0	0	0	0	0	0	0	0	0		0	0	0	0	0	0	0	0	0	0	0	0	0	0	0	0	0	Cellular organisms;Bacteria;Bacteroidetes;Flavobacteria;Flavobacteriales;Flavobacteriaceae;Flavobacterium
OTU_1699	0	0	0	0	0	0.0768561	0	0	0	0	0	0	0	0	0	0		0	0	0	0	0	0	0	0	0	0	0	0	0	0	0	0	0	Cellular organisms;Bacteria;Bacteroidetes;Flavobacteria;Flavobacteriales;Flavobacteriaceae;Flavobacterium
OTU_1366	0	0	0	0	0.176125	0	0	0	0	0	0	0	0	0	0	0		0	0	0	0	0	0	0	0	0	0	0	0	0	0	0	0	0	Cellular organisms;Bacteria;Bacteroidetes;Flavobacteria;Flavobacteriales;Flavobacteriaceae;Flavobacterium
OTU_528	0	0	0	0	0	0	0	0	0	0	0	0	0	0	0	0		0	0	0	0	0	0	0.518556	0	0	0	0	0	0	0	0	0	0	Cellular organisms;Bacteria;Bacteroidetes;Flavobacteria;Flavobacteriales;Flavobacteriaceae;Empedobacter
OTU_1071	0	0	0	0	0.339204	0	0	0	0	0	0	0	0	0	0	0		0	0	0	0	0	0	0	0	0	0	0	0	0	0	0	0	0	Cellular organisms;Bacteria;Bacteroidetes;Flavobacteria;Flavobacteriales;Flavobacteriaceae;Elizabethkingia
OTU_1321	0	0	0	0	0	0	0	0	0	0	0	0	0	0	0	0		0.13046	0	0	0	0	0	0	0	0	0	0	0	0	0	0	0	0	Cellular organisms;Bacteria;Bacteroidetes;Flavobacteria;Flavobacteriales;Flavobacteriaceae;Croceitalea
OTU_221	0	0	0	0	0	0	0	0	0	0	0	0	0	0	0	0		0.824506	0	0	0.514376	0.0971718	0	0	0	0	0.350657	0.469756	0	0.336595	0.186603	0	0	0.205213	Cellular organisms;Bacteria;Bacteroidetes;Flavobacteria;Flavobacteriales;Flavobacteriaceae;Croceitalea
OTU_222	0.18609	0.462749	0.0844697	0	0.802348	0.399652	0	0.0455872	0.0160064	0	0	0	0	0	0.265487	0.553676		0	0	0	0	0	0	0	0.0343899	0	0.0785053	0	0	0.0782779	0	0.214045	0	0	Cellular organisms;Bacteria;Bacteroidetes;Flavobacteria;Flavobacteriales;Flavobacteriaceae;Cloacibacterium
OTU_3090	0	0	0	0	0	0	0	0	0	0	0	0	0	0	0	0		0	0	0	0	0	0	0	0	0	0	0	0	0	0.0239234	0	0	0	Cellular organisms;Bacteria;Bacteroidetes;Flavobacteria;Flavobacteriales;Flavobacteriaceae;Chryseobacterium
OTU_2965	0	0	0	0	0	0	0	0	0	0	0	0	0	0	0	0		0	0	0	0	0.0255715	0	0	0	0	0	0	0	0	0	0	0	0	Cellular organisms;Bacteria;Bacteroidetes;Flavobacteria;Flavobacteriales;Flavobacteriaceae;Chryseobacterium
OTU_1083	0	0	0	0	0	0	0	0	0	0	0	0	0	0	0	0		0	0	0	0.257188	0	0	0.0193491	0	0	0	0	0	0	0	0	0	0	Cellular organisms;Bacteria;Bacteroidetes;Flavobacteria;Flavobacteriales;Flavobacteriaceae;Chryseobacterium
OTU_1589	0	0.586148	0	1.17191	0	0.138341	0	0.720277	0.0560224	0	0	0	0	0.0829728	0.165929	0.0666462		0	0	0	0	0.143201	0.0677191	0	0.223534	0.178239	0.272152	0.174179	0.503018	0.227006	0.167464	0.19366	0	0	Cellular organisms;Bacteria;Bacteroidetes;Flavobacteria;Flavobacteriales;Flavobacteriaceae;Chryseobacterium
OTU_54	0.872296	1.79701	0.398214	1.71821	1.02414	1.30655	1.35538	1.65026	1.42457	0.00430089	0	0	0.00399553	0	0.702434	1.18425		0.767103	3.09759	0.814877	0.877077	0.987061	1.31629	0.201231	0.647676	1.21526	0.539069	0.390584	1.12101	0.172211	0.779904	1.39639	0.00891424	0.445357	Cellular organisms;Bacteria;Bacteroidetes;Flavobacteria;Flavobacteriales;Flavobacteriaceae;Chryseobacterium
OTU_2999	0	0	0	0	0	0	0	0	0	0	0	0	0	0.0711195	0	0		0	0	0	0	0	0	0	0	0	0	0	0	0	0	0	0	0	Cellular organisms;Bacteria;Bacteroidetes;Flavobacteria;Flavobacteriales;Flavobacteriaceae;Capnocytophaga
OTU_550	0	0.316212	0	0	0	0	0	0	0	0	0	0	0	0	0	0		0	0	0	0	0	0	0	0	0	0	0	0	0	0	0	0	0.00873248	Cellular organisms;Bacteria;Bacteroidetes;Flavobacteria;Flavobacteriales;Flavobacteriaceae;Capnocytophaga
OTU_975	0	0.347062	0	0.0176227	0	0	0	0	0	0	0	0	0	0	0	0		0	0	0	0.0197837	0	0	0	0	0	0	0	0	0	0	0	0	0	Cellular organisms;Bacteria;Bacteroidetes;Flavobacteria;Flavobacteriales;Flavobacteriaceae;Capnocytophaga
OTU_1561	0	0	0	0	0	0	0	0	0	0	0	0	0	0	0	0		0	0	0	0	0	0	0	0	0	0.0837389	0	0	0	0	0	0	0	Cellular organisms;Bacteria;Bacteroidetes;Flavobacteria;Flavobacteriales;Flavobacteriaceae;Bizionia
OTU_1976	0	0	0	0	0	0	0	0	0	0	0	0	0	0	0	0		0	0	0	0	0	0	0	0.0630481	0	0	0	0	0	0	0	0	0	Cellular organisms;Bacteria;Bacteroidetes;Flavobacteria;Flavobacteriales;Flavobacteriaceae;Bergeyella
OTU_2415	0	0	0	0	0	0	0	0	0	0	0	0	0	0	0	0		0	0	0	0	0	0.0253947	0	0	0	0	0	0	0	0	0	0	0	Cellular organisms;Bacteria;Bacteroidetes;Flavobacteria;Flavobacteriales;Flavobacteriaceae;Actibacter
OTU_69	0	0	0	0	0	0	0	0	0	0	0	0	0	0	0	0		0	0	0	0	0	0	0	0.0286582	0	0	0	0	0	0	0	0	0	Cellular organisms;Bacteria;Bacteroidetes;Flavobacteria;Flavobacteriales;Flavobacteriaceae
OTU_1767	0	0	0	0	0	0	0	0	0	0	0	0	0	0	0	0		0.0626207	0	0	0	0	0	0	0	0	0	0	0	0	0	0	0	0	Cellular organisms;Bacteria;Bacteroidetes;Flavobacteria;Flavobacteriales;Flavobacteriaceae
OTU_2868	0	0	0	0	0	0	0	0	0	0	0	0	0	0	0	0		0.0782758	0	0	0	0	0	0	0	0	0	0	0	0	0	0	0	0	Cellular organisms;Bacteria;Bacteroidetes;Flavobacteria;Flavobacteriales;Flavobacteriaceae
OTU_418	0	0	0	0	0	0	0.00489309	0	0	0	0	0	0	0	0	0.0153799		0	0	0	0	0.0920575	0.198925	0.441159	0.00573164	0	0.0471032	0	0	0	0	0	0	0	Cellular organisms;Bacteria;Bacteroidetes;Flavobacteria;Flavobacteriales;Cryomorphaceae;Unknown Cryomorphaceae genus
OTU_1351	0	0	0	0	0	0	0	0	0	0	0	0	0	0	0	0		0.140897	0	0	0	0.0971718	0	0	0	0	0	0	0	0	0	0	0	0	Cellular organisms;Bacteria;Bacteroidetes;Flavobacteria;Flavobacteriales;Cryomorphaceae;Owenweeksia
OTU_2387	0	0	0	0	0	0	0	0	0	0	0	0	0	0	0	0.041013		0	0	0	0	0	0	0	0	0	0	0	0	0	0	0	0	0	Cellular organisms;Bacteria;Bacteroidetes;Flavobacteria;Flavobacteriales;Cryomorphaceae;Owenweeksia
OTU_475	0	0	0	0	0	0	0	0	0	0	0	0	0	0.047413	0	0.102533		0	0	0	0	0	0.0634867	0	0.0573164	0	0.183179	0	0	0	0	0	0	0	Cellular organisms;Bacteria;Bacteroidetes;Flavobacteria;Flavobacteriales;Cryomorphaceae;Owenweeksia
OTU_820	0.139567	0	0	0	0	0	0	0	0.152061	0	0	0	0	0	0	0		0	0	0	0	0.0971718	0.110044	0	0.0114633	0	0	0	0	0.297456	0	0	0	0.0392962	Cellular organisms;Bacteria;Bacteroidetes;Flavobacteria;Flavobacteriales;Cryomorphaceae;NS7 marine group
OTU_997	0	0	0	0	0	0	0	0	0	0	0	0	0	0	0	0		0.00521839	0	0.255955	0	0	0	0	0	0	0	0	0	0	0	0	0	0	Cellular organisms;Bacteria;Bacteroidetes;Flavobacteria;Flavobacteriales;Cryomorphaceae;Fluviicola
OTU_681	0	0	0.530952	0	0	0	0	0	0	0	0	0	0	0	0	0		0	0	0	0	0	0	0	0	0	0	0	0	0	0	0	0	0	Cellular organisms;Bacteria;Bacteroidetes;Cytophagia;Unknown Cytophagia order
OTU_70	0	0	0	0	3.0137	0	1.29177	2.31583	4.32173	0	0	0	0	0.112606	0	8.27438		0	0	0	0	0	0	0.0116095	0	0	0	0	0	0	0	0	0	0	Cellular organisms;Bacteria;Bacteroidetes;Cytophagia;Cytophagales;Unknown Cytophagales family
OTU_529	0	0	0	0	0	0	0	0	0.304122	0	0	0	0	0	0	0.312724		0	0	0	0	0.148315	0	0	0	0	0	0	0	0	0	0	0	0	Cellular organisms;Bacteria;Bacteroidetes;Cytophagia;Cytophagales;Flammeovirgaceae;Reichenbachiella
OTU_1046	0	0	0	0	0	0	0	0.0182349	0	0	0	0	0	0	0	0		0	0	0	0	0.0306858	0	0	0	0	0	0	0	0	0.172249	0	0	0	Cellular organisms;Bacteria;Bacteroidetes;Cytophagia;Cytophagales;Flammeovirgaceae;Reichenbachiella
OTU_538	0	0	0	0	0	0	0	0	0.20008	0	0	0	0	0.130386	0	0.0461396		0	0	0	0	0.112515	0	0	0	0	0	0.131954	0	0	0	0.0101926	0	0.157185	Cellular organisms;Bacteria;Bacteroidetes;Cytophagia;Cytophagales;Flammeovirgaceae;Marinoscillum
OTU_973	0	0	0	0	0	0.230568	0	0	0	0	0	0	0	0	0	0		0	0	0	0	0	0	0	0	0	0	0	0	0	0	0	0	0	Cellular organisms;Bacteria;Bacteroidetes;Cytophagia;Cytophagales;Flammeovirgaceae;Candidatus Cardinium
OTU_1825	0	0	0	0	0	0	0.0538239	0	0	0	0	0	0	0	0	0		0	0	0	0	0	0	0	0	0	0	0	0	0	0	0	0	0	Cellular organisms;Bacteria;Bacteroidetes;Cytophagia;Cytophagales;Flammeovirgaceae;Candidatus Amoebophilus
OTU_1889	0.127937	0	0	0	0	0	0	0	0	0	0	0	0	0	0	0		0	0	0	0	0	0	0	0	0	0	0	0	0	0	0	0	0	Cellular organisms;Bacteria;Bacteroidetes;Cytophagia;Cytophagales;Flammeovirgaceae;Candidatus Amoebophilus
OTU_1026	0	0	0	0	0	0	0	0	0	0	0	0	0	0	0	0		0.250483	0	0	0	0	0	0	0	0	0	0	0	0	0	0	0	0	Cellular organisms;Bacteria;Bacteroidetes;Cytophagia;Cytophagales;Flammeovirgaceae
OTU_1470	0	0	0	0	0	0	0	0	0	0	0	0	0	0	0	0		0	0	0	0	0	0	0	0	0	0.104674	0	0	0	0	0	0	0	Cellular organisms;Bacteria;Bacteroidetes;Cytophagia;Cytophagales;Cytophagaceae;Unknown Cytophagaceae genus
OTU_2146	0	0	0	0	0	0	0	0	0	0	0	0	0	0	0.0553097	0		0	0	0	0	0	0	0	0	0	0	0	0	0	0	0	0	0	Cellular organisms;Bacteria;Bacteroidetes;Cytophagia;Cytophagales;Cytophagaceae;Unknown Cytophagaceae genus
OTU_1605	0	0	0	0	0	0	0	0.00911743	0.0080032	0	0	0	0	0	0.0995575	0		0	0	0	0	0	0	0	0	0	0	0	0	0	0	0	0	0	Cellular organisms;Bacteria;Bacteroidetes;Cytophagia;Cytophagales;Cytophagaceae;Unknown Cytophagaceae genus
OTU_2107	0	0	0	0	0	0	0	0	0	0	0	0	0	0	0	0		0	0	0	0	0	0	0	0	0	0	0	0	0.0547945	0	0	0	0	Cellular organisms;Bacteria;Bacteroidetes;Cytophagia;Cytophagales;Cytophagaceae;Spirosoma
OTU_1705	0	0	0	0	0	0	0	0	0.128051	0	0	0	0	0	0	0		0	0	0	0	0	0	0	0	0	0	0	0	0	0	0	0	0	Cellular organisms;Bacteria;Bacteroidetes;Cytophagia;Cytophagales;Cytophagaceae;Siphonobacter
OTU_1639	0	0	0	0	0	0	0	0	0	0	0	0	0	0	0	0		0	0	0	0	0	0.076184	0	0	0	0	0	0	0	0	0	0	0	Cellular organisms;Bacteria;Bacteroidetes;Cytophagia;Cytophagales;Cytophagaceae;Pontibacter
OTU_1096	0	0	0	0	0	0	0	0	0	0	0	0	0	0	0	0		0	0	0	0	0	0	0	0	0	0	0	0	0.273973	0	0	0	0	Cellular organisms;Bacteria;Bacteroidetes;Cytophagia;Cytophagales;Cytophagaceae;Larkinella
OTU_1870	0	0	0	0	0	0	0	0	0	0	0	0	0	0	0	0		0	0	0	0	0	0	0	0.0687797	0	0	0	0	0	0	0	0	0	Cellular organisms;Bacteria;Bacteroidetes;Cytophagia;Cytophagales;Cytophagaceae;Hymenobacter
OTU_2362	0	0	0	0	0	0	0	0	0	0	0	0	0	0	0	0.041013		0	0	0	0	0	0	0	0	0	0	0	0	0	0	0	0	0	Cellular organisms;Bacteria;Bacteroidetes;Cytophagia;Cytophagales;Cytophagaceae;Hymenobacter
OTU_1067	0	0	0	0	0	0	0	0	0	0	0	0	0	0	0	0.179432		0	0	0	0	0	0	0	0	0	0	0	0	0	0	0	0	0	Cellular organisms;Bacteria;Bacteroidetes;Cytophagia;Cytophagales;Cytophagaceae;Hymenobacter
OTU_1682	0	0	0	0	0	0	0	0	0	0	0	0	0	0	0.0884956	0		0	0	0	0	0	0	0	0	0	0	0	0	0	0	0	0	0	Cellular organisms;Bacteria;Bacteroidetes;Cytophagia;Cytophagales;Cytophagaceae;Hymenobacter
OTU_1458	0	0	0	0	0	0	0	0	0	0	0	0	0	0	0.11615	0		0	0	0	0	0	0	0	0	0	0	0	0	0	0	0	0	0	Cellular organisms;Bacteria;Bacteroidetes;Cytophagia;Cytophagales;Cytophagaceae;Hymenobacter
OTU_1038	0	0	0	0	0	0	0	0	0.136054	0	0	0	0	0	0	0		0	0	0	0	0	0	0	0	0.133679	0	0	0	0	0	0	0	0	Cellular organisms;Bacteria;Bacteroidetes;Cytophagia;Cytophagales;Cytophagaceae;Hymenobacter
OTU_1179	0	0	0	0	0	0.0512374	0	0	0	0	0	0	0	0.0888994	0	0.0461396		0	0	0	0	0	0	0	0	0	0	0	0	0	0	0.0203853	0	0	Cellular organisms;Bacteria;Bacteroidetes;Cytophagia;Cytophagales;Cytophagaceae;Hymenobacter
OTU_1497	0	0	0	0	0	0.0922273	0	0	0	0	0	0	0	0	0	0		0.0730575	0	0	0	0	0	0	0	0	0	0	0	0	0	0	0	0	Cellular organisms;Bacteria;Bacteroidetes;Cytophagia;Cytophagales;Cytophagaceae;Hymenobacter
OTU_246	0	0	0	0.026434	0	0.0256187	0	0	0	3.18696	0	0	0	0	0	0		0	0	0	0	0.0051143	0	0	0	0	0.00523368	0	0	0	0	0	0	0	Cellular organisms;Bacteria;Bacteroidetes;Cytophagia;Cytophagales;Cytophagaceae;Hymenobacter
OTU_3125	0.0348918	0	0	0	0	0	0	0	0	0	0	0	0	0	0	0.0256331		0	0	0	0	0	0	0	0	0	0	0	0	0	0	0	0	0	Cellular organisms;Bacteria;Bacteroidetes;Cytophagia;Cytophagales;Cytophagaceae;Hymenobacter
OTU_2184	0	0	0	0	0	0	0	0	0	0	0	0	0	0	0	0		0	0	0	0	0.0409144	0	0	0	0	0	0	0	0	0	0	0	0	Cellular organisms;Bacteria;Bacteroidetes;Cytophagia;Cytophagales;Cytophagaceae;Flexibacter
OTU_1810	0	0	0	0	0	0	0	0	0	0	0	0	0	0	0	0		0	0	0	0	0.066486	0	0	0	0	0	0	0	0	0	0	0	0	Cellular organisms;Bacteria;Bacteroidetes;Cytophagia;Cytophagales;Cytophagaceae;Dyadobacter
OTU_848	0	0	0	0.0528681	0	0.128093	0	0.237053	0	0	0	0	0	0	0	0		0	0	0	0	0	0	0	0	0	0.0523368	0	0	0	0	0	0	0	Cellular organisms;Bacteria;Bacteroidetes;Cytophagia;Cytophagales;Cytophagaceae;Dyadobacter
OTU_753	0	0	0	0	0	0	0	0	0	0	0	0	0	0	0	0		0.0365287	0	0	0	0	0	0	0.0630481	0	0	0	0	0	0	0	0	0	Cellular organisms;Bacteria;Bacteroidetes;Cytophagia;Cytophagales;Cytophagaceae;Arcicella
OTU_631	0	0	0	0	0	0	0	0	0.0320128	0	0	0	0	0	0	0		0	0.515351	0	0	0	0	0	0	0	0	0	0	0	0	0	0	0	Cellular organisms;Bacteria;Bacteroidetes;BD2-2
OTU_2302	0	0	0	0	0	0	0	0	0.040016	0	0	0	0	0	0	0		0	0	0	0	0	0	0	0	0	0	0	0	0	0	0	0	0	Cellular organisms;Bacteria;Bacteroidetes;BD2-2
OTU_319	0	0	0	0	0	0	0.557812	0	0	0	0	0	0	0	0	0		0.213954	0	0	0	0	0	0	0	0.283562	0.157011	0.263908	0	0	0	0	0	0	Cellular organisms;Bacteria;Bacteroidetes;BD2-2
OTU_1548	0	0	0	0	0	0	0	0	0	0	0	0	0	0	0	0		0	0	0	0.131891	0	0	0	0	0	0	0	0	0	0	0	0	0	Cellular organisms;Bacteria;Bacteroidetes;Bacteroidia;Bacteroidales;Unknown Bacteroidales family
OTU_2279	0	0	0	0	0	0	0	0	0	0	0	0	0	0.0296331	0	0		0	0	0	0	0	0	0	0	0	0	0	0	0	0	0	0	0	Cellular organisms;Bacteria;Bacteroidetes;Bacteroidia;Bacteroidales;Prevotellaceae;Xylanibacter
OTU_1167	0	0	0	0	0	0	0.146793	0	0	0	0	0	0	0	0	0		0	0	0	0	0	0	0	0	0	0	0	0	0	0	0	0	0	Cellular organisms;Bacteria;Bacteroidetes;Bacteroidia;Bacteroidales;Prevotellaceae;Xylanibacter
OTU_2666	0	0	0	0	0	0	0	0	0	0	0	0	0	0	0	0		0	0	0	0	0	0.0126973	0	0	0	0	0	0	0	0	0	0	0	Cellular organisms;Bacteria;Bacteroidetes;Bacteroidia;Bacteroidales;Prevotellaceae;Prevotella
OTU_2054	0	0	0	0	0	0	0	0	0	0	0	0	0	0	0	0		0	0	0	0	0	0.0296271	0	0	0	0	0	0	0	0	0	0	0	Cellular organisms;Bacteria;Bacteroidetes;Bacteroidia;Bacteroidales;Prevotellaceae;Prevotella
OTU_1184	0	0	0	0	0	0	0	0	0	0	0	0	0	0	0	0		0.00521839	0	0	0	0	0	0	0	0	0	0.105563	0	0	0.0813397	0	0	0	Cellular organisms;Bacteria;Bacteroidetes;Bacteroidia;Bacteroidales;Prevotellaceae;Prevotella
OTU_2496	0	0	0	0	0	0	0	0	0	0	0	0	0	0	0	0.0307598		0	0	0	0	0	0	0	0	0	0	0	0	0	0	0	0	0	Cellular organisms;Bacteria;Bacteroidetes;Bacteroidia;Bacteroidales;Prevotellaceae;Prevotella
OTU_556	0	0	0	0	0	0	0	0	0	0	0	0	0	0	0.0663717	0		0	0	0	0	0	0	0	0	0	0	0	0	0	0	0	0	0	Cellular organisms;Bacteria;Bacteroidetes;Bacteroidia;Bacteroidales;Prevotellaceae;Prevotella
OTU_2064	0	0	0	0	0	0	0	0	0	0	0	0	0	0.0592663	0	0		0	0	0	0	0	0	0	0	0	0	0	0	0	0	0	0	0	Cellular organisms;Bacteria;Bacteroidetes;Bacteroidia;Bacteroidales;Prevotellaceae;Prevotella
OTU_1066	0	0	0	0	0	0	0	0.0911743	0	0	0	0	0	0.0948261	0	0		0	0	0	0	0	0	0	0	0.117475	0	0	0	0	0	0	0	0	Cellular organisms;Bacteria;Bacteroidetes;Bacteroidia;Bacteroidales;Prevotellaceae;Prevotella
OTU_1600	0	0	0	0	0	0	0.0831825	0	0	0	0	0	0	0	0	0		0	0	0	0	0	0	0	0	0	0	0	0	0	0	0	0	0	Cellular organisms;Bacteria;Bacteroidetes;Bacteroidia;Bacteroidales;Prevotellaceae;Prevotella
OTU_2179	0	0	0	0	0	0.00512374	0	0	0	0	0	0	0	0	0	0		0	0	0	0	0	0	0	0	0	0.0523368	0	0	0	0	0	0	0	Cellular organisms;Bacteria;Bacteroidetes;Bacteroidia;Bacteroidales;Prevotellaceae;Prevotella
OTU_689	0	0	0	0	0	0.0307424	0	0	0	0	0	0	0	0.0770462	0	0.0615195		0	0	0	0	0	0.0592542	0	0.0630481	0	0	0	0	0	0.0334928	0	0	0.0829586	Cellular organisms;Bacteria;Bacteroidetes;Bacteroidia;Bacteroidales;Prevotellaceae;Prevotella
OTU_989	0	0	0	0	0	0.256187	0	0	0	0	0	0	0	0	0	0		0	0	0	0.0131891	0	0	0	0.0343899	0	0	0	0	0	0	0.173275	0	0	Cellular organisms;Bacteria;Bacteroidetes;Bacteroidia;Bacteroidales;Prevotellaceae;Prevotella
OTU_456	0	0	0	0.0528681	0	0	0	0	0.120048	0	0	0	0	0.0414864	0.0553097	0		0	0	0	0.204432	0.0306858	0	0	0.00573164	0	0.0366358	0.100285	0.201207	0.0313112	0	0.112119	0	0.0480286	Cellular organisms;Bacteria;Bacteroidetes;Bacteroidia;Bacteroidales;Prevotellaceae;Prevotella
OTU_2618	0	0.0308499	0	0	0	0	0	0	0	0	0	0	0	0	0	0		0	0	0	0	0	0	0	0.0171949	0	0	0	0	0	0	0	0	0	Cellular organisms;Bacteria;Bacteroidetes;Bacteroidia;Bacteroidales;Prevotellaceae;Prevotella
OTU_2993	0	0.0308499	0	0	0	0	0	0	0	0	0	0	0	0.00592663	0	0		0	0	0	0	0	0	0	0	0	0	0	0	0	0	0	0	0	Cellular organisms;Bacteria;Bacteroidetes;Bacteroidia;Bacteroidales;Prevotellaceae;Prevotella
OTU_254	0.0116306	0	0.820562	0	0	0.0102475	0	0	0.17607	0.322567	0	0	0	0.740829	0	0		0	0	0	0	0	0	0	0.0687797	0	0	0	0	0	0	0	0	0.0698598	Cellular organisms;Bacteria;Bacteroidetes;Bacteroidia;Bacteroidales;Prevotellaceae;Prevotella
OTU_2922	0.0348918	0	0	0	0	0	0	0	0	0	0	0	0	0	0	0		0	0	0	0	0	0	0	0	0	0	0	0	0	0	0	0	0	Cellular organisms;Bacteria;Bacteroidetes;Bacteroidia;Bacteroidales;Prevotellaceae;Prevotella
OTU_2602	0	0	0	0	0.0260926	0	0	0	0	0	0	0	0	0	0	0		0	0	0	0	0	0	0	0	0	0	0	0	0	0	0	0	0	Cellular organisms;Bacteria;Bacteroidetes;Bacteroidia;Bacteroidales;Prevotellaceae
OTU_1353	0	0	0	0	0.0913242	0	0	0	0	0	0	0	0	0	0	0		0	0	0	0	0	0	0	0	0	0	0	0	0	0	0	0	0.0392962	Cellular organisms;Bacteria;Bacteroidetes;Bacteroidia;Bacteroidales;Prevotellaceae
OTU_3036	0	0	0	0	0	0	0	0	0	0	0	0	0	0.0177799	0	0		0	0	0	0	0	0	0	0	0	0	0	0	0	0	0	0	0	Cellular organisms;Bacteria;Bacteroidetes;Bacteroidia;Bacteroidales;Porphyromonadaceae;Tannerella
OTU_705	0	0	0	0	0	0	0	0	0	0	0	0	0	0	0.17146	0		0	0	0.323861	0	0	0	0	0	0	0	0	0	0	0	0	0	0	Cellular organisms;Bacteria;Bacteroidetes;Bacteroidia;Bacteroidales;Porphyromonadaceae;Porphyromonas
OTU_1081	0	0	0	0	0	0	0	0	0	0	0	0	0	0.106679	0	0		0	0	0	0	0.0562574	0	0	0.0114633	0.121526	0	0	0	0	0	0.0815411	0	0	Cellular organisms;Bacteria;Bacteroidetes;Bacteroidia;Bacteroidales;Porphyromonadaceae;Porphyromonas
OTU_1264	0	0	0	0	0	0	0	0	0	0.00860178	0	0	0	0.0770462	0.0774336	0		0	0	0	0	0	0	0	0	0	0	0	0	0	0	0	0	0	Cellular organisms;Bacteria;Bacteroidetes;Bacteroidia;Bacteroidales;Porphyromonadaceae;Porphyromonas
OTU_533	0.0814143	0	0	0	0	0.0563611	0	0.0547046	0	0	0	0.0104466	0	0.290405	0	0		0	0	0	0	0	0	0	0.0229266	0.105323	0	0	0	0	0.0526316	0	0	0	Cellular organisms;Bacteria;Bacteroidetes;Bacteroidia;Bacteroidales;Porphyromonadaceae;Porphyromonas
OTU_1953	0	0	0	0	0	0	0	0	0	0	0	0	0	0	0	0		0	0	0	0	0	0	0	0	0	0.0680379	0	0	0	0	0	0	0	Cellular organisms;Bacteria;Bacteroidetes;Bacteroidia;Bacteroidales;Porphyromonadaceae;Parabacteroides
OTU_1983	0	0	0	0	0	0	0	0	0	0	0	0	0	0	0	0		0	0	0	0	0	0	0	0	0	0	0	0	0.0782779	0	0	0	0	Cellular organisms;Bacteria;Bacteroidetes;Bacteroidia;Bacteroidales;Porphyromonadaceae;Paludibacter
OTU_841	0	0	0	0	0	0	0	0	0	0	0	0	0	0	0	0		0	0	0	0	0	0	0	0	0	0	0	0.100604	0	0	0	0	0	Cellular organisms;Bacteria;Bacteroidetes;Bacteroidia;Bacteroidales;Porphyromonadaceae;Paludibacter
OTU_1841	0	0	0	0.0969248	0	0	0	0	0	0	0	0	0	0	0	0		0	0	0	0	0	0	0	0	0	0	0	0	0	0	0	0	0	Cellular organisms;Bacteria;Bacteroidetes;Bacteroidia;Bacteroidales;Porphyromonadaceae;Dysgonomonas
OTU_243	0	0	0	0.396511	0	0	0.464843	0	0	0	0	0	0	0	0.0608407	0.153799		0.0782758	0.328947	0	0	0.0562574	0.0634867	0	0	0.530665	0.130842	0	0	0.0156556	0.15311	0	0	0.0480286	Cellular organisms;Bacteria;Bacteroidetes;Bacteroidia;Bacteroidales;Porphyromonadaceae;Dysgonomonas
OTU_1023	0.0348918	0	0	0.00881135	0	0	0	0	0	0	0	0	0	0	0	0		0	0	0.036565	0	0	0	0	0	0	0	0	0	0	0	0	0	0	Cellular organisms;Bacteria;Bacteroidetes;Bacteroidia;Bacteroidales;Porphyromonadaceae;Dysgonomonas
OTU_3083	0	0	0	0	0	0	0	0	0	0	0	0	0	0	0	0		0	0	0	0	0	0.0126973	0	0	0	0	0	0	0	0	0	0	0	Cellular organisms;Bacteria;Bacteroidetes;Bacteroidia;Bacteroidales;Bacteroidaceae;Bacteroides
OTU_2200	0	0	0	0	0	0	0	0	0	0	0	0	0	0	0	0		0.0626207	0	0	0	0	0	0	0	0	0	0	0	0	0	0	0	0	Cellular organisms;Bacteria;Bacteroidetes;Bacteroidia;Bacteroidales;Bacteroidaceae;Bacteroides
OTU_2094	0	0	0	0	0	0	0	0	0	0	0	0.0052233	0	0	0	0		0	0	0	0	0	0	0	0	0.0405088	0	0	0	0	0	0	0	0	Cellular organisms;Bacteria;Bacteroidetes;Bacteroidia;Bacteroidales;Bacteroidaceae;Bacteroides
OTU_924	0	0	0	0	0	0.128093	0	0	0	0	0	0	0	0	0	0.0615195		0	0	0	0	0.0153429	0	0	0	0	0.00523368	0	0.0574878	0	0	0	0	0	Cellular organisms;Bacteria;Bacteroidetes;Bacteroidia;Bacteroidales;Bacteroidaceae;Bacteroides
OTU_2445	0	0.0308499	0	0	0	0	0	0	0	0	0	0	0	0	0	0		0	0	0	0	0	0	0	0	0	0	0	0	0	0	0	0	0	Cellular organisms;Bacteria;Bacteroidetes;Bacteroidia;Bacteroidales;Bacteroidaceae;Bacteroides
OTU_1515	0	0.146537	0	0	0	0	0	0	0	0	0	0	0	0	0	0		0	0	0	0	0	0	0	0	0	0	0	0	0	0	0	0	0	Cellular organisms;Bacteria;Bacteroidetes;Bacteroidia;Bacteroidales;Bacteroidaceae;Bacteroides
OTU_196	0.0930449	0.323924	0.380113	0.352454	0.189172	0.0717323	0.33273	0.164114	0.17607	0	0	0	0	0	0.132743	0.143546		0.146115	0	0.151483	0.0131891	0.0409144	0.0253947	0	0.0343899	0.0891193	0.172712	0.0422253	0.179649	0.0156556	0	0.0611558	0	0	Cellular organisms;Bacteria;Bacteroidetes;Bacteroidia;Bacteroidales
OTU_1586	0	0	0	0	0	0	0	0	0	0	0	0	0	0.106679	0	0		0	0	0	0	0	0	0	0	0	0	0	0	0	0	0	0	0	Cellular organisms;Bacteria;Bacteroidetes
OTU_2651	0	0	0	0	0	0	0	0	0	0	0	0	0	0	0	0		0	0	0	0	0	0	0	0	0	0.0314021	0	0	0	0	0	0	0	Cellular organisms;Bacteria;Armatimonadetes;Armatimonadetes Group 5
OTU_1628	0	0	0	0	0	0	0	0.0364697	0	0	0	0	0	0	0	0		0	0	0	0	0	0	0	0	0	0	0	0	0	0	0	0	0	Cellular organisms;Bacteria;Armatimonadetes;Armatimonadetes Group 5
OTU_1241	0	0	0	0	0.202218	0	0	0	0	0	0	0	0	0	0	0		0	0	0	0	0	0	0	0	0	0	0	0	0	0	0	0	0	Cellular organisms;Bacteria;Armatimonadetes;Armatimonadetes Group 5
OTU_580	0	0	0.754193	0	0	0	0	0	0	0	0	0	0	0	0	0		0	0	0	0	0	0	0	0	0	0	0	0	0	0	0	0	0	Cellular organisms;Bacteria;Armatimonadetes;Armatimonadetes Group 5
OTU_1837	0	0	0	0	0	0	0	0	0	0	0	0	0	0	0.0884956	0		0	0	0	0	0	0	0	0	0	0	0	0	0	0	0	0	0	Cellular organisms;Bacteria;Armatimonadetes;Armatimonadetes Group 1
OTU_2967	0.0348918	0	0	0	0	0	0	0	0	0	0	0	0	0	0	0		0	0	0	0	0	0	0	0	0	0	0	0	0	0	0	0	0	Cellular organisms;Bacteria;Armatimonadetes;Armatimonadetes Group 1
OTU_2544	0.0814143	0	0	0	0	0	0	0	0	0	0	0	0	0	0	0		0	0	0	0	0	0	0	0	0	0	0	0	0	0	0	0	0	Cellular organisms;Bacteria;Armatimonadetes;Armatimonadetes Group 1
OTU_1803	0.162829	0	0	0	0	0	0	0	0	0	0	0	0	0	0	0		0	0	0	0	0	0	0	0	0	0	0	0	0	0	0	0	0	Cellular organisms;Bacteria;Armatimonadetes;Armatimonadetes Group 1
OTU_1855	0	0	0	0	0	0	0	0	0	0	0	0	0	0	0	0		0	0	0	0	0	0	0	0	0	0	0	0	0.101761	0	0	0	0	Cellular organisms;Bacteria;Armatimonadetes
OTU_1331	0	0	0	0	0	0	0	0	0	0	0	0	0	0	0	0		0	0	0	0	0	0	0	0	0.109374	0	0	0	0	0	0	0	0	Cellular organisms;Bacteria;Armatimonadetes
OTU_2916	0	0	0	0	0	0	0	0	0	0	0	0	0	0	0	0		0	0	0	0	0	0	0	0.0286582	0	0	0	0	0	0	0	0	0	Cellular organisms;Bacteria;Armatimonadetes
OTU_2416	0	0	0	0	0	0	0	0	0	0	0	0	0	0	0	0		0	0	0.0522357	0	0	0	0	0	0	0	0	0	0	0	0	0	0	Cellular organisms;Bacteria;Armatimonadetes
OTU_1131	0	0	0	0	0	0	0	0	0	0	0	0	0	0	0	0		0.140897	0	0	0	0	0	0	0.0573164	0	0.0418695	0	0	0	0	0	0	0	Cellular organisms;Bacteria;Armatimonadetes
OTU_1645	0	0	0	0	0	0	0	0	0	0	0	0	0	0	0.0940265	0		0	0	0	0	0	0	0	0	0	0	0	0	0	0	0	0	0	Cellular organisms;Bacteria;Armatimonadetes
OTU_1408	0	0	0	0	0	0	0	0	0	0	0	0	0	0.112606	0	0		0	0	0	0	0	0	0	0	0	0	0	0	0	0	0	0	0	Cellular organisms;Bacteria;Armatimonadetes
OTU_1051	0	0	0	0	0	0.199826	0	0	0	0	0	0	0	0	0	0		0	0	0	0	0	0	0	0	0	0	0	0	0	0	0	0	0	Cellular organisms;Bacteria;Armatimonadetes
OTU_1516	0	0	0	0	0	0	0	0	0	0	0	0	0	0	0	0		0	0	0	0	0.0971718	0	0	0	0	0	0	0	0	0	0	0	0	Cellular organisms;Bacteria;Actinobacteria;Thermoleophilia;Solirubrobacterales;YNPFFP1
OTU_1539	0	0	0	0.140982	0	0	0	0	0	0	0	0	0	0	0	0		0	0	0	0	0	0	0	0	0	0	0	0	0	0	0	0	0	Cellular organisms;Bacteria;Actinobacteria;Thermoleophilia;Solirubrobacterales;YNPFFP1
OTU_1780	0	0	0	0	0	0	0	0	0	0	0	0	0	0	0.0774336	0		0	0	0	0	0	0	0	0	0	0	0	0.0359299	0	0	0	0	0	Cellular organisms;Bacteria;Actinobacteria;Thermoleophilia;Solirubrobacterales;TM146
OTU_1380	0	0	0	0	0	0	0	0	0	0	0	0	0	0.130386	0	0		0	0	0	0	0	0	0	0	0	0	0	0	0	0	0	0	0	Cellular organisms;Bacteria;Actinobacteria;Thermoleophilia;Solirubrobacterales;TM146
OTU_2937	0.0581531	0	0	0	0	0	0	0	0	0	0	0	0	0	0	0		0	0	0	0	0	0	0	0	0	0	0	0	0	0	0	0	0	Cellular organisms;Bacteria;Actinobacteria;Thermoleophilia;Solirubrobacterales;Patulibacteraceae;Patulibacter
OTU_759	0.76762	0	0	0	0	0	0	0	0	0	0	0	0	0	0	0		0	0	0	0	0	0	0	0	0	0	0	0	0	0	0	0	0	Cellular organisms;Bacteria;Actinobacteria;Thermoleophilia;Solirubrobacterales;Patulibacteraceae;Patulibacter
OTU_1453	0	0	0	0	0	0.0409899	0	0	0	0	0	0	0	0.0888994	0	0		0	0	0	0	0	0	0	0	0	0	0	0	0	0	0	0	0	Cellular organisms;Bacteria;Actinobacteria;Thermoleophilia;Solirubrobacterales;Elev-16S-1332
OTU_2093	0	0	0	0	0	0	0	0	0	0	0	0	0	0	0	0		0	0	0	0	0	0	0	0	0	0	0	0.0646738	0	0	0	0	0	Cellular organisms;Bacteria;Actinobacteria;Thermoleophilia;Solirubrobacterales;480-2
OTU_1853	0	0	0	0	0	0	0	0	0	0	0	0	0	0	0.0774336	0		0	0	0	0	0	0	0	0	0	0	0	0	0	0	0	0	0	Cellular organisms;Bacteria;Actinobacteria;Thermoleophilia;Solirubrobacterales;480-2
OTU_1826	0	0	0	0	0	0	0	0	0	0	0	0	0	0	0.0884956	0		0	0	0	0	0	0	0	0	0	0	0	0	0	0	0	0	0	Cellular organisms;Bacteria;Actinobacteria;Thermoleophilia;Solirubrobacterales;480-2
OTU_871	0	0	0	0	0	0	0.293585	0	0	0	0	0	0	0	0	0		0	0	0	0	0	0	0	0	0	0	0	0	0	0	0	0	0	Cellular organisms;Bacteria;Actinobacteria;Thermoleophilia;Solirubrobacterales;480-2
OTU_559	0.0348918	0	0	0	0	0	0	0	0	0	0	0	0	0	0	0		0	0	0	0	0	0	0	0	0	0	0	0	0	0	0	0	0	Cellular organisms;Bacteria;Actinobacteria;Thermoleophilia;Solirubrobacterales;480-2
OTU_1121	0.0348918	0	0	0.308397	0	0	0	0	0	0	0	0	0	0	0	0		0	0	0	0	0	0	0	0	0	0	0	0	0	0	0	0	0	Cellular organisms;Bacteria;Actinobacteria;Thermoleophilia;Solirubrobacterales;480-2
OTU_1743	0.232612	0	0	0	0	0	0	0	0	0	0	0	0	0	0	0		0	0	0	0	0	0	0	0	0	0	0	0	0	0	0	0	0	Cellular organisms;Bacteria;Actinobacteria;Thermoleophilia;Solirubrobacterales;480-2
OTU_1704	0	0	0	0	0	0	0	0	0	0	0	0	0	0	0	0		0	0	0	0	0	0	0	0	0	0	0.0897287	0	0	0	0	0	0.0130987	Cellular organisms;Bacteria;Actinobacteria;Thermoleophilia;Solirubrobacterales;288-2
OTU_2669	0	0	0	0	0	0	0	0	0	0	0	0	0	0	0	0		0	0	0	0	0	0	0	0	0	0	0	0.0287439	0	0	0	0	0	Cellular organisms;Bacteria;Actinobacteria;Thermoleophilia;AKIW543
OTU_2040	0	0	0	0	0	0	0	0	0	0	0	0	0	0	0	0		0	0	0	0	0	0	0	0	0	0.0523368	0	0	0	0	0	0	0	Cellular organisms;Bacteria;Actinobacteria;Thermoleophilia;AKIW543
OTU_3092	0	0	0	0	0	0	0	0	0	0	0	0	0	0	0.0331858	0		0	0	0	0	0	0	0	0	0	0	0	0	0	0	0	0	0	Cellular organisms;Bacteria;Actinobacteria;Thermoleophilia;AKIW543
OTU_1874	0	0	0	0	0	0	0	0	0	0	0	0	0	0	0.0663717	0		0	0	0	0	0	0	0	0	0	0	0	0	0	0	0	0	0	Cellular organisms;Bacteria;Actinobacteria;Thermoleophilia;AKIW543
OTU_1836	0	0	0	0	0	0	0	0	0	0	0	0	0	0	0.0995575	0		0	0	0	0	0	0	0	0	0	0	0	0	0	0	0	0	0	Cellular organisms;Bacteria;Actinobacteria;Thermoleophilia;AKIW543
OTU_1785	0	0	0	0	0	0	0	0	0	0	0	0	0	0	0.143805	0		0	0	0	0	0	0	0	0	0	0	0	0	0	0	0	0	0	Cellular organisms;Bacteria;Actinobacteria;Thermoleophilia;AKIW543
OTU_2700	0	0	0	0	0	0	0	0	0	0	0	0	0	0.047413	0	0		0	0	0	0	0	0	0	0	0	0	0	0	0	0	0	0	0	Cellular organisms;Bacteria;Actinobacteria;Thermoleophilia;AKIW543
OTU_1065	0	0	0	0	0	0	0.234868	0	0	0	0	0	0	0	0	0		0	0	0	0	0	0	0	0	0	0	0	0	0	0	0	0	0	Cellular organisms;Bacteria;Actinobacteria;Thermoleophilia;AKIW543
OTU_700	0	0	0	0	0	0	0.411019	0	0	0	0	0	0	0	0	0		0	0	0	0	0	0	0	0	0	0	0	0	0	0	0	0	0	Cellular organisms;Bacteria;Actinobacteria;Thermoleophilia;AKIW543
OTU_1159	0.0814143	0	0	0	0	0	0	0	0	0	0	0	0	0	0	0		0	0	0	0	0	0	0	0	0	0	0	0	0	0	0	0	0	Cellular organisms;Bacteria;Actinobacteria;Thermoleophilia;AKIW543
OTU_3299	0	0	0	0	0	0	0	0	0	0	0	0	0	0	0	0		0	0	0	0	0	0	0	0	0	0	0	0	0	0	0	0	0.00436624	Cellular organisms;Bacteria;Actinobacteria;OPB41
OTU_2333	0	0	0	0	0	0	0	0	0	0	0	0	0	0	0	0		0	0	0	0	0	0	0	0	0	0	0	0	0	0	0	0	0.0218312	Cellular organisms;Bacteria;Actinobacteria;OPB41
OTU_2902	0	0	0	0	0	0	0	0	0	0	0	0	0	0	0	0		0	0	0	0	0	0	0	0	0	0	0	0	0	0.00956938	0	0	0	Cellular organisms;Bacteria;Actinobacteria;OPB41
OTU_1462	0	0	0	0	0	0	0	0	0	0	0	0	0	0	0	0		0	0	0	0	0	0	0	0.114633	0	0	0	0	0	0	0	0	0	Cellular organisms;Bacteria;Actinobacteria;OPB41
OTU_1635	0	0	0	0	0	0	0	0	0	0	0	0	0	0	0	0		0	0	0	0	0	0	0	0.114633	0	0.00523368	0	0	0	0	0	0	0	Cellular organisms;Bacteria;Actinobacteria;OPB41
OTU_2016	0	0	0	0	0	0	0	0	0	0	0	0	0	0	0	0		0	0	0	0	0	0	0	0	0	0	0	0	0	0	0.183468	0	0	Cellular organisms;Bacteria;Actinobacteria;Coriobacteriia;Coriobacteriales;Unknown Coriobacteriales family
OTU_1999	0	0	0	0	0	0	0	0	0	0	0	0	0	0	0	0		0	0	0	0	0	0	0	0	0	0	0	0	0.0861057	0	0	0	0	Cellular organisms;Bacteria;Actinobacteria;Coriobacteriia;Coriobacteriales;Coriobacteriaceae;Olsenella;Olsenella profusa
OTU_2558	0	0	0	0	0.0521853	0	0	0	0	0	0	0	0	0	0	0		0	0	0	0	0	0	0	0	0	0	0	0	0	0	0	0	0	Cellular organisms;Bacteria;Actinobacteria;Coriobacteriia;Coriobacteriales;Coriobacteriaceae;Atopobium
OTU_1435	0	0	0	0.0352454	0	0	0	0	0	0	0	0	0	0	0	0.0717728		0	0	0	0.0131891	0	0	0	0	0	0	0	0	0	0	0	0	0	Cellular organisms;Bacteria;Actinobacteria;Coriobacteriia;Coriobacteriales;Coriobacteriaceae;Atopobium
OTU_1901	0	0	0	0.0793021	0	0	0	0	0	0	0	0	0	0	0	0		0	0	0	0	0.0102286	0	0	0	0	0	0	0	0	0	0	0	0	Cellular organisms;Bacteria;Actinobacteria;Coriobacteriia;Coriobacteriales;Coriobacteriaceae;Atopobium
OTU_2626	0	0	0	0	0	0	0	0.0273523	0	0	0	0	0	0	0	0		0	0	0	0	0	0	0	0	0	0	0	0	0	0	0	0	0	Cellular organisms;Bacteria;Actinobacteria;Coriobacteriia;Coriobacteriales;Coriobacteriaceae
OTU_211	0.0465224	0	0	0.149793	0	0	0.137006	0.0729395	0.040016	0	0	0.0052233	0	0.0533397	0.00553097	0		0.0417471	0	0	0.0329728	0.0358001	0.0211622	0	0.0745114	0.0688649	0	0	0	0	0.0430622	0.122312	0	0	Cellular organisms;Bacteria;Actinobacteria;Actinobacteria (class);Streptomycetales;Streptomycetaceae;Streptomyces
OTU_1748	0	0	0	0	0	0	0.0782894	0	0	0	0	0	0	0	0	0		0	0	0	0	0	0	0	0	0	0	0	0	0	0	0	0	0	Cellular organisms;Bacteria;Actinobacteria;Actinobacteria (class);Pseudonocardiales;Pseudonocardiaceae;Unknown Pseudonocardiaceae genus
OTU_1056	0	0.323924	0	0	0	0	0	0	0	0	0	0	0	0	0	0		0	0	0	0	0	0	0	0	0	0	0	0	0	0	0	0	0	Cellular organisms;Bacteria;Actinobacteria;Actinobacteria (class);Pseudonocardiales;Pseudonocardiaceae;Saccharothrix
OTU_3132	0.0232612	0	0	0	0	0	0	0	0	0	0	0	0	0	0	0		0	0	0	0	0	0	0	0	0	0	0	0	0	0	0	0	0	Cellular organisms;Bacteria;Actinobacteria;Actinobacteria (class);Pseudonocardiales;Pseudonocardiaceae;Pseudonocardia
OTU_1608	0.0232612	0	0	0	0	0	0	0	0	0	0	0	0	0	0.0995575	0.082026		0	0	0	0	0	0	0	0	0	0	0	0	0	0	0	0	0	Cellular organisms;Bacteria;Actinobacteria;Actinobacteria (class);Pseudonocardiales;Pseudonocardiaceae;Pseudonocardia
OTU_708	0.325657	0	0	0	0	0	0.445271	0.0455872	0	0	0	0	0	0	0	0		0	0	0	0	0	0	0	0	0	0	0	0	0	0	0	0	0	Cellular organisms;Bacteria;Actinobacteria;Actinobacteria (class);Pseudonocardiales;Pseudonocardiaceae;Pseudonocardia
OTU_881	0.0116306	0.0231374	0	0	0	0	0	0	0	0	0	0	0	0.106679	0.0276549	0.041013		0	0	0	0	0.0613717	0.0634867	0	0	0.0648141	0	0	0	0.0313112	0	0	0	0	Cellular organisms;Bacteria;Actinobacteria;Actinobacteria (class);Pseudonocardiales;Pseudonocardiaceae;Lentzea
OTU_1439	0	0	0	0	0	0	0	0	0	0	0	0	0	0	0	0		0	0	0	0	0	0	0	0	0	0.0209347	0	0.158091	0	0	0	0	0	Cellular organisms;Bacteria;Actinobacteria;Actinobacteria (class);Propionibacteriales;Nocardioidaceae;Nocardioides
OTU_1965	0	0	0	0	0	0	0	0	0	0	0	0	0	0	0.0774336	0		0	0	0	0	0.0051143	0	0	0	0	0.00523368	0	0	0	0	0	0	0	Cellular organisms;Bacteria;Actinobacteria;Actinobacteria (class);Propionibacteriales;Nocardioidaceae;Nocardioides
OTU_1220	0	0	0	0	0	0	0	0	0	0	0	0	0	0	0.105088	0		0	0	0	0	0	0	0	0	0	0	0	0	0.0939335	0	0	0	0	Cellular organisms;Bacteria;Actinobacteria;Actinobacteria (class);Propionibacteriales;Nocardioidaceae;Nocardioides
OTU_1794	0	0	0	0	0	0.020495	0	0	0	0	0	0	0	0	0	0		0	0	0	0	0	0	0	0	0	0	0	0	0.0156556	0	0	0	0	Cellular organisms;Bacteria;Actinobacteria;Actinobacteria (class);Propionibacteriales;Nocardioidaceae;Nocardioides
OTU_2140	0	0	0	0	0	0.102475	0	0	0	0	0	0	0	0	0	0		0	0	0	0	0	0	0	0	0	0	0	0	0	0	0	0	0	Cellular organisms;Bacteria;Actinobacteria;Actinobacteria (class);Propionibacteriales;Nocardioidaceae;Nocardioides
OTU_1604	0	0	0.00603355	0	0	0.00512374	0	0	0	0	0	0	0	0	0.0608407	0		0	0	0	0.00659457	0	0	0	0	0.0405088	0	0	0	0	0	0	0	0	Cellular organisms;Bacteria;Actinobacteria;Actinobacteria (class);Propionibacteriales;Nocardioidaceae;Nocardioides
OTU_1094	0.0465224	0	0	0	0	0.0666086	0	0	0	0	0	0	0	0	0	0		0	0	0	0	0	0	0	0	0	0.0418695	0.242795	0	0.156556	0	0	0	0.0392962	Cellular organisms;Bacteria;Actinobacteria;Actinobacteria (class);Propionibacteriales;Nocardioidaceae;Nocardioides
OTU_2683	0	0	0	0	0	0.0768561	0	0	0	0	0	0	0	0	0	0		0	0	0	0	0	0	0	0	0	0	0	0	0	0	0	0	0	Cellular organisms;Bacteria;Actinobacteria;Actinobacteria (class);Propionibacteriales;Nocardioidaceae;Marmoricola
OTU_792	0.302396	0	0	0	0	0	0	0	0.040016	0	0	0	0	0.100753	0.121681	0		0.104368	0	0	0	0	0	0	0	0	0	0	0	0	0	0	0	0	Cellular organisms;Bacteria;Actinobacteria;Actinobacteria (class);Propionibacteriales;Nocardioidaceae;Aeromicrobium
OTU_1364	0	0	0	0	0	0.0563611	0	0	0	0	0	0	0	0	0.149336	0		0	0	0.0104471	0	0	0	0	0	0	0	0	0	0	0	0	0	0	Cellular organisms;Bacteria;Actinobacteria;Actinobacteria (class);Propionibacteriales;Nocardioidaceae
OTU_1223	0	0.277649	0	0	0	0	0	0	0.0720288	0	0	0	0	0	0	0		0	0	0	0	0	0	0	0	0	0	0	0	0	0	0	0	0	Cellular organisms;Bacteria;Actinobacteria;Actinobacteria (class);PeM15
OTU_1654	0	0	0	0	0	0	0.0782894	0.0729395	0	0	0	0	0	0	0	0		0	0	0	0	0	0	0	0	0	0	0	0	0	0	0	0	0	Cellular organisms;Bacteria;Actinobacteria;Actinobacteria (class);Micromonosporales;Micromonosporaceae;Micromonospora
OTU_1311	0.209351	0	0	0	0	0	0	0	0	0	0	0	0	0	0	0		0	0	0	0.0857294	0	0	0	0	0	0	0	0.0215579	0	0	0	0	0	Cellular organisms;Bacteria;Actinobacteria;Actinobacteria (class);Micrococcales;Promicromonosporaceae;Cellulosimicrobium
OTU_1475	0	0	0	0	0	0	0.00489309	0	0	0	0	0	0	0.00592663	0	0		0	0	0	0	0	0	0	0	0.00405088	0	0	0	0	0	0	0	0	Cellular organisms;Bacteria;Actinobacteria;Actinobacteria (class);Micrococcales;Micrococcaceae;Rothia
OTU_1834	0	0	0	0.00881135	0	0	0	0	0	0	0	0	0	0	0	0		0	0	0.0888007	0	0	0.00846489	0	0	0	0	0	0	0	0	0	0	0	Cellular organisms;Bacteria;Actinobacteria;Actinobacteria (class);Micrococcales;Micrococcaceae;Rothia
OTU_2219	0	0.015425	0	0	0	0.00512374	0	0	0	0	0	0	0	0	0.0110619	0		0	0.0548246	0	0.0131891	0	0	0	0	0	0	0	0	0	0	0	0	0	Cellular organisms;Bacteria;Actinobacteria;Actinobacteria (class);Micrococcales;Micrococcaceae;Rothia
OTU_2896	0	0.015425	0	0	0.0978474	0	0	0	0.0080032	0	0	0	0	0.00592663	0.0387168	0		0	0	0	0.0197837	0	0	0	0.00573164	0.0121526	0.00523368	0.00527816	0.0503018	0	0	0.0101926	0	0	Cellular organisms;Bacteria;Actinobacteria;Actinobacteria (class);Micrococcales;Micrococcaceae;Nesterenkonia
OTU_2088	0	0	0	0	0	0	0	0.0364697	0	0	0	0	0	0.0118533	0	0		0	0	0	0	0	0	0	0	0.0283562	0	0	0	0	0	0	0	0	Cellular organisms;Bacteria;Actinobacteria;Actinobacteria (class);Micrococcales;Micrococcaceae;Kocuria
OTU_714	0	0	0	0.149793	0.169602	0	0	0	0	0	0	0	0	0	0	0		0	0	0.370873	0	0	0.038092	0	0	0	0	0	0	0	0.0478469	0.0611558	0	0	Cellular organisms;Bacteria;Actinobacteria;Actinobacteria (class);Micrococcales;Micrococcaceae;Arthrobacter
OTU_2567	0	0	0	0	0	0	0	0	0	0	0	0	0	0	0.00553097	0		0	0	0	0	0	0	0	0	0.00405088	0	0	0.0215579	0	0	0	0	0	Cellular organisms;Bacteria;Actinobacteria;Actinobacteria (class);Micrococcales;Micrococcaceae
OTU_326	0.0697837	0.239087	0	0.299586	0.0717547	0	0	0.127644	0.0880352	0	0	0	0	0.100753	0.0165929	0		0	0	0	0	0	0	0	0.0114633	0.0972211	0	0	0.632366	0	0	0	0	0	Cellular organisms;Bacteria;Actinobacteria;Actinobacteria (class);Micrococcales;Micrococcaceae
OTU_274	0	0	0	0.0704908	0	0	0	0.0182349	0	0	0	0	1.3425	0	0	0		0	0	0	0.00659457	0	0	0.00386982	0.00573164	0.00405088	0	0	0.00718597	0.00782779	0	0.0101926	0	0	Cellular organisms;Bacteria;Actinobacteria;Actinobacteria (class);Micrococcales;Microbacteriaceae;Leifsonia
OTU_1413	0	0	0	0	0	0	0	0	0	0	0	0	0	0	0	0		0	0.126096	0	0	0	0	0	0	0	0	0	0	0	0	0	0	0	Cellular organisms;Bacteria;Actinobacteria;Actinobacteria (class);Micrococcales;Microbacteriaceae;Agromyces
OTU_1816	0	0.015425	0	0	0	0	0	0	0	0.0516107	0	0	0	0	0	0		0	0	0	0	0	0	0	0	0	0	0	0	0	0	0	0	0	Cellular organisms;Bacteria;Actinobacteria;Actinobacteria (class);Micrococcales;Microbacteriaceae
OTU_2155	0.116306	0.00771248	0	0	0	0.0153712	0	0	0.0160064	0.120425	0	0	0	0	0.0221239	0		0	0.0274123	0.00522357	0	0	0	0	0.0171949	0	0	0	0.10779	0	0	0.0101926	0	0.00436624	Cellular organisms;Bacteria;Actinobacteria;Actinobacteria (class);Micrococcales;Microbacteriaceae
OTU_2654	0	0.00771248	0	0	0	0.020495	0	0	0	0	0	0	0	0	0	0.00512663		0	0	0	0	0	0	0	0	0	0	0	0	0	0	0.0101926	0	0	Cellular organisms;Bacteria;Actinobacteria;Actinobacteria (class);Micrococcales;Intrasporangiaceae;Phycicoccus
OTU_1278	0	0	0	0	0	0	0	0	0	0	0	0	0	0.142239	0	0		0	0	0	0	0	0	0	0	0	0	0	0	0	0	0	0	0	Cellular organisms;Bacteria;Actinobacteria;Actinobacteria (class);Micrococcales;Intrasporangiaceae
OTU_3289	0	0	0	0	0	0	0	0	0	0	0	0	0	0	0.0165929	0		0	0	0	0	0	0	0	0.0171949	0	0	0	0	0	0	0	0	0	Cellular organisms;Bacteria;Actinobacteria;Actinobacteria (class);Micrococcales;Dermacoccaceae;Kytococcus
OTU_3000	0	0	0	0	0	0.0102475	0	0	0	0	0	0	0	0	0.00553097	0		0	0	0	0	0	0	0	0.00573164	0.00810176	0	0.0105563	0	0.00782779	0	0	0	0	Cellular organisms;Bacteria;Actinobacteria;Actinobacteria (class);Micrococcales;Dermacoccaceae
OTU_460	0.0697837	0	0	0	0.0978474	0	0.220189	0	0	0	0	0	0	0	0.215708	0.0717728		0	0	0	0.0131891	0.0409144	0.0804165	0	0.0286582	0	0	0	0	0	0	0	0	0	Cellular organisms;Bacteria;Actinobacteria;Actinobacteria (class);Micrococcales;Dermabacteraceae
OTU_1895	0	0	0	0	0	0	0	0	0	0	0	0	0	0	0	0		0	0	0	0	0	0	0	0	0	0	0	0.100604	0	0	0	0	0	Cellular organisms;Bacteria;Actinobacteria;Actinobacteria (class);Micrococcales;Cellulomonadaceae;Demequina
OTU_2613	0	0	0	0	0	0	0	0	0	0	0	0	0	0	0	0		0	0	0.0156707	0	0	0	0	0	0.00405088	0	0	0	0	0	0	0	0	Cellular organisms;Bacteria;Actinobacteria;Actinobacteria (class);Micrococcales;Cellulomonadaceae;Cellulomonas
OTU_1520	0	0	0	0	0	0	0	0	0	0	0	0	0	0	0.105088	0		0	0	0	0	0	0	0	0	0	0	0	0	0	0	0	0	0	Cellular organisms;Bacteria;Actinobacteria;Actinobacteria (class);Micrococcales;Brevibacteriaceae;Brevibacterium
OTU_992	0	0	0	0	0	0	0	0	0	0	0	0	0	0	0	0		0	0	0	0	0	0	0.154793	0	0	0	0	0	0	0	0	0	0	Cellular organisms;Bacteria;Actinobacteria;Actinobacteria (class);Micrococcales
OTU_236	0	0	0	0	0	0	0	0	0	0	0	0	0	0	0	0		0	0	0	0	0	0	0	0	0.00405088	0	0	0	0	0	0	0	0	Cellular organisms;Bacteria;Actinobacteria;Actinobacteria (class);Kineosporiales;Kineosporiaceae
OTU_1951	0	0	0	0	0	0	0	0	0	0	0	0	0	0	0	0		0	0	0	0	0.0204572	0	0	0	0	0	0	0.0287439	0	0	0.0815411	0	0	Cellular organisms;Bacteria;Actinobacteria;Actinobacteria (class);Frankiales;Sporichthyaceae;hgcI clade
OTU_1459	0	0	0	0	0	0	0	0	0	0	0	0	0	0	0	0.0922793		0	0	0	0	0	0	0.00386982	0	0	0	0	0	0	0	0	0	0	Cellular organisms;Bacteria;Actinobacteria;Actinobacteria (class);Frankiales;Sporichthyaceae;hgcI clade
OTU_647	0	0	0	0	0.0130463	0	0.200617	0	0	0	0	0	0	0	0	0.210192		0.0730575	0	0	0	0.0613717	0	0.0541775	0.0917063	0	0.0471032	0	0	0	0	0	0	0	Cellular organisms;Bacteria;Actinobacteria;Actinobacteria (class);Frankiales;Sporichthyaceae;hgcI clade
OTU_1269	0	0	0	0.0616794	0	0	0	0	0	0	0	0	0	0.136312	0	0.0153799		0	0	0	0	0.0767146	0	0	0	0	0.0104674	0	0	0	0	0	0	0	Cellular organisms;Bacteria;Actinobacteria;Actinobacteria (class);Frankiales;Sporichthyaceae;hgcI clade
OTU_1047	0.0465224	0	0	0	0	0.0666086	0	0	0	0	0	0	0	0	0	0.0512663		0	0	0	0	0.051143	0	0	0	0	0	0	0	0	0	0	0	0	Cellular organisms;Bacteria;Actinobacteria;Actinobacteria (class);Frankiales;Sporichthyaceae;hgcI clade
OTU_259	0	0	0	0	2.62231	0	0	0	0	0	0	0	0	0	0	0		0	0	0	0.00659457	0	0	0	0	0	0	0	0.150905	0	0	0	0	0	Cellular organisms;Bacteria;Actinobacteria;Actinobacteria (class);Frankiales;Nakamurellaceae;Nakamurella
OTU_863	0	0	0	0	0	0	0	0	0	0	0	0	0	0.118533	0.0608407	0		0	0	0	0	0.0306858	0	0	0	0	0	0	0.0143719	0	0	0	0	0	Cellular organisms;Bacteria;Actinobacteria;Actinobacteria (class);Frankiales;Nakamurellaceae
OTU_2974	0	0	0	0.123359	0.0326158	0.00512374	0	0	0	0.249452	0	0	0	0	0	0.00512663		0.0678391	0	0.036565	0	0.0102286	0	0	0.00573164	0.0364579	0	0	0	0	0.00956938	0	0	0.0742261	Cellular organisms;Bacteria;Actinobacteria;Actinobacteria (class);Frankiales;Geodermatophilaceae;Modestobacter
OTU_678	0	0	0.132738	0.0176227	0	0.0409899	0.484416	0.0547046	0	0	0	0	0	0	0.0663717	0.0102533		0	0	0	0	0.0102286	0	0	0	0	0.0104674	0	0	0	0	0	0	0	Cellular organisms;Bacteria;Actinobacteria;Actinobacteria (class);Frankiales;Geodermatophilaceae;Modestobacter
OTU_2338	0	0	0	0	0	0	0	0	0	0	0	0	0	0	0	0		0	0	0	0	0	0	0.127704	0	0	0.0209347	0	0	0	0	0	0	0.0261974	Cellular organisms;Bacteria;Actinobacteria;Actinobacteria (class);Frankiales;Geodermatophilaceae;Geodermatophilus (Geodermatophilaceae)
OTU_690	0	0	0	0	0.0195695	0	0	0	0	0	0	0	0	0.00592663	0	0.0563929		0	0.35636	0	0	0	0	0.104485	0	0	0	0	0	0.0391389	0.0143541	0	0	0	Cellular organisms;Bacteria;Actinobacteria;Actinobacteria (class);Frankiales;Geodermatophilaceae;Geodermatophilus (Geodermatophilaceae)
OTU_150	0	0	0.711958	0	0	5.3953	0	0.0182349	0	0	0	0	0	0	0.0553097	0		0	0	0.130589	0	0.0460287	0	0.123834	0	0.0445597	0	0.269186	0.158091	0	0	0	0	0	Cellular organisms;Bacteria;Actinobacteria;Actinobacteria (class);Frankiales;Geodermatophilaceae;Blastococcus
OTU_1042	0.162829	0	0.00603355	0.0352454	0.189172	0	0	0	0	0	0	0	0	0	0	0		0	0	0	0	0	0	0	0	0	0	0	0	0	0	0	0	0	Cellular organisms;Bacteria;Actinobacteria;Actinobacteria (class);Frankiales;Frankiaceae;Frankia
OTU_2231	0	0	0	0	0	0	0	0	0	0	0	0	0	0	0	0		0	0	0	0	0.0409144	0	0	0	0	0	0	0	0	0	0	0	0	Cellular organisms;Bacteria;Actinobacteria;Actinobacteria (class);Frankiales;Acidothermaceae;Acidothermus
OTU_1466	0	0	0	0	0	0	0	0	0	0	0	0	0	0	0.110619	0		0	0	0	0	0	0	0	0	0	0	0	0	0	0	0	0	0	Cellular organisms;Bacteria;Actinobacteria;Actinobacteria (class);Frankiales;Acidothermaceae;Acidothermus
OTU_1640	0	0.15425	0	0.00881135	0	0.00512374	0	0.0455872	0	0.344071	0	0	0	0	0	0		0	0	0.276849	0	0	0	0	0.0114633	0	0	0	0	0	0.0191388	0	1.35497	0	Cellular organisms;Bacteria;Actinobacteria;Actinobacteria (class);Frankiales
OTU_1348	0	0	0	0	0	0	0	0	0	0	0	0	0	0	0.0829646	0.143546		0	0	0	0	0	0	0	0	0	0	0	0	0	0	0	0	0	Cellular organisms;Bacteria;Actinobacteria;Actinobacteria (class);Corynebacteriales;Nocardiaceae;Rhodococcus
OTU_799	0	0	0	0	0	0	0.00489309	0	0	0	0	0	0	0	0	0		0	0.0109649	0	0	0	0.279341	0	0	0	0	0	0	0	0	0	0	0	Cellular organisms;Bacteria;Actinobacteria;Actinobacteria (class);Corynebacteriales;Nocardiaceae;Rhodococcus
OTU_255	0.0348918	0.15425	0	0	0	0.0461136	0	0.373815	0	0	0	0	0	0	0	0.0461396		0	0	0	0	0	0	0.270887	0	0	0.0366358	0	0	0	0	0	0	0	Cellular organisms;Bacteria;Actinobacteria;Actinobacteria (class);Corynebacteriales;Nocardiaceae;Gordonia
OTU_3051	0.0814143	0	0	0	0	1.08623	0	0.00911743	0	0	0	0	0	0	0.0829646	0		0	0	0	0	0	0	0	0	0	0.0209347	0	0	0	0	0	0	0	Cellular organisms;Bacteria;Actinobacteria;Actinobacteria (class);Corynebacteriales;Nocardiaceae;Gordonia
OTU_2349	0	0	0	0	0	0	0	0	0	0	0	0	0	0	0	0		0	0	0	0	0	0	0	0	0	0.0261684	0	0	0	0	0	0	0	Cellular organisms;Bacteria;Actinobacteria;Actinobacteria (class);Corynebacteriales;Mycobacteriaceae;Mycobacterium
OTU_251	0	0	0	0	0	0	0	0	0	0	0	0	0	0	0.276549	0		0	0	0	0	0	0	0	0	0	0	0	0	0	0	0	0	0	Cellular organisms;Bacteria;Actinobacteria;Actinobacteria (class);Corynebacteriales;Mycobacteriaceae;Mycobacterium
OTU_405	0.0116306	0	0	0	0	0	0	0	0	0	0	0	0	0	0	0		0.00521839	0	0	0	0	0	0	0	0	0	0	0	0	0	0	0	0	Cellular organisms;Bacteria;Actinobacteria;Actinobacteria (class);Corynebacteriales;Mycobacteriaceae;Mycobacterium
OTU_1659	0.162829	0	0.00603355	0	0	0	0	0	0	0	0	0	0	0	0	0		0	0	0	0	0	0	0	0	0	0	0	0	0	0	0	0	0	Cellular organisms;Bacteria;Actinobacteria;Actinobacteria (class);Corynebacteriales;Mycobacteriaceae;Mycobacterium
OTU_2851	0.430333	0	0	0	0	0.00512374	0	0	0	0	0	0	0	0	0.779867	0.0358864		0.219172	0	0	0	0	0.0592542	0	0	0	0	0	0	0	0	0.0611558	0	0	Cellular organisms;Bacteria;Actinobacteria;Actinobacteria (class);Corynebacteriales;Mycobacteriaceae;Mycobacterium
OTU_1842	0	0	0	0	0	0.020495	0	0	0	0	0	0	0	0	0	0		0	0	0	0	0	0	0	0.080243	0	0	0	0	0	0	0	0	0	Cellular organisms;Bacteria;Actinobacteria;Actinobacteria (class);Corynebacteriales;Dietziaceae;Dietzia
OTU_1009	0.0232612	0	0	0	0	0	0	0	0	0	0	0	0	0	0	0.041013		0	0	0	0	0.0204572	0	0	0	0	0.0628042	0	0.201207	0	0	0	0	0	Cellular organisms;Bacteria;Actinobacteria;Actinobacteria (class);Corynebacteriales;Dietziaceae;Dietzia
OTU_2925	0	0	0	0	0	0	0	0	0	0	0	0	0.0159821	0	0	0		0	0	0	0	0	0	0	0	0	0	0	0	0	0	0	0	0	Cellular organisms;Bacteria;Actinobacteria;Actinobacteria (class);Corynebacteriales;Corynebacteriaceae;Unknown Corynebacteriaceae genus
OTU_389	0	0	0	0	0	0	0	0	0.080032	0	0	0	0	0	0	0		0	0	0	0	0.214801	0	0	0	0	0	0	0	0	0	0.132504	0	0	Cellular organisms;Bacteria;Actinobacteria;Actinobacteria (class);Corynebacteriales;Corynebacteriaceae;Corynebacterium
OTU_485	0	0	0	0	0	0	0.420805	0	0	0	0	0	0	0.47413	0.0940265	0.102533		0	0	0	0	0.102286	0	0	0	0	0.104674	0	0	0	0.0526316	0	0	0.0611274	Cellular organisms;Bacteria;Actinobacteria;Actinobacteria (class);Corynebacteriales;Corynebacteriaceae;Corynebacterium
OTU_120	0	0	0	0	0	0.0819798	0	0.118527	0.0560224	0	0.0151073	0	4.92648	0.124459	0.0110619	0		0	0	0	0	0	0	0.0773964	0.0229266	0	0	0	0	0	0	0	0	0	Cellular organisms;Bacteria;Actinobacteria;Actinobacteria (class);Corynebacteriales;Corynebacteriaceae;Corynebacterium
OTU_295	0	0	1.45408	0	0	0	0	0	0	0.00430089	0	0	0	0	0	0.041013		0	0	0	0.257188	0	0	0	0.0745114	0.149883	0	0	0	0	0	0	0	0.109156	Cellular organisms;Bacteria;Actinobacteria;Actinobacteria (class);Corynebacteriales;Corynebacteriaceae;Corynebacterium
OTU_3253	0	0.00771248	0	0	0	0	0	0	0.0160064	0	0	0	0.99089	0	0.0221239	0		0	0.0219298	0.00522357	0	0.0255715	0	0	0.00573164	0.00405088	0	0	0	0	0.00478469	0	0.169371	0.00873248	Cellular organisms;Bacteria;Actinobacteria;Actinobacteria (class);Corynebacteriales;Corynebacteriaceae;Corynebacterium
OTU_433	0.0465224	0	0	0	0	0	0	0	0	0	0	0	0	0	0.232301	0		0	0	0	0.112108	0	0	0	0	0	0	0	0.438344	0	0	0	0	0	Cellular organisms;Bacteria;Actinobacteria;Actinobacteria (class);Corynebacteriales;Corynebacteriaceae;Corynebacterium
OTU_408	0.0581531	0.200524	0	0	0.0391389	0	0	0	0	0	0	0	0	0.213359	0.165929	0.0563929		0.0730575	0	0	0	0.0869432	0	0	0.0515848	0	0	0	0	0	0	0.122312	0	0	Cellular organisms;Bacteria;Actinobacteria;Actinobacteria (class);Corynebacteriales;Corynebacteriaceae
OTU_284	0	0	0	0	0	0	0	0.227936	0	0	0	0	0	0.0177799	0	0		0	0	0	0.118702	0	0	0	0	0.0567123	0	0	0	0.156556	0	0	2.23748	0	Cellular organisms;Bacteria;Actinobacteria;Actinobacteria (class);Bifidobacteriales;Bifidobacteriaceae;Gardnerella
OTU_1132	0	0	0	0	0	0	0	0	0	0	0	0	0	0	0.105088	0		0	0	0	0	0	0.0126973	0	0	0	0	0	0.251509	0	0	0	0	0.017465	Cellular organisms;Bacteria;Actinobacteria;Actinobacteria (class);Bifidobacteriales;Bifidobacteriaceae;Bifidobacterium
OTU_1381	0	0	0	0	0	0	0	0	0	0	0	0	0	0	0	0		0	0	0	0	0	0	0	0	0	0	0	0.165277	0	0	0	0	0	Cellular organisms;Bacteria;Actinobacteria;Actinobacteria (class);Actinomycetales;Actinomycetaceae (Actinomycetales);Varibaculum
OTU_1354	0	0	0	0	0	0	0	0	0	0	0	0	0	0.130386	0	0		0	0	0	0	0	0	0	0	0	0	0	0	0	0	0	0	0	Cellular organisms;Bacteria;Actinobacteria;Actinobacteria (class);Actinomycetales;Actinomycetaceae (Actinomycetales);Actinomyces
OTU_1340	0	0	0	0	0	0	0	0	0	0	0	0	0	0.171872	0	0		0	0	0	0	0	0	0	0	0	0	0	0	0	0	0	0	0	Cellular organisms;Bacteria;Actinobacteria;Actinobacteria (class);Actinomycetales;Actinomycetaceae (Actinomycetales);Actinomyces
OTU_495	0	0	0	0	0	0.112722	0	0.109409	0	0	0	0	0	0.0829728	0	0.133292		0	0.131579	0	0.046162	0	0	0	0	0.0567123	0.0104674	0	0	0.0547945	0	0	0	0	Cellular organisms;Bacteria;Actinobacteria;Actinobacteria (class);Actinomycetales;Actinomycetaceae (Actinomycetales);Actinomyces
OTU_1658	0	0	0	0.0352454	0	0	0.112541	0	0	0	0	0	0	0.0770462	0	0		0	0	0	0	0	0	0	0	0	0	0	0	0	0	0	0	0.0349299	Cellular organisms;Bacteria;Actinobacteria;Actinobacteria (class);Actinomycetales;Actinomycetaceae (Actinomycetales);Actinomyces
OTU_2038	0	0	0	0.0704908	0	0	0	0	0	0	0	0	0	0	0	0		0	0	0	0	0	0	0	0	0	0	0	0	0	0	0	0	0	Cellular organisms;Bacteria;Actinobacteria;Actinobacteria (class);Actinomycetales;Actinomycetaceae (Actinomycetales);Actinomyces
OTU_201	0.0232612	0.100262	0	0.0440567	0	0.42527	0.508881	0.0729395	0	0	0	0	0	0.248918	0.0774336	0.189685		0.0521839	0	0	0	0	0	0.0386982	0.0286582	0.0486105	0	0	0	0	0.138756	0	2.96844	0	Cellular organisms;Bacteria;Actinobacteria;Actinobacteria (class);Actinomycetales;Actinomycetaceae (Actinomycetales);Actinomyces
OTU_2838	0	0	0	0	0	0	0	0	0	0	0	0	0	0	0	0		0	0	0	0	0	0	0	0	0	0.0104674	0	0	0	0	0	0	0	Cellular organisms;Bacteria;Actinobacteria;Actinobacteria (class)
OTU_2903	0.0697837	0.0771248	0.114637	0.0528681	0.084801	0.102475	0.0831825	0.0820569	0.040016	0	0	0	0	0.0237065	0.0774336	0.0563929		0.0208736	0.0877193	0.0626828	0.0659457	0.0306858	0.038092	0.0232189	0.0401215	0.0688649	0.0366358	0.0422253	0.0359299	0.0861057	0.0478469	0.112119	0.00891424	0.0349299	Cellular organisms;Bacteria;Actinobacteria;Actinobacteria (class)
OTU_623	0.18609	0	0	0.0176227	0	0	0.00489309	0	0	0	0	0	0	0	0	0		0	0	0	0	0	0	0	0	0.00405088	0	0	0	0	0	0	0	0	Cellular organisms;Bacteria;Actinobacteria;Actinobacteria (class)
OTU_4	7.74599	14.4763	14.3176	11.5429	11.2329	13.6138	12.3012	20.186	14.5178	0.00860178	0	0.0104466	0.00799105	5.2747	12.0907	12.3039		7.19616	8.45943	8.46218	8.82353	8.45395	8.21941	4.44642	5.57689	8.44608	7.5365	6.85633	14.6378	12.1957	6.47847	21.0274	2.20182	5.05174	Cellular organisms;Bacteria;Actinobacteria;Actinobacteria (class)
OTU_655	0	0	0	0	0.456621	0.0819798	0	0	0	0	0	0	0	0	0.0774336	0		0	0	0	0.0131891	0	0	0	0	0	0	0	0	0	0	0	0	0	Cellular organisms;Bacteria;Actinobacteria;Acidimicrobiia;Acidimicrobiales;TM214
OTU_379	0	0	0	0	0	0	0	0	0	0	0	0	0	0	0	0		0	0	0	0	0	0	0	0	0	0	0	0	0	0.0526316	0	0	0	Cellular organisms;Bacteria;Actinobacteria;Acidimicrobiia;Acidimicrobiales;OCS155 marine group
OTU_702	0	0	0	0	0	0	0	0	0	0	0	0	0	0	0	0		0	0.438596	0	0	0	0	0	0	0	0	0	0	0	0	0	0	0	Cellular organisms;Bacteria;Actinobacteria;Acidimicrobiia;Acidimicrobiales;OCS155 marine group
OTU_216	0	0.00771248	0	0	0	0.471384	0	0	0	0	0	0	0	0	0.00553097	0		0.42269	0	0	0	0	0	0.386982	0	0	0	0	0	0	0.00478469	0	0	0	Cellular organisms;Bacteria;Actinobacteria;Acidimicrobiia;Acidimicrobiales;OCS155 marine group
OTU_1013	0	0.00771248	0	0	0.24788	0	0	0	0	0	0	0	0	0	0	0		0	0	0	0.00659457	0	0	0	0	0	0	0	0	0	0	0	0	0	Cellular organisms;Bacteria;Actinobacteria;Acidimicrobiia;Acidimicrobiales;OCS155 marine group
OTU_78	2.14003	0.239087	0.452516	1.02212	0.678408	0	0	0.547046	1.78471	0	0	0.0052233	0	0.829728	0.143805	1.8866		1.4194	0.0219298	0.235061	1.4574	1.0382	1.16392	0.541775	0.303777	0.247104	0.722248	0.211126	1.35096	0.540117	0.296651	0	0	1.22255	Cellular organisms;Bacteria;Actinobacteria;Acidimicrobiia;Acidimicrobiales;OCS155 marine group
OTU_2409	0.0581531	0	0	0	0	0	0	0	0	0	0	0	0	0	0	0		0	0	0	0	0	0	0	0	0	0	0	0	0	0	0	0	0	Cellular organisms;Bacteria;Actinobacteria;Acidimicrobiia;Acidimicrobiales;Iamiaceae;Iamia
OTU_1897	0	0	0	0	0	0	0	0	0	0	0	0	0	0	0	0		0	0	0	0	0	0	0	0.080243	0	0	0	0	0	0	0	0	0	Cellular organisms;Bacteria;Actinobacteria;Acidimicrobiia;Acidimicrobiales;Candidatus Microthrix
OTU_2378	0	0	0	0	0	0	0	0	0	0	0	0	0	0	0.0387168	0		0	0	0	0	0	0	0	0	0	0	0	0	0	0	0	0	0	Cellular organisms;Bacteria;Actinobacteria;Acidimicrobiia;Acidimicrobiales;Candidatus Microthrix
OTU_1337	0	0	0	0	0	0	0	0	0	0	0	0	0	0	0.138274	0		0	0	0	0	0	0	0	0	0	0	0	0	0	0	0	0	0	Cellular organisms;Bacteria;Actinobacteria;Acidimicrobiia;Acidimicrobiales;Candidatus Microthrix
OTU_1341	0	0	0	0	0	0	0	0	0	0	0	0	0	0	0	0		0	0	0	0	0	0	0	0	0	0	0	0.165277	0	0	0	0	0	Cellular organisms;Bacteria;Actinobacteria;Acidimicrobiia;Acidimicrobiales;Acidimicrobiaceae
OTU_3143	0	0	0	0	0	0.0153712	0	0	0	0	0	0	0	0	0	0		0	0	0	0	0	0	0	0	0	0	0	0	0	0	0	0	0	Cellular organisms;Bacteria;Actinobacteria;Acidimicrobiia;Acidimicrobiales;Acidimicrobiaceae
OTU_1068	0	0	0	0	0	0	0	0	0	0	0	0	0	0	0	0		0	0	0	0	0	0	0	0	0	0	0	0.301811	0	0	0	0	0	Cellular organisms;Bacteria;Actinobacteria;Acidimicrobiia;Acidimicrobiales
OTU_2105	0	0	0	0	0	0.0614849	0	0	0	0	0	0	0	0	0	0		0	0	0	0	0	0	0	0	0	0	0	0	0	0	0	0	0	Cellular organisms;Bacteria;Actinobacteria;Acidimicrobiia;Acidimicrobiales
OTU_1681	0	0	0	0	0	0	0	0	0	0	0	0	0	0	0	0		0	0	0	0	0	0	0.0812662	0	0	0	0	0	0	0	0	0	0	Cellular organisms;Bacteria;Acidobacteria;RB25;Acidobacteria group 26
OTU_2110	0	0	0	0	0	0	0	0	0	0	0	0	0	0	0	0		0	0	0	0	0	0	0	0	0	0	0	0	0.00782779	0	0	0	0	Cellular organisms;Bacteria;Acidobacteria;RB25;Acidobacteria group 22
OTU_1163	0	0	0	0	0	0	0	0	0	0	0	0	0	0	0	0		0	0	0	0	0	0	0	0	0	0	0.285021	0	0	0	0	0	0	Cellular organisms;Bacteria;Acidobacteria;RB25;Acidobacteria group 22
OTU_865	0	0	0	0	0	0	0	0	0	0	0	0	0	0.403011	0	0		0	0	0	0	0	0	0	0	0	0	0	0	0	0	0	0	0	Cellular organisms;Bacteria;Acidobacteria;RB25;Acidobacteria group 22
OTU_1846	0	0	0	0.123359	0	0	0	0	0	0	0	0	0	0	0	0		0	0	0	0	0	0	0	0	0	0	0	0	0	0	0	0	0	Cellular organisms;Bacteria;Acidobacteria;RB25;Acidobacteria group 22
OTU_711	0	0.208237	0	0	0	0	0	0	0	0	0	0	0	0	0	0		0.109586	0	0	0.349512	0	0	0	0	0	0	0	0	0	0	0	0	0	Cellular organisms;Bacteria;Acidobacteria;RB25;Acidobacteria group 22
OTU_2471	0	0	0	0	0	0	0	0	0	0	0	0	0	0	0	0		0	0	0	0	0	0	0	0	0	0	0.0422253	0	0	0	0	0	0	Cellular organisms;Bacteria;Acidobacteria;Acidobacteria (class);Unknown Acidobacteria (class) order
OTU_1294	0	0	0	0	0	0	0	0	0	0	0	0	0	0	0	0		0	0	0	0	0.148315	0	0	0	0	0	0	0	0	0	0	0	0	Cellular organisms;Bacteria;Acidobacteria;Acidobacteria (class);Acidobacteriales (Acidobacteria group 1);Acidobacteriaceae;Granulicella
OTU_1095	0	0	0	0	0	0	0	0	0	0	0	0	0	0	0.199115	0		0	0	0	0	0	0	0	0	0	0	0	0	0	0	0	0	0	Cellular organisms;Bacteria;Acidobacteria;Acidobacteria (class);Acidobacteriales (Acidobacteria group 1);Acidobacteriaceae;Acidobacterium
OTU_2569	0.0348918	0	0	0	0	0	0	0	0	0	0	0	0	0	0	0		0	0	0	0	0	0	0	0	0	0	0	0	0	0	0	0	0	Cellular organisms;Bacteria;Acidobacteria;Acidobacteria (class);Acidobacteriales (Acidobacteria group 1);Acidobacteriaceae;Acidobacterium
OTU_502	0	0	0	0	0.12394	0	0	0	0	0	0	0	0	0	0	0		0	0	0	0	0	0	0	0	0	0	0	0	0	0	0	0	0	Cellular organisms;Bacteria;Acidobacteria;Acidobacteria (class);Acidobacteriales (Acidobacteria group 1);Acidobacteriaceae
OTU_2069	0	0	0	0	0	0.0409899	0	0	0	0	0	0	0	0	0	0		0	0	0	0	0	0	0	0	0	0	0	0	0	0	0	0	0	Cellular organisms;Bacteria;Acidobacteria;Acidobacteria (class);Acidobacteria group 6 (DA023)
OTU_1390	0	0	0	0	0	0.097351	0	0	0	0	0	0	0	0	0	0		0	0	0	0	0	0	0	0	0	0	0	0	0	0	0	0	0	Cellular organisms;Bacteria;Acidobacteria;Acidobacteria (class);Acidobacteria group 6 (DA023)
OTU_2778	0	0.0462749	0	0	0	0	0	0	0	0	0	0	0	0	0	0		0	0	0	0	0	0	0	0	0	0	0	0	0	0	0	0	0	Cellular organisms;Bacteria;Acidobacteria;Acidobacteria (class);Acidobacteria group 6 (DA023)
OTU_920	0.162829	0	0	0	0	0	0	0	0	0	0	0	0	0	0	0		0	0	0	0	0	0	0	0	0	0	0	0	0	0	0	0	0	Cellular organisms;Bacteria;Acidobacteria;Acidobacteria (class);Acidobacteria group 6 (DA023)
OTU_46	0	0	0	0	0	0	0	0	0.0160064	0	0.00503575	0	23.6335	0	0	0		0	0	0	0	0	0	0	0	0	0	0	0	0	0	0	0	0	Cellular organisms;Bacteria;Acidobacteria;Acidobacteria (class);Acidobacteria group 4;Candidatus Chloracidobacterium
OTU_1565	0	0	0	0	0	0	0	0.182349	0	0	0	0	0	0	0	0		0	0	0	0	0	0	0	0	0	0	0	0	0	0	0	0	0	Cellular organisms;Bacteria;Acidobacteria;Acidobacteria (class);Acidobacteria group 4;Candidatus Chloracidobacterium
OTU_2505	0	0	0	0	0	0	0	0	0	0	0	0	0	0	0	0		0	0	0	0	0	0	0	0	0	0	0	0.0431158	0	0	0	0	0	Cellular organisms;Bacteria;Acidobacteria;Acidobacteria (class);Acidobacteria group 3;Unknown Acidobacteria group 3 family
OTU_2943	0	0	0	0	0	0	0	0	0.0240096	0	0	0	0	0	0	0		0	0	0	0	0	0	0	0	0	0	0	0	0	0	0	0	0	Cellular organisms;Bacteria;Acidobacteria;Acidobacteria (class);Acidobacteria group 3;SJA-149
OTU_2918	0.0232612	0	0	0	0	0	0	0	0	0	0	0	0	0	0	0		0	0	0	0	0	0	0	0	0	0	0	0	0	0	0	0	0	Cellular organisms;Bacteria;Acidobacteria;Acidobacteria (class);Acidobacteria group 3;SJA-149
OTU_3217	0	0	0	0	0	0	0	0	0	0	0	0	0	0	0	0		0	0	0	0	0	0	0	0	0	0.0104674	0	0	0	0	0	0	0	Cellular organisms;Bacteria;Acidobacteria;Acidobacteria (class);Acidobacteria group 3;Candidatus Solibacter
OTU_958	0	0	0	0	0	0	0	0	0	0	0	0	0	0	0	0		0.00521839	0	0.245508	0	0	0	0	0	0	0	0	0	0	0	0	0	0	Cellular organisms;Bacteria;Acidobacteria;Acidobacteria (class);Acidobacteria group 3;Candidatus Solibacter
OTU_2216	0	0	0	0	0	0	0	0	0	0	0	0	0	0	0	0		0	0	0	0	0	0	0	0	0	0	0	0	0	0	0.0713485	0	0	Cellular organisms;Bacteria;Acidobacteria;Acidobacteria (class);Acidobacteria group 3;Bryobacter family incertae sedis;Unknown Bryobacter family incertae sedis genus
OTU_2968	0	0	0	0	0.0130463	0	0	0	0	0	0	0	0	0	0	0		0	0	0	0	0	0	0	0	0	0	0	0	0	0	0	0	0	Cellular organisms;Bacteria;Acidobacteria;Acidobacteria (class);Acidobacteria group 3;Bryobacter family incertae sedis;Unknown Bryobacter family incertae sedis genus
OTU_887	0	0	0	0	0	0	0	0	0	0	0	0	0	0	0	0		0	0	0	0	0	0.0846489	0	0	0	0	0	0	0	0	0	0	0.00873248	Cellular organisms;Bacteria;Acidobacteria;Acidobacteria (class);Acidobacteria group 3;Bryobacter family incertae sedis;Bryobacter
OTU_15	3.30309	7.21888	8.48317	7.60419	4.31833	5.53364	12.9667	5.66193	4.80192	0.00430089	0	0.0052233	0.00399553	2.80922	5.77434	4.50118		2.68225	3.04276	6.25784	3.56766	2.26052	2.58602	2.84045	3.78289	2.04974	2.27665	1.01341	6.93446	5.19765	2.34928	5.93212	2.38902	1.83382	Cellular organisms;Bacteria;Acidobacteria;Acidobacteria (class);Acidobacteria group 2 - DA052
OTU_2553	0	0	0	0	0	0	0	0	0	0	0	0	0	0.00592663	0	0		0	0	0	0	0	0	0	0	0	0	0	0	0	0	0	0	0	Cellular organisms;Bacteria;Acidobacteria;Acidobacteria (class);Acidobacteria group 13 - KF-JG30-18
OTU_2952	0	0	0	0	0	0	0	0	0	0	0	0	0	0	0	0		0.093931	0	0	0	0.0051143	0	0	0	0	0	0	0	0	0	0	0	0	Cellular organisms;Bacteria;Acidobacteria;Acidobacteria (class)
OTU_234	0	0	0	0	0	0	0	0	0	0	0	0	0	0.308185	0	0		0	0	0	0	0	0	0.545645	0	0	0	0	0	0	0	0	0	0	Cellular organisms;Bacteria;Acidobacteria;Acidobacteria (class)
OTU_2724	0	0	0	0	0	0	0	0	0	0	0	0.0052233	0	0	0	0		0.125241	0	0	0	0.1074	0	0	0	0	0	0	0	0	0	0	0	0	Cellular organisms;Bacteria;Acidobacteria;Acidobacteria (class)
OTU_526	0	0.185099	0	0.00881135	0	0.102475	0	0.109409	0	0	0	0	0	0	0.0442478	0		0	0	0	0	0	0	0.321195	0.0343899	0	0.0628042	0	0.0862317	0	0	0.122312	0	0.0523949	Cellular organisms;Bacteria
OTU_1671	0.0465224	0	0.524919	0	0	0	0	0	0	0	0	0	0	0.0711195	0	0		0	0	0	0	0	0.0338596	0	0.0286582	0	0	0	0	0	0.0909091	0	0	0	Cellular organisms;Bacteria
OTU_2850	0	0	0	0	0	0	0	0	0	0	0	0	0	0	0	0		0	0	0	0	0	0	0	0	0	0	0	0	0	0.00956938	0	0	0	Cellular organisms;Archaea;Thaumarchaeota;South African Gold Mine Gp 1(SAGMCG-1)
OTU_877	0	0	0.398214	0	0	0	0	0	0	0	0	0	0	0	0	0		0	0	0	0	0	0	0	0	0	0	0	0	0	0	0	0	0	Cellular organisms;Archaea;Thaumarchaeota;Soil Crenarchaeotic Group (SCG) Group I.1b
OTU_1345	0	0	0	0	0	0	0	0	0	0	0	0	0	0	0	0		0	0	0	0	0	0.0126973	0	0	0	0	0	0	0	0	0	0	0	Cellular organisms;Archaea;Thaumarchaeota;Marine Group I (Group I.1a);Nitrosopumilales;Nitrosopumilaceae
OTU_341	0	0	0.0724026	0	0	0	0	0	0	0	0	0	0	0	0.0829646	0		0	0	0	0	0	0.0465569	0	0	0	0	0	0	0	0	0	0	0	Cellular organisms;Archaea;Thaumarchaeota;Marine Group I (Group I.1a);Nitrosopumilales;Nitrosopumilaceae
OTU_210	0	0	0	0	0	0	0	0	0	0	0	0	0	0	0	0		0	0	0	0	0	0	0	0	0	0	0	0	0	0.00478469	0	0	0	Cellular organisms;Archaea;Thaumarchaeota;Marine Group I (Group I.1a)
OTU_315	0	0	0	0	0	0	0	0	0	0	0	0	0	0	0	0		0	0	0	0	0	0	0	0	0	0	0	0	0	0.00478469	0	0	0	Cellular organisms;Archaea;Thaumarchaeota;Marine Group I (Group I.1a)
OTU_250	0	0	0	0	0	0	0	0	0	0	0	0	0	0	0	0		0	0	0	0	0	0	0	0.0859747	0	0	0	0	0	0	0	0	0	Cellular organisms;Archaea;Thaumarchaeota;Marine Group I (Group I.1a)
OTU_142	0	0	0	0	0	0	0.00489309	0	0	0	0	0	0	0	0	0		0	0	0	0.00659457	0	0	0.0309586	0	0	0	0	0	0	0	0	0	0	Cellular organisms;Archaea;Thaumarchaeota;Marine Group I (Group I.1a)
OTU_185	0	0	0	0	0	0	0.00978617	0	0	0	0	0	0	0	0	0		0	0	0	0	0	0	0.0154793	0	0	0	0	0	0	0	0	0	0	Cellular organisms;Archaea;Thaumarchaeota;Marine Group I (Group I.1a)
OTU_2807	0	0	0	0	0	0.240816	0	0	0	0	0	0	0	0.219285	0	0		0	0	0	0	0	0	0.0619171	0.00573164	0	0.146543	0	0	0	0	0	0	0	Cellular organisms;Archaea;Thaumarchaeota;Marine Group I (Group I.1a)
OTU_3037	0	0	0	0	0.00652316	0	0	0	0	0	0	0	0	0	0	0		0	0	0	0	0	0	0	0	0	0	0	0	0	0	0	0	0	Cellular organisms;Archaea;Thaumarchaeota;Marine Group I (Group I.1a)
OTU_519	0	0.00771248	0	0	0	0	0	0	0	0	0	0	0	0	0	0		0	0	0	0	0	0	0	0	0	0	0	0	0	0	0	0	0	Cellular organisms;Archaea;Thaumarchaeota;Marine Group I (Group I.1a)
OTU_376	0	0.1234	0	0	0	0	0.288692	0	0	0	0	0	0	0	0	0		0	0	0	0	0	0	0	0	0	0	0	0	0	0	0	0	0	Cellular organisms;Archaea;Thaumarchaeota;Marine Group I (Group I.1a)
OTU_2534	0.0232612	0	0	0	0	0.0153712	0	0	0	0	0	0	0	0.0414864	0.149336	0		0.0156552	0	0.45445	1.35189	0.659745	0	0.00386982	0.120365	0	0	0	0	0	0.00478469	0	0	0	Cellular organisms;Archaea;Thaumarchaeota;Marine Group I (Group I.1a)
OTU_29	0.0465224	0	0	0	0.0130463	0.348414	0	0	0.0320128	0	0.00503575	0	5.01838	0.43857	0.11615	0.722855		0.114805	0	0.172378	0.474809	0.173886	0	0.247668	0.0630481	0	0	0	0	0.00782779	0.0334928	0	0.472455	0.017465	Cellular organisms;Archaea;Thaumarchaeota;Marine Group I (Group I.1a)
OTU_438	0.0581531	0	0	0	0.574038	0.0358662	0	0	0	0	0	0	0	0	0	0		0	0	0	0	0	0	0	0	0.0283562	0	0	0	0	0	0	0	0	Cellular organisms;Archaea;Thaumarchaeota;Marine Group I (Group I.1a)
OTU_249	0.453594	0	0	0	0	0	0	0	0	0	0	0	0	0	0	0		0	0	0	0	0	0	0	0	0	0	0	0	0	0	0	0	0	Cellular organisms;Archaea;Thaumarchaeota;Marine Group I (Group I.1a)
OTU_2890	0	0	0	0	0	0	0	0	0	0	0	0	0	0	0	0		0	0	0	0	0	0	0	0.0171949	0	0	0	0	0	0	0	0	0	Cellular organisms;Archaea;Thaumarchaeota;Group C3 - Group 1.2
OTU_1739	0	0	0	0	0	0	0	0	0	0	0	0	0	0	0	0		0	0.0712719	0	0	0	0	0	0	0	0	0	0	0	0	0	0	0	Cellular organisms;Archaea;Thaumarchaeota;Group C3 - Group 1.2
OTU_1446	0	0	0	0	0	0	0	0	0	0	0	0	0	0	0	0		0	0	0	0	0	0	0	0	0	0	0	0	0	0.0287081	0	0	0	Cellular organisms;Archaea;Thaumarchaeota;Group 1A - pSL12;Marine Benthic Group A
OTU_1708	0	0	0	0	0	0	0	0	0	0	0	0	0	0	0	0		0	0	0	0	0	0	0	0	0	0	0	0	0	0	0.142697	0	0	Cellular organisms;Archaea;Euryarchaeota;Unknown Euryarchaeota class
OTU_1203	0	0	0	0	0	0	0	0	0	0	0	0	0	0	0	0		0.0104368	0	0	0	0	0	0.0270887	0	0	0	0	0	0	0	0	0	0	Cellular organisms;Archaea;Euryarchaeota;Thermoplasmata;Unknown Thermoplasmata order
OTU_1599	0	0	0	0	0	0	0	0	0	0	0	0	0	0	0	0		0	0	0	0.112108	0	0	0	0	0	0	0	0	0	0	0	0	0	Cellular organisms;Archaea;Euryarchaeota;Thermoplasmata;Thermoplasmatales;TMEG-5
OTU_1519	0	0	0	0	0	0	0	0	0	0	0	0	0	0	0	0		0	0.0877193	0	0	0	0	0	0	0.0243053	0	0	0	0	0	0	0	0	Cellular organisms;Archaea;Euryarchaeota;Thermoplasmata;Thermoplasmatales;Marine Benthic Group D and DHVEG-1
OTU_3137	0	0	0	0	0.0260926	0	0	0	0	0	0	0	0	0	0	0		0	0	0	0	0	0	0	0	0	0	0	0	0	0	0	0	0	Cellular organisms;Archaea;Euryarchaeota;Thermoplasmata;Thermoplasmatales;20c-4
OTU_2370	0	0	0	0	0	0	0	0	0	0	0	0	0	0	0	0		0.0156552	0.0219298	0	0	0	0	0	0	0	0	0	0	0	0	0	0	0	Cellular organisms;Archaea;Euryarchaeota;Methanomicrobia;ANME-1;ANME-1b
OTU_241	0	0	0	0	0	0	0	0	0	0	0	0	0	0	0.0387168	0		0	0	0	0	0	0	0	0	0	0	0	0	0	0	0	0	0	Cellular organisms;Archaea;Euryarchaeota;Methanococci;Methanococcales;Methanococcaceae;Methanococcus
OTU_1076	0	0	0	0	0	0	0	0	0	0	0	0	0	0	0	0		0	0	0	0.276972	0	0	0	0	0	0	0	0	0	0	0	0	0	Cellular organisms;Archaea;Euryarchaeota;Halobacteria;Unknown Halobacteria order
OTU_1224	0	0	0	0	0	0	0	0	0	0	0	0	0	0	0	0		0	0	0.276849	0	0	0	0	0	0	0	0	0	0	0	0	0	0	Cellular organisms;Archaea;Euryarchaeota;Halobacteria;Unknown Halobacteria order
OTU_1493	0	0	0	0	0.12394	0	0	0	0	0	0	0	0	0	0	0		0	0	0	0	0	0	0	0	0	0	0	0.00718597	0	0.00478469	0	0	0	Cellular organisms;Archaea;Euryarchaeota;Halobacteria;Unknown Halobacteria order
OTU_443	0	0	0	0	1.23288	0	0	0	0	0	0	0	0	0	0	0		0	0	0	0	0	0	0	0	0	0	0	0	0	0	0	0	0	Cellular organisms;Archaea;Euryarchaeota;Halobacteria;Unknown Halobacteria order
OTU_1416	0	0	0.00603355	0	0.404436	0	0	0	0	0	0	0	0	0	0	0		0	0	0	0	0	0	0	0	0	0	0	0	0	0	0	0	0	Cellular organisms;Archaea;Euryarchaeota;Halobacteria;Unknown Halobacteria order
OTU_2652	0	0	0	0	0	0	0	0	0	0	0	0	0	0	0	0		0	0	0	0	0	0	0	0	0	0	0	0	0	0	0	0	0.0130987	Cellular organisms;Archaea;Euryarchaeota;Halobacteria;Halobacteriales;Unknown Halobacteriales family
OTU_2347	0	0	0	0	0	0	0	0	0	0	0	0	0	0	0	0		0	0	0	0	0	0	0	0	0	0	0	0	0	0	0	0	0.0349299	Cellular organisms;Archaea;Euryarchaeota;Halobacteria;Halobacteriales;Unknown Halobacteriales family
OTU_2545	0	0	0	0	0	0	0	0	0	0	0	0	0	0	0	0		0	0	0	0	0	0	0	0.0171949	0	0	0	0	0	0	0	0	0	Cellular organisms;Archaea;Euryarchaeota;Halobacteria;Halobacteriales;Unknown Halobacteriales family
OTU_520	0	0	0	0	0	0	0	0	0	0	0	0	0	0	0	0.00512663		0	0	0	0	0	0.00423245	0	0	0	0	0	0	0	0	0	0	0	Cellular organisms;Archaea;Euryarchaeota;Halobacteria;Halobacteriales;Unknown Halobacteriales family
OTU_922	0.0116306	0	0	0	0	0	0	0	0	0	0	0	0	0	0	0		0	0	0	0	0	0	0	0	0	0	0	0	0	0	0	0	0	Cellular organisms;Archaea;Euryarchaeota;Halobacteria;Halobacteriales;Unknown Halobacteriales family
OTU_722	0	0	0	0	0	0	0.00978617	0	0.0160064	0	0	0	0	0	0	0		0.0730575	0.0932018	0.14626	0.0197837	0	0	0.00386982	0.0114633	0.0931702	0.00523368	0.0369471	0	0	0	0	0	0	Cellular organisms;Archaea;Euryarchaeota;Archaeoglobi;Archaeoglobales;Archaeoglobaceae;Archaeoglobus;Archaeoglobus sulfaticallidus
OTU_1509	0	0	0	0	0	0	0	0	0	0	0	0	0	0	0	0		0	0	0	0	0	0	0	0	0	0	0.0897287	0	0	0	0	0	0	Cellular organisms;Archaea;Crenarchaeota;Miscellaneous Crenarchaeotic Group (MCG)
OTU_2272	0	0	0	0	0.0391389	0	0	0	0	0	0	0	0	0	0	0		0	0	0	0	0	0	0	0	0	0	0	0	0	0	0	0	0	Cellular organisms;Archaea;Crenarchaeota;Miscellaneous Crenarchaeotic Group (MCG)
OTU_2882	0	0	0	0	0.0456621	0	0	0	0	0	0	0	0	0	0	0		0	0	0	0	0	0	0	0	0	0	0	0	0	0	0	0	0	Cellular organisms;Archaea;Crenarchaeota;Miscellaneous Crenarchaeotic Group (MCG)
OTU_1093	0	0	0	0	0	0	0	0	0	0	0	0	0	0	0	0.082026		0	0	0.0888007	0	0	0	0	0	0	0	0.100285	0	0	0.0526316	0	0	0	Cellular organisms;Archaea;Crenarchaeota;Marine Benthic Group B - Deep Sea Archaeal Group (DSAG)
OTU_1372	0	0	0	0	0	0.00512374	0.0831825	0	0	0	0	0	0	0	0	0		0.0469655	0.060307	0	0	0	0	0	0.0114633	0	0	0	0.0215579	0	0.00956938	0.0101926	0	0	Cellular organisms;Archaea;Crenarchaeota;Marine Benthic Group B - Deep Sea Archaeal Group (DSAG)
OTU_3045	0	0	0	0	0	0	0	0	0	0	0	0	0	0	0	0		0.0104368	0	0	0	0	0	0	0	0	0	0	0	0	0	0	0	0	Cellular organisms;Archaea;Ancient Archaeal Group(AAG)
OTU_2344	0	0	0	0	0	0	0	0	0	0	0	0	0	0	0	0		0	0	0	0	0.0613717	0	0	0	0	0	0	0	0	0	0	0	0	Cellular organisms

## Sheet: Controls
OTUid	Blank	blank	microspheres	drill Mud	classification
OTU_893	0	5	787	10985	Cellular organisms;Bacteria;Actinobacteria;Actinobacteria (class);Corynebacteriales;Corynebacteriaceae;Corynebacterium
OTU_17	0	2258	586	10437	Cellular organisms;Bacteria;Actinobacteria;Actinobacteria (class);Corynebacteriales;Corynebacteriaceae;Corynebacterium
OTU_50	0	0	84	4020	Cellular organisms;Bacteria;Firmicutes;Bacilli;Lactobacillales;Streptococcaceae;Streptococcus
OTU_66	0	0	26	2977	Cellular organisms;Bacteria;Firmicutes;Clostridia;Clostridiales;Family XI Incertae Sedis (Clostridiales)
OTU_21	6	1837	102	2820	Cellular organisms;Bacteria;Actinobacteria;Actinobacteria (class);Corynebacteriales;Corynebacteriaceae;Corynebacterium
OTU_79	0	0	648	1841	Cellular organisms;Bacteria;Bacteroidetes;Flavobacteria;Flavobacteriales;Flavobacteriaceae;Chryseobacterium
OTU_9	0	447	657	1177	Cellular organisms;Bacteria;Firmicutes;Bacilli;Bacillales;Staphylococcaceae;Staphylococcus
OTU_34	29	0	96	976	Cellular organisms;Bacteria;Proteobacteria;Alphaproteobacteria;Rhizobiales;Bradyrhizobiaceae
OTU_172	0	0	0	849	Cellular organisms;Bacteria;Candidate division SR1
OTU_2	4395	527	415	638	Cellular organisms;Bacteria;Proteobacteria;Gammaproteobacteria;Enterobacteriales;Enterobacteriaceae;Escherichia-Shigella
OTU_498	0	0	0	327	Cellular organisms;Bacteria;Actinobacteria;Actinobacteria (class);Corynebacteriales;Corynebacteriaceae;Corynebacterium
OTU_194	4	1	0	306	Cellular organisms;Bacteria;Proteobacteria;Gammaproteobacteria;Pseudomonadales
OTU_256	0	0	82	286	Cellular organisms;Bacteria;Actinobacteria;Actinobacteria (class);Corynebacteriales;Corynebacteriaceae;Corynebacterium
OTU_178	0	0	269	237	Cellular organisms;Bacteria;Firmicutes;Clostridia;Clostridiales;Family XI Incertae Sedis (Clostridiales);Helcococcus
OTU_269	0	0	1	226	Cellular organisms;Bacteria;Proteobacteria;Alphaproteobacteria;Rhizobiales;Methylobacteriaceae;Methylobacterium
OTU_333	0	0	0	161	Cellular organisms;Bacteria;Actinobacteria;Actinobacteria (class);Micrococcales;Brevibacteriaceae;Brevibacterium
OTU_847	0	0	0	89	Cellular organisms;Bacteria;Actinobacteria;Actinobacteria (class);Micrococcales;Bogoriellaceae;Unknown Bogoriellaceae genus
OTU_1884	12	651	5	82	Cellular organisms;Bacteria;Proteobacteria;Betaproteobacteria;Burkholderiales;Comamonadaceae;Pelomonas
OTU_6	1	230	5	41	Cellular organisms;Bacteria;Proteobacteria;Betaproteobacteria;Burkholderiales;Comamonadaceae
OTU_25	0	207	58	35	Cellular organisms;Bacteria;Actinobacteria;Actinobacteria (class);Micrococcales;Micrococcaceae;Micrococcus
OTU_1401	0	0	3	29	Cellular organisms;Bacteria;Actinobacteria;Actinobacteria (class);Micrococcales;Brevibacteriaceae;Brevibacterium
OTU_32	3	247	2	27	Cellular organisms;Bacteria;Proteobacteria;Gammaproteobacteria;Pseudomonadales;Moraxellaceae;Acinetobacter
OTU_974	0	1	2	8	Cellular organisms;Bacteria;Proteobacteria;Gammaproteobacteria;Alteromonadales;Shewanellaceae;Shewanella
OTU_599	1	1228	3	7	Cellular organisms;Bacteria;Proteobacteria;Gammaproteobacteria;Pseudomonadales;Pseudomonadaceae;Pseudomonas
OTU_3009	0	0	0	6	Cellular organisms;Bacteria;Candidate division SR1
OTU_463	0	3	2	4	Cellular organisms;Bacteria;Proteobacteria;Epsilonproteobacteria;Campylobacterales;Helicobacteraceae;Sulfurovum
OTU_68	29	2	1	2	Cellular organisms;Bacteria;Chloroflexi;Chloroflexi Subdivision 6;S085
OTU_37	14	226	19	2	Cellular organisms;Bacteria;Proteobacteria;Alphaproteobacteria;Sphingomonadales;Sphingomonadaceae
OTU_84	11	1	0	2	Cellular organisms;Bacteria;Proteobacteria;Alphaproteobacteria;Rhodospirillales;Rhodospirillaceae;Defluviicoccus
OTU_1707	0	8875	420	2	Cellular organisms;Bacteria;Proteobacteria;Alphaproteobacteria;Rhizobiales;Methylobacteriaceae;Methylobacterium
OTU_1670	0	1	1	2	Cellular organisms;Bacteria;Planctomycetes;Planctomycetacia;Brocadiales;Brocadiaceae;Unknown Brocadiaceae genus
OTU_90	5	1	51	1	Cellular organisms;Bacteria;Actinobacteria;Actinobacteria (class);Corynebacteriales;Nocardiaceae;Rhodococcus
OTU_24	4	0	5	1	Cellular organisms;Bacteria;Proteobacteria;Alphaproteobacteria;Rhodospirillales;Rhodospirillaceae;Defluviicoccus
OTU_2779	3	0	0	1	Cellular organisms;Bacteria;Chloroflexi;Chloroflexi Subdivision 5 - SAR202 clade
OTU_173	2	0	0	1	Cellular organisms;Bacteria;Proteobacteria;Deltaproteobacteria;Sh765B-TzT-29
OTU_2224	2	0	2	1	Cellular organisms;Archaea;Euryarchaeota;Halobacteria;Unknown Halobacteria order
OTU_2944	2	0	0	1	No hits
OTU_351	2	0	0	1	Cellular organisms;Bacteria;Proteobacteria;Gammaproteobacteria;Xanthomonadales;Sinobacteraceae
OTU_188	1	0	0	1	Cellular organisms;Bacteria;Proteobacteria;Deltaproteobacteria;GR-WP33-30
OTU_10	0	457	4	1	Cellular organisms;Bacteria;Proteobacteria;Alphaproteobacteria;Rhizobiales;Methylobacteriaceae;Methylobacterium
OTU_12	0	447	0	1	Cellular organisms;Bacteria;Proteobacteria;Gammaproteobacteria;Enterobacteriales;Enterobacteriaceae
OTU_27	8105	2	1	0	Cellular organisms;Bacteria;Proteobacteria;Betaproteobacteria;Burkholderiales;Burkholderiaceae;Ralstonia
OTU_99	210	489	0	0	Cellular organisms;Bacteria;Proteobacteria;Gammaproteobacteria;Enterobacteriales;Enterobacteriaceae
OTU_44	127	0	0	0	Cellular organisms;Bacteria;Cyanobacteria;Cyanobacteria (class);ML635J-21
OTU_229	16	0	0	0	Cellular organisms;Bacteria;Proteobacteria;Gammaproteobacteria;Xanthomonadales;Sinobacteraceae;JTB255 marine benthic group
OTU_1000	14	0	0	0	Cellular organisms;Bacteria;Acidobacteria;Acidobacteria (class);Acidobacteria group 2 - DA052
OTU_7	14	0	2	0	Cellular organisms;Bacteria;Proteobacteria;Gammaproteobacteria;Xanthomonadales;Xanthomonadaceae;Stenotrophomonas
OTU_38	13	9	85	0	Cellular organisms;Bacteria;Actinobacteria;Actinobacteria (class);Corynebacteriales;Corynebacteriaceae
OTU_189	12	0	0	0	Cellular organisms;Bacteria;Proteobacteria;Betaproteobacteria;Burkholderiales;Burkholderiaceae;Burkholderia
OTU_101	11	0	0	0	Cellular organisms;Bacteria;Actinobacteria;Actinobacteria (class);Corynebacteriales;Corynebacteriaceae;Corynebacterium
OTU_1099	11	0	0	0	Cellular organisms;Bacteria;Chloroflexi;Ktedonobacteria;JG30-KF-CM66
OTU_1119	11	0	0	0	Cellular organisms;Bacteria;Proteobacteria;Alphaproteobacteria;Rhodospirillales;Acetobacteraceae;Acidocella
OTU_709	11	0	0	0	Cellular organisms;Bacteria;Proteobacteria;Betaproteobacteria;Burkholderiales;Burkholderiaceae;Burkholderia
OTU_1523	10	0	0	0	Cellular organisms;Bacteria;Proteobacteria;Betaproteobacteria;Burkholderiales;Burkholderiaceae;Burkholderia
OTU_183	10	0	11	0	Cellular organisms;Bacteria;Proteobacteria;Gammaproteobacteria;Xanthomonadales;Xanthomonadaceae;Dyella
OTU_1998	10	0	0	0	Cellular organisms;Bacteria;Chloroflexi;Ktedonobacteria;JG30-KF-CM66
OTU_327	10	0	0	0	Cellular organisms;Bacteria;Gemmatimonadetes;Gemmatimonadetes (class);Gemmatimonadales;Unknown Gemmatimonadales family
OTU_1558	9	0	0	0	Cellular organisms;Bacteria;BHI80-139
OTU_244	9	0	0	0	Cellular organisms;Bacteria;Candidate division NC10
OTU_1613	8	0	0	0	Cellular organisms;Bacteria;Proteobacteria;Betaproteobacteria;Hydrogenophilales;Hydrogenophilaceae;Thiobacillus
OTU_2290	8	0	0	0	Cellular organisms;Archaea;Euryarchaeota;Halobacteria;Unknown Halobacteria order
OTU_300	8	0	0	0	Cellular organisms;Bacteria;Planctomycetes;Phycisphaerae;Phycisphaerales;Phycisphaeraceae;Urania-1B-19 marine sediment group
OTU_596	8	0	11	0	Cellular organisms;Bacteria;Chloroflexi;Chloroflexi Subdivision 5 - SAR202 clade
OTU_827	7	1	0	0	Cellular organisms;Bacteria;Chloroflexi;Chloroflexi Subdivision 5 - SAR202 clade
OTU_1882	7	0	0	0	Cellular organisms;Bacteria;Proteobacteria;Gammaproteobacteria;Pseudomonadales;Pseudomonadaceae;Pseudomonas
OTU_2325	7	0	0	0	Cellular organisms;Bacteria;Planctomycetes;Phycisphaerae;vadinBA30 marine sediment group
OTU_2595	7	0	0	0	Cellular organisms;Bacteria;Proteobacteria;Deltaproteobacteria;Myxococcales;Sorangiineae;Polyangiaceae;Unknown Polyangiaceae genus
OTU_998	7	0	0	0	Cellular organisms;Bacteria;Proteobacteria;Deltaproteobacteria;Sh765B-TzT-29
OTU_2865	6	1047	200	0	Cellular organisms;Bacteria;Firmicutes;Bacilli;Lactobacillales;Streptococcaceae;Streptococcus
OTU_2793	6	1	0	0	Cellular organisms;Archaea;Euryarchaeota;Halobacteria;Unknown Halobacteria order
OTU_1259	6	0	0	0	Cellular organisms;Bacteria;Planctomycetes;Phycisphaerae;Phycisphaerales;Phycisphaeraceae;Unknown Phycisphaeraceae genus
OTU_1400	6	0	0	0	Cellular organisms;Bacteria;Tenericutes;Mollicutes;Entomoplasmatales;Unknown Entomoplasmatales genus
OTU_1715	6	0	0	0	Cellular organisms;Bacteria;Chloroflexi;Chloroflexi Subdivision 6;Napoli-4B-65
OTU_2044	6	0	0	0	Cellular organisms;Bacteria;Proteobacteria;Gammaproteobacteria;Alteromonadales;Moritellaceae;Moritella
OTU_2348	6	0	0	0	Cellular organisms;Bacteria;Proteobacteria;Gammaproteobacteria;Oceanospirillales
OTU_2434	6	0	0	0	Cellular organisms;Bacteria;Chloroflexi;Chloroflexi Subdivision 6;S085
OTU_285	6	0	0	0	Cellular organisms;Bacteria;Acidobacteria;Acidobacteria (class);Acidobacteria group 13 - KF-JG30-18
OTU_524	6	0	0	0	Cellular organisms;Bacteria;Fusobacteria;Fusobacteria (class);Fusobacteriales;Leptotrichiaceae;Leptotrichia
OTU_864	6	0	0	0	Cellular organisms;Bacteria;Candidate division BRC1
OTU_1138	5	0	0	0	Cellular organisms;Bacteria;Proteobacteria;Gammaproteobacteria;Thiotrichales;Thiotrichaceae
OTU_2284	5	0	0	0	Cellular organisms;Bacteria;Proteobacteria;Alphaproteobacteria;Rhizobiales;Rhizomicrobium Family Incertae Sedis;Rhizomicrobium
OTU_2346	5	0	0	0	Cellular organisms;Bacteria;Bacteroidetes;Rhodothermaceae incertae sedis;Unknown Rhodothermaceae incertae sedis genus
OTU_2376	5	0	0	0	Cellular organisms;Bacteria;Spirochaetes;Spirochaetes (class);Spirochaetales;Spirochaetaceae;Spirochaeta
OTU_2403	5	0	0	0	Cellular organisms;Archaea;Euryarchaeota;Halobacteria;Halobacteriales;Unknown Halobacteriales family
OTU_2406	5	0	0	0	Cellular organisms;Bacteria;Proteobacteria;Deltaproteobacteria;Bdellovibrionales;Unknown Bdellovibrionales family
OTU_2643	5	0	0	0	Cellular organisms;Archaea;Euryarchaeota;Halobacteria;Halobacteriales;Unknown Halobacteriales family
OTU_2670	5	0	0	0	Cellular organisms;Bacteria;Proteobacteria;Deltaproteobacteria;SAR324 clade(Marine group B)
OTU_2933	5	0	0	0	Cellular organisms;Bacteria;Nitrospirae;Nitrospira;Nitrospirales;Nitrospiraceae
OTU_3164	5	0	0	0	Cellular organisms;Bacteria;Proteobacteria;Betaproteobacteria;Burkholderiales;Burkholderiaceae;Burkholderia
OTU_387	5	0	1	0	Cellular organisms;Bacteria;Gemmatimonadetes;Gemmatimonadetes (class);PAUC43f marine benthic group
OTU_794	5	0	0	0	Cellular organisms;Bacteria;Acidobacteria;Acidobacteria (class)
OTU_366	4	1	1	0	Cellular organisms;Archaea;Thaumarchaeota;Marine Group I (Group I.1a)
OTU_1768	4	0	0	0	Cellular organisms;Bacteria;Chloroflexi;Chloroflexi Subdivision 6;S085
OTU_2388	4	0	0	0	Cellular organisms;Bacteria;Actinobacteria;OPB41
OTU_2410	4	0	0	0	No hits
OTU_2426	4	0	0	0	Cellular organisms;Bacteria;Candidate division OP9
OTU_2513	4	0	0	0	Cellular organisms;Bacteria;Firmicutes;Bacilli;Bacillales;Staphylococcaceae;Nosocomiicoccus
OTU_2975	4	0	0	0	Cellular organisms;Bacteria;Candidate Division OP8
OTU_3206	4	0	0	0	Cellular organisms;Bacteria;Proteobacteria;Alphaproteobacteria;Sphingomonadales;Erythrobacteraceae
OTU_321	4	0	0	0	Cellular organisms;Bacteria;Candidate division GN04 (TA06)
OTU_419	4	0	0	0	Cellular organisms;Bacteria;Bacteroidetes;Flavobacteria;Flavobacteriales;Flavobacteriaceae;Chryseobacterium
OTU_470	4	0	0	0	Cellular organisms;Bacteria;Proteobacteria;Betaproteobacteria;Burkholderiales;Comamonadaceae;Comamonas
OTU_492	4	0	0	0	Cellular organisms;Bacteria;Bacteroidetes;Flavobacteria;Flavobacteriales;Flavobacteriaceae;Wautersiella
OTU_106	3	0	0	0	Cellular organisms;Bacteria;Proteobacteria;Alphaproteobacteria;Rhodospirillales;Rhodospirillaceae;Unknown Rhodospirillaceae genus
OTU_1097	3	0	0	0	Cellular organisms;Bacteria;Chloroflexi;Chloroflexi Subdivision 5 - SAR202 clade
OTU_1145	3	0	0	0	Cellular organisms;Bacteria;Candidate division NC10
OTU_1444	3	0	0	0	Cellular organisms;Bacteria;Proteobacteria;Deltaproteobacteria;SAR324 clade(Marine group B)
OTU_1744	3	0	0	0	Cellular organisms;Bacteria;Proteobacteria;Gammaproteobacteria;Xanthomonadales;Xanthomonadaceae;Xylella
OTU_177	3	0	0	0	Cellular organisms;Bacteria;Actinobacteria;Acidimicrobiia;Acidimicrobiales;Sva0996 marine group
OTU_1891	3	0	0	0	Cellular organisms;Bacteria;Proteobacteria;Alphaproteobacteria;Caulobacterales;Caulobacteraceae;Brevundimonas
OTU_1968	3	0	0	0	Cellular organisms;Bacteria;Chloroflexi;Chloroflexi Subdivision 6;S085
OTU_2156	3	0	0	0	Cellular organisms;Bacteria;Proteobacteria;Deltaproteobacteria;Sh765B-TzT-29
OTU_242	3	0	0	0	Cellular organisms;Bacteria;Chloroflexi;Chloroflexi Subdivision 5 - SAR202 clade
OTU_2687	3	0	0	0	Cellular organisms;Archaea;Thaumarchaeota;Soil Crenarchaeotic Group (SCG) Group I.1b
OTU_2788	3	0	0	0	Cellular organisms;Bacteria;Proteobacteria;Epsilonproteobacteria;Campylobacterales;Helicobacteraceae;Sulfurimonas
OTU_292	3	0	0	0	Cellular organisms;Bacteria;Actinobacteria;Actinobacteria (class);Corynebacteriales;Corynebacteriaceae;Corynebacterium
OTU_2995	3	0	0	0	Cellular organisms;Bacteria;Planctomycetes;Phycisphaerae;Phycisphaerales;AKAU3564 sediment group
OTU_3014	3	0	0	0	Cellular organisms;Bacteria;Chloroflexi;Chloroflexi Subdivision 6;vadinBA26
OTU_3020	3	0	0	0	Cellular organisms;Bacteria;Nitrospirae;Nitrospira;Nitrospirales;Nitrospiraceae;Unknown Nitrospiraceae genus
OTU_314	3	0	0	0	Cellular organisms;Bacteria;Proteobacteria;Gammaproteobacteria;Chromatiales;Chromatiaceae;Nitrosococcus
OTU_3203	3	0	0	0	Cellular organisms;Bacteria;Planctomycetes;Phycisphaerae;Phycisphaerales;Unknown Phycisphaerales family
OTU_442	3	0	0	0	Cellular organisms;Bacteria;Proteobacteria;Gammaproteobacteria;Xanthomonadales;Sinobacteraceae
OTU_736	3	0	0	0	Cellular organisms;Bacteria;Proteobacteria;Gammaproteobacteria;Alteromonadales;NB-1d
OTU_838	3	0	0	0	Cellular organisms;Bacteria;Proteobacteria;Deltaproteobacteria;Sh765B-TzT-29
OTU_1188	2	278	33	0	Cellular organisms;Bacteria;Proteobacteria;Gammaproteobacteria;Pseudomonadales;Moraxellaceae;Acinetobacter
OTU_72	2	168	2	0	Cellular organisms;Bacteria;Proteobacteria;Deltaproteobacteria;Myxococcales;0319-6G20
OTU_103	2	1	1	0	Cellular organisms;Bacteria;Acidobacteria;Acidobacteria (class)
OTU_1246	2	0	0	0	Cellular organisms;Bacteria;Firmicutes;Bacilli;Bacillales;Staphylococcaceae;Salinicoccus
OTU_1541	2	0	0	0	Cellular organisms;Bacteria;Proteobacteria;Deltaproteobacteria;Sh765B-TzT-29
OTU_2089	2	0	0	0	Cellular organisms;Bacteria;Verrucomicrobia;Verrucomicrobiae;Verrucomicrobiales;Rubritaleaceae;Rubritalea
OTU_2106	2	0	0	0	Cellular organisms;Bacteria;Acidobacteria;Acidobacteria (class);Acidobacteria group 6 (DA023)
OTU_2383	2	0	0	0	Cellular organisms;Bacteria;Candidate division OP3
OTU_3067	2	0	0	0	Cellular organisms;Bacteria;Proteobacteria;Deltaproteobacteria;Nitrospinaceae order incertae sedis;Nitrospinaceae
OTU_3069	2	0	0	0	Cellular organisms;Bacteria;Candidate division OP3
OTU_3074	2	0	0	0	Cellular organisms;Bacteria;Chloroflexi;Chloroflexi Subdivision 6;vadinBA26
OTU_388	2	0	0	0	Cellular organisms;Bacteria;Proteobacteria;Alphaproteobacteria;Rhodospirillales;Rhodospirillaceae
OTU_488	2	0	0	0	Cellular organisms;Bacteria;Chloroflexi;Chloroflexi Subdivision 5 - SAR202 clade
OTU_609	2	0	0	0	Cellular organisms;Bacteria;Bacteroidetes;Cytophagia;Cytophagales
OTU_738	2	0	0	0	Cellular organisms;Bacteria;Proteobacteria;Gammaproteobacteria;Xanthomonadales;Sinobacteraceae
OTU_2486	1	0	1	0	Cellular organisms;Bacteria;Planctomycetes;Planctomycetacia;Brocadiales;Brocadiaceae;Candidatus Scalindua
OTU_2955	0	9260	359	0	Cellular organisms;Bacteria;Proteobacteria;Alphaproteobacteria;Rhizobiales;Methylobacteriaceae;Methylobacterium
OTU_16	0	4983	0	0	Cellular organisms;Eukaryota;Plastid;Viridiplantae (Plastid);Streptophyta (Plastid);Embryophyta (Plastid)
OTU_83	0	2612	0	0	Cellular organisms;Bacteria;Proteobacteria;Gammaproteobacteria;Xanthomonadales;Sinobacteraceae
OTU_93	0	2003	166	0	Cellular organisms;Bacteria;Firmicutes;Bacilli;Bacillales;Alicyclobacillaceae;Alicyclobacillus
OTU_145	0	969	0	0	Cellular organisms;Bacteria;Proteobacteria;Betaproteobacteria;Hydrogenophilales;Hydrogenophilaceae;Hydrogenophilus
OTU_152	0	921	0	0	Cellular organisms;Bacteria;Actinobacteria;Actinobacteria (class);Pseudonocardiales;Pseudonocardiaceae;Pseudonocardia
OTU_42	0	906	0	0	Cellular organisms;Bacteria;Proteobacteria;Alphaproteobacteria;Rhizobiales;Methylobacteriaceae;Methylobacterium
OTU_47	0	465	65	0	Cellular organisms;Bacteria;Firmicutes;Bacilli;Lactobacillales;Streptococcaceae;Streptococcus
OTU_293	0	359	0	0	Cellular organisms;Bacteria;Firmicutes;Bacilli;Bacillales;Bacillaceae;Bacillus (Bacillaceae);Bacillus schlegelii
OTU_353	0	282	0	0	Cellular organisms;Bacteria;Proteobacteria;Betaproteobacteria;Burkholderiales;Comamonadaceae
OTU_468	0	158	0	0	Cellular organisms;Bacteria;Proteobacteria;Alphaproteobacteria;Sphingomonadales;Sphingomonadaceae;Novosphingobium (Sphingomonadaceae)
OTU_505	0	136	0	0	Cellular organisms;Bacteria;Actinobacteria;Actinobacteria (class);Micrococcales;Promicromonosporaceae;Promicromonospora
OTU_377	0	6	0	0	Cellular organisms;Bacteria;Proteobacteria;Betaproteobacteria;Burkholderiales;Comamonadaceae;Aquabacterium
OTU_1552	0	5	0	0	Cellular organisms;Eukaryota;Mitochondrion;Viridiplantae (Mitochondrion);Streptophyta (Mitochondrion);Embryophyta (Mitochondrion);Tracheophyta (Mitochondrion);Spermatophyta (Mitochondrion);Magnoliophyta (Mitochondrion)
OTU_1105	0	0	39	0	Cellular organisms;Bacteria;Proteobacteria;Deltaproteobacteria;Desulfobacterales;Desulfobacteraceae;SEEP-SRB1
OTU_1112	0	0	91	0	Cellular organisms;Bacteria;Proteobacteria;Betaproteobacteria
OTU_13	0	0	0	0	Cellular organisms;Bacteria;Firmicutes;Bacilli;Lactobacillales;Streptococcaceae;Streptococcus
OTU_131	0	0	22	0	Cellular organisms;Bacteria;Proteobacteria;Gammaproteobacteria;Xanthomonadales;Xanthomonadaceae
OTU_1379	0	0	30	0	Cellular organisms;Bacteria;Proteobacteria;Alphaproteobacteria;Rhodospirillales;Rhodospirillaceae
OTU_1471	0	0	37	0	No hits
OTU_1532	0	0	23	0	Cellular organisms;Bacteria;Proteobacteria;Alphaproteobacteria;Rhodospirillales;Acetobacteraceae;Acidisoma
OTU_155	0	0	60	0	Cellular organisms;Bacteria;Chloroflexi;Chloroflexi Subdivision 5 - SAR202 clade
OTU_1588	0	0	16	0	Cellular organisms;Bacteria;Actinobacteria;Actinobacteria (class);Micrococcales;Microbacteriaceae
OTU_1790	0	0	26	0	Cellular organisms;Bacteria;Bacteroidetes;Bacteroidia;Bacteroidales;Porphyromonadaceae;Unknown Porphyromonadaceae genus
OTU_192	0	0	40	0	Cellular organisms;Bacteria;Proteobacteria;Gammaproteobacteria;Oceanospirillales;SAR86 clade
OTU_208	0	0	96	0	Cellular organisms;Bacteria;Bacteroidetes;Balneolales incertae sedis;Balneola incertae sedis;Balneola
OTU_2108	0	0	47	0	Cellular organisms;Bacteria;Proteobacteria;Alphaproteobacteria;Rhodobacterales;Rhodobacteraceae;Rhodovulum;Piezobacter thermophilus
OTU_2392	0	0	72	0	Cellular organisms;Bacteria;Firmicutes;Bacilli;Lactobacillales;Streptococcaceae;Streptococcus
OTU_240	0	0	70	0	Cellular organisms;Bacteria;Proteobacteria;Gammaproteobacteria;Oceanospirillales;SAR86 clade
OTU_263	0	0	162	0	Cellular organisms;Bacteria;Firmicutes;Clostridia;Clostridiales;Family XI Incertae Sedis (Clostridiales);Peptoniphilus
OTU_268	0	0	77	0	Cellular organisms;Bacteria;SAR406 clade(Marine group A)
OTU_2927	0	0	69	0	Cellular organisms;Bacteria;Chloroflexi;Chloroflexi Subdivision 5 - SAR202 clade
OTU_2994	0	0	114	0	Cellular organisms;Bacteria;Proteobacteria;Gammaproteobacteria;Alteromonadales;Alteromonadaceae
OTU_312	0	0	53	0	Cellular organisms;Bacteria;Gemmatimonadetes;Gemmatimonadetes (class);BD2-11 terrestrial group
OTU_313	0	0	109	0	Cellular organisms;Bacteria;Actinobacteria;Actinobacteria (class);Micrococcales;Dermabacteraceae;Dermabacter
OTU_3157	0	0	108	0	Cellular organisms;Bacteria;Cyanobacteria;Cyanobacteria (class);Synechococcales;Synechococcaceae;Synechococcus Cluster 5
OTU_335	0	0	223	0	Cellular organisms;Bacteria;SAR406 clade(Marine group A)
OTU_345	0	0	192	0	Cellular organisms;Bacteria;Proteobacteria;Alphaproteobacteria;OCS116 clade
OTU_348	0	0	157	0	Cellular organisms;Eukaryota;Plastid;Haptophyceae (Plastid);environmental samples (Plastid) (Haptophyceae (Plastid))
OTU_365	0	0	55	0	Cellular organisms;Bacteria;Proteobacteria;Gammaproteobacteria;Oceanospirillales;Oceanospirillaceae;Pseudospirillum
OTU_373	0	0	199	0	Cellular organisms;Bacteria;Proteobacteria;Gammaproteobacteria;Vibrionales;Vibrionaceae
OTU_374	0	0	36	0	Cellular organisms;Bacteria;Planctomycetes;Phycisphaerae;Unknown Phycisphaerae order
OTU_403	0	0	24	0	Cellular organisms;Bacteria;Bacteroidetes;Flavobacteria;Flavobacteriales;Flavobacteriaceae;NS4 marine group
OTU_462	0	0	66	0	Cellular organisms;Bacteria;Bacteroidetes;Flavobacteria;Flavobacteriales;Flavobacteriaceae;NS4 marine group
OTU_567	0	0	19	0	Cellular organisms;Bacteria;Proteobacteria;Alphaproteobacteria;SAR11 clade;Surface 1
OTU_587	0	0	123	0	Cellular organisms;Bacteria;Proteobacteria;Betaproteobacteria;Rhodocyclales;Rhodocyclaceae
OTU_598	0	0	64	0	Cellular organisms;Bacteria;Proteobacteria;Alphaproteobacteria;Rhodospirillales;Rhodospirillaceae;Defluviicoccus
OTU_616	0	0	56	0	Cellular organisms;Bacteria;Cyanobacteria;Cyanobacteria (class);Oscillatoriales;Phormidiaceae;Trichodesmium
OTU_67	0	0	171	0	Cellular organisms;Bacteria;Cyanobacteria;Cyanobacteria (class);Synechococcales;Synechococcaceae
OTU_673	0	0	44	0	Cellular organisms;Eukaryota;Plastid
OTU_713	0	0	241	0	No hits
OTU_767	0	0	21	0	Cellular organisms;Bacteria;Proteobacteria;Deltaproteobacteria;SAR324 clade(Marine group B)
OTU_860	0	0	56	0	Cellular organisms;Bacteria;Firmicutes;Clostridia;Clostridiales;Family XI Incertae Sedis (Clostridiales);Helcococcus
OTU_88	0	0	242	0	Cellular organisms;Bacteria;Proteobacteria;Gammaproteobacteria;Oceanospirillales;SAR86 clade
