# Supplementary material for: Microbial Inventory of Deeply Buried Oceanic Crust from a Young Ridge Flank
Source: Front Microbiol. 2016 May 27;7:820. doi: 10.3389/fmicb.2016.00820 (PMC4882963; doi:10.3389/fmicb.2016.00820)
Supplement: Supplementary file 2 [file DataSheet2.fasta]

>OTU_2
TACGGAGGGTGCAAGCGTTAATCGGAATTACTGGGCGTAAAGCGCACGCAGGCGGTTTGTTAAGTCAGATGTGAAATCCC
CGGGCTCAACCTGGGAACTGCATCTGATACTGGCAAGCTTGAGTCTCGTAGAGGggggTAGAATTCCAGGTGTAGCGGTG
AAATGCGTAGAGATCTGGAGGAATACCGGTGGCGAAGGCGGCCcccTGGACGAAGACTGA

>OTU_6
TACGTAGGGTGCAAGCGTTAATCGGAATTACTGGGCGTAAAGCGTGCGCAGGCGGTTATGCAAGACAGATGTGAAATCCC
CGGGCTCAACCTGGGAACTGCATTTGTGACTGCATGGCTAGAGTACGGTAGAGGgggATGGAATTCCGCGTGTAGCAGTG
AAATGCGTAGATATGCGGAGGAACACCGATGGCGAAGGCAATCCCCTGGACCTGTACTGA

>OTU_7
TACGAAGGGTGCAAGCGTTACTCGGAATTACTGGGCGTAAAGCGTGCGTAGGTGGTCGTTTAAGTCCGTTGTGAAAGCCC
TGGGCTCAACCTGGGAACTGCAGTGGATACTGGGCGACTAGAGTGTGGTAGAGGGTAGCGGAATTCCTGGTGTAGCAGTG
AAATGCGTAGAGATCAGGAGGAACATCCATGGCGAAGGCAGCTACCTGGACCAACACTGA

>OTU_9
TACGTAGGTGGCAAGCGTTATCCGGAATTATTGGGCGTAAAGCgcgcgTAGGCGGTTttttAAGTCTGATGTGAAAGCCC
ACGGCTCAACCGTGGAGGGTCATTGGAAACTGGAAAACTTGAGTGCAGAAGAGGAAAGTGGAATTCCATGTGTAGCGGTG
AAATGCGCAGAGATATGGAGGAACACCAGTGGCGAAGGCGACTTTCTGGTCTGTAACTGA

>OTU_10
TACGAAGGgggCTAGCGTTGCTCGGAATCACTGGGCGTAAAGGGCGCGTAGGCGGCGTTtttAAGTCGGgggTGAAAGCC
TGTGGCTCAACCACAGAATGGCCTTCGATACTGGGACGCTTGAGTATGGTAGAGGTTGGTGGAACTGCGAGTGTAGAGGT
GAAATTCGTAGATATTCGCAAGAACACCGGTGGCGAAGGCGGCCAACTGGACCATTACTG

>OTU_12
TACGGAGGGTGCAAGCGTTAATCGGAATTACTGGGCGTAAAGCGCACGCAGGCGGTTTGTTAAGTCAGATGTGAAATCCC
CGAGCTTAACTTGGGAACTGCATTTGAAACTGGCAAGCTAGAGTCTTGTAGAGGggggTAGAATTCCAGGTGTAGCGGTG
AAATGCGTAGAGATCTGGAGGAATACCGGTGGCGAAGGCGGCCcccTGGACAAAGACTGA

>OTU_13
TACGTAGGTCCCGAGCGTTGTCCGGATTTATTGGGCGTAAAGCGAGCGCAGGCGGTTTGATAAGTCTGAAGTTAAAGGCT
GTGGCTCAACCATAGTTCGCTTTGGAAACTGTCAAACTTGAGTGCAGAAGGGGAGAGTGGAATTCCATGTGTAGCGGTGA
AATGCGTAGATatatGGAGGAACACCGGTGGCGAAAGCGGCTctctGGTCTGTAACTGAC
>OTU_16
TACAGAGGATGCAAGCGTTATCCGGAATGATTGGGCGTAAAGCGTCTGTAGGTGGCTTtttAAGTCCGCCGTCAAATCCC
AGGGCTCAACCCTGGACAGGCGGTGGAAACTACCAAGCTGGAGTACGGTAGGGGCAGAGGGAATTTCCGGTGGAGCGGTG
AAATGCGTAGAGATCGGAAAGAACACCAACGGCGAAAGCACTCTGCTGGGCCGACACTGA

>OTU_17
TACGTAGGGTGCGAGCGTTGTCCGGAATTACTGGGCGTAAAGAGCTCGTAGGTGGTTTGTCGCGTCGTCTGTGAAATTCC
GGGGCTTAACTCCGGGCGTGCAGGCGATACGGGCTGACTTGAGTGCTGTAGGGGAGACTGGAATTCCTGGTGTAGCGGTG
AAATGCGCAGATATCAGGAGGAACACCGATGGCGAAGGCAGGTCTCTGGGCAGTAACTGA

>OTU_21
TACGTAGGGTGCGAGCGTTGTCCGGAATTACTGGGCGTAAAGGGCTCGTAGGTGGTTTGTCGCGTCGTCTGTGAAATTCC
GGGGCTTAACTCCGGGCGTGCAGGCGATACGGGCATAACTTGAGTACTGTAGGGGTAACTGGAATTCCTGGTGTAGCGGT
GAAATGCGCAGATATCAGGAGGAACACCGATGGCGAAGGCAGGTTACTGGGCAGTTACTG

>OTU_24
TACGGAGGgggCTAGCGTTGTTCGGAATTACTGGGCGTAAAGGGCGTGTAGGCGGCCCGTCAAGTCAGGCGTGAAAGCCC
TGGGCTTAACCTAGGAGGTGCGCTTGAAACTGATGGGCTTGAGGCCGGGAGAGGAGAGTGGAATTCCCAGTGTAGAGGTG
AAATTCGTAGATATTGGGAAGAACACCAGTGGCGAAGGCGGCTctctGGTCCGGTTCTGA

>OTU_25
TACGTAGGGTGCGAGCGTTATCCGGAATTATTGGGCGTAAAGAGCTCGTAGGCGGTTTGTCGCGTCTGTCGTGAAAGTCC
GGGGCTTAACCCCGGATCTGCGGTGGGTACGGGCAGACTAGAGTGCAGTAGGGGAGACTGGAATTCCTGGTGTAGCGGTG
GAATGCGCAGATATCAGGAGGAACACCGATGGCGAAGGCAGGTCTCTGGGCTGTAACTGA

>OTU_27
TACGTAGGGTCCAAGCGTTAATCGGAATTACTGGGCGTAAAGCGTGCGCAGGCGGTTGTGCAAGACCGATGTGAAATCCC
CGGGCTTAACCTGGGAATTGCATTGGTGACTGCACGGCTAGAGTgtgtCAGAGGggggTAGAATTCCACGTGTAGCAGTG
AAATGCGTAGAGATGTGGAGGAATACCGATGGCGAAGGCAGCCcccTGGGATAACACTGA

>OTU_32
TACAGAGGGTGCAAGCGTTAATCGGATTTACTGGGCGTAAAGCgcgcgTAGGTGGCCAATTAAGTCAAATGTGAAATCCC
CGAGCTTAACTTGGGAATTGCATTCGATACTGGTTGGCTAGAGTATGGGAGAGGATGGTAGAATTCCAGGTGTAGCGGTG
AAATGCGTAGAGATCTGGAGGAATACCGATGGCGAAGGCAGCCATCTGGCCTAATACTGA
>OTU_34
TACGAAGGgggCTAGCGTTGCTCGGAATCACTGGGCGTAAAGGGTGCGTAGGCGGGTCTTTAAGTCAGGGGTGAAATCCT
GGAGCTCAACTCCAGAACTGCCTTTGATACTGAAGATCTTGAGTTCGGGAGAGGTGAGTGGAACTGCGAGTGTAGAGGTG
AAATTCGTAGATATTCGCAAGAACACCAGTGGCGAAGGCGGCTCACTGGCCCGATACTGA

>OTU_37
TACGGAGGGAGCTAGCGTTGTTCGGAATTACTGGGCGTAAAGCGCACGTAGGCGGCTTTGTAAGTTAGAGGTGAAAGCCT
GGAGCTCAACTCCAGAACTGCCTTTAAGACTGCATCGCTTGAATCCAGGAGAGGTGAGTGGAATTCCGAGTGTAGAGGTG
AAATTCGTAGATATTCGGAAGAACACCAGTGGCGAAGGCGGCTCACTGGACTGGTATTGA

>OTU_38
TACGTAGGGTGCGAGCGTTGTCCGGAATTACTGGGCGTAAAGAGCTCGTAGGCGGTTTGTCACGTCGTCTGTGAAATCCT
AGGGCTTAACCCTGGACGTGCAGGCGATACGGGCTGACTTGAGTACTACAGGGGAGACTGGAATTTCTGGTGTAGCGGTG
GAATGCACAGATATCAGGAAGAACACCGATGGCGAAGGCAGGTCTCTGGGTAGTAACTGA

>OTU_42
TACGAAGGgggCTAGCGTTGCTCGGAATCACTGGGCGTAAAGGGCGCGTAGGCGGCCATTCAAGTCGGgggTGAAAGCCT
GTGGCTCAACCACAGAATTGCCTTCGATACTGTTTGGCTTGAGTTTGGTAGAGGTTGGTGGAACTGCGAGTGTAGAGGTG
AAATTCGTAGATATTCGCAAGAACACCAGTGGCGAAGGCGGCCAACTGGACCAACACTGA

>OTU_44
GACGTAGGATGCGAGCGTTGTCCGGAATTATTGGGCGTAAAGCGTACGTAGGCGGTCATCTAAGTCTGGGGTTAAAGACC
AAGGCTCAACCTTGGGAGTGCCCTGGATACTGGGTGACTGGAGGACGGCAGAGGAAAGTGGAATTCCCAGTGTAGCGGTG
AAATGCGTAGATATTGGGAGGAACACCAGTGGCGAAAGCGACTTTCTGGGCCGTTCCTGA

>OTU_47
TACGTAGGTCCCGAGCGTTGTCCGGATTTATTGGGCGTAAAGCGAGCGCAGGCGGTTAGATAAGTCTGAAGTTAAAGGCT
GTGGCTTAACCATAGTACGCTTTGGAAACTGTTTAACTTGAGTGCAAGAGGGGAGAGTGGAATTCCATGTGTAGCGGTGA
AATGCGTAGATatatGGAGGAACACCGGTGGCGAAAGCGGCTctctGGCTTGTAACTGAC

>OTU_50
TACGTAGGTCCCGAGCGTTGTCCGGATTTATTGGGCGTAAAGCGAGCGCAGGCGGTTCTTTAAGTCTGAAGTTAAAGGCA
GTGGCTTAACCATTGTACGCTTTGGAAACTGGAGGACTTGAGTGCAGAAGGGGAGAGTGGAATTCCATGTGTAGCGGTGA
AATGCGTAGATatatGGAGGAACACCGGTGGCGAAAGCGGCTctctGGTCTGTAACTGA

>OTU_66
TACGTATGGAGCGAGCGTTGTCCGGAATTATTGGGCGTAAAGGGTACGCAGGCGGTTTAATAAGTCGAATGTTAAAGATC
GGGGCTCAACCCCGTAAAGCATTGGAAACTGATAAACTTGAGTAGTGGAGAGGAAAGTGGAATTCCTAGTGTAGTGGTGA
AATACGTAGATATTAGGAGGAATACCAGTAGCGAAGGCGACTTTCTGGACACAAACTGAC
>OTU_67
TACGGGAGTGGCAAGCGTTATCCGGAATTATTGGGCGTAAAGCGTCCGCAGGCGGCTTTTCAAGTCTGCTGTTAAAGCGT
GGAGCTTAACTCCATCATGGCAGTGGAAACTGAAAGGCTTGAGTATGGTAGGGGCAGAGGGAATTCCCGGTGTAGCGGTG
AAATGCGTAGATATCGGGAAGAACACCAGTGGCGAAGGCGCTCTGCTGGGCCATTACTGA
>OTU_68
TACGTAGGTGGCAAGCGTTGTCCGGATTTACTGGGCGTAAAGGGCGTGTAGGCGGTTTGTTAAGTCCGGTGTGAAATCTC
CCGGCCCAACTGGGAGAGGTCATCGGATACTGGCAAACTAGAGATAGGCAGAGGAAGGTGGAATTCCCGGTGTAGCGGTG
AAATGCGTAGATATCGGGAGGAACACCAGTGGCGAAGGCGGCCTTCTGGGCCTATTCTGA

>OTU_72
TACAGAGGGTGCAAGCGTTGTTCGGAATACTGGGCGTAAAGCGTGCGTAGTCGGTATTGAGAGTCGCGGGTGAAATCCCA
GGGCTTAACCCTGGAACTGCCTGCGAGACCTCAGTACTAGAGTGTGAGAGGGGATAGTGGAATACCCAGTGTAGCGGTGA
AATGCGTAGAGATTGGGTGGAACACCGGTGGCGAAGGCGGCTATCTGGCTCACAACTGAC

>OTU_79
TACGGAGGGTGCAAGCGTTATCCGGATTTATTGGGTTTAAAGGGTCCGTAGGCGGATCTGTAAGTCAGTGGTGAAATCTC
GCAGCTTAACTGCGAAACTGCCATTGATACTGCAGGTCTTGAGTGTTGTTGAAGTAGCTGGAATAAGTAGTGTAGCGGTG
AAATGCATAGATATTACTTAGAACACCAATTGCGAAGGCAGGTTACTAAGCAACAACTGA

>OTU_83
TACAGAGGGTGCAAGCGTTAATCGGATTTACTGGGCGTAAAGGGTGCGTAGGTGGTTGTATAAGTCGGATGTGAAAGCCC
GGGGCTTAACCTCGGAACTGCATTCGATACTGTATGACTAGAGTTCGGTAGAGGGCGGCGGAATTTCCGGTGTAGCGGTG
AAATGCGTAGATATCGGAAGGAACATCAATGGCGAAGGCAGCCGCCTGGGCCTGAACTGA
>OTU_84
GACGGAGGgggCTAGCGTTGTTCGGAATACTGGGCGTAAAGCgcgcgTAGGCGGATCATCAAGTTGGGCGTGAAAGCCCT
GGGCTCAACCCAGGAATTGCGCTCGAAACTGGTGGACTAGAGTCCGGGAGAGGATAGTGGAATTCCCAGTGTAGAGGTGA
AATTCGTAGATATTGGGAAGAACACCAGTGGCGAAGGCGGCTATCTGGACCGGTACTGAC

>OTU_88
TACGGAAGGTGCAAGCGTTAATCGGAATTACTGGGCGTAAAGCgcgcgTAGGTGGTTTGTTAAGTTGGATGTGAAAGCCC
TGGGCTCAACCTAGGAACTGCATCCAAAACTAACTCACTAGAGTACGATAGAGGGAGGTAGAATTCATAGTGTAGCGGTG
GAATGCGTAGATATTATGAAGAATACCAGTGGCGAAGGCGGCCTCCTGGATCTGTACTGA

>OTU_90
TACGTAGGGTGCAAGCGTTGTCCGGAATTACTGGGCGTAAAGAGTTCGTAGGCGGTTTGTCGCGTCGTTTGTGAAAACCA
GCAGCTCAACTGCTGGCTTGCAGGCGATACGGGCAGACTTGAGTACTGCAGGGGAGACTGGAATTCCTGGTGTAGCGGTG
AAATGCGCAGATATCAGGAGGAACACCGGTGGCGAAGGCGGGTCTCTGGGCAGTAACTGA

>OTU_93
TACGTAGGgggCAAGCGTTGTCCGGATTCACTGGGCGTAAAGCgcgcgcAGGCGGTGATGTAAGTCTGAGGTGAAAACCC
GAAGCTCAACTTCGGGACTGCCTTGGATACTGCGTCACTTGAGGATAGGAGAGGCAAGGGGAATTCCACGTGTAGCGGTG
AAATGCGTAGAGATGTGGAGGAACACCTGTGGCGAAGGCGCCTTGCTGGCCTATTTCTGA


>OTU_99
TACGGAGGGTGCAAGCGTTAATCGGAATTACTGGGCGTAAAGCGCACGCAGGCGGTCTGTCAAGTCGGATGTGAAATCCC
CGGGCTCAACCTGGGAACTGCATTCGAAACTGGCAGGCTAGAGTCTTGTAGAGGggggTAGAATTCCAGGTGTAGCGGTG
AAATGCGTAGAGATCTGGAGGAATACCGGTGGCGAAGGCGGCCcccTGGACAAAGACTGA

>OTU_101
TACGTAGGGTGCGAGCGTTGTCCGGAATTACTGGGCGTAAAGAGCTCGTAGGTGGTTTGTCGCGTCGTTTTGTGTAAGCC
CGCAGCTTAACTGCGGGACTGCAGGCGATACGGGCATAACTTGAGTGCTGTAGGGGAGACTGGAATTCCTGGTGTAGCGG
TGGAATGCGCAGATATCAGGAGGAACACCGATGGCGAAGGCAGGTCTCTGGGCAGTAACT

>OTU_103
TACGTAGGgggCAAGCGTTGCTCGGAATTACTGGGCGTAAAGGGTCCGTAGGCGGTGGGGCATGTCGGTTGTGAAATCTC
CCGGCTTAACTGGGAGGGTGCGATCGAAACTGTTCCGCTAGAGGGCCGGAGAGGCGAGTGGAATTGCTGGTGTAGCGGTG
AAATGCGTAGAGATCAGCAGGAACACCGGAGGCGAAGGCGGCTCGCTGGACGGCACCTGA
>OTU_106
GACGGAGGgggCTAGCGTTGTTCGGAATTACTGGGCGTAAAGCgcgcgTAGGTGGCTCATCTAGTCAGGCGTGAAAGCCC
TGGGCTCAACCCAGGAATTGCGCTTGAAACTGGTGGGCTAGAGTCCGGGAGAGGGTAGCGGAATTCCCAGTGTAGAGGTG
AAATTCGTAGATATTGGGAAGAACACCAGTGGCGAAGGCGGCTACCTGGACCGGTACTGA
>OTU_131
TACGAAGGGTGCAAGCGTTAATCGGAATTACTGGGCGTAAAGCGTGCGTAGGCGGTTTGTTAAGTCTGTTGTGAAATCCC
CGGGCTCAACCTGGGAATGGCAATGGATACTGGCAAGCTAGAGTGTGATAGAGGATGGTGGAATTCCCGGTGTAGCGGTG
AAATGCGTAGAGATCGGGAGGAACATCAGTGGCGAAGGCGGCCATCTGGATCAACACTGA

>OTU_145
TACGTAGGGTGCGAGCGTTAATCGGATTTACTGGGCGTAAAGCGTGCGCAGGCGGCCCGTTAAGACAGGTGTGAAATCCC
TGGGCTCAACCTAGGAATTGCGCTTGTGACTGGCGGGCTCGAGTACGGTAGAGGggggTGGAATTCCTGGTGTAGCAGTG
AAATGCGTAGAGATCAGGAGGAACACCGATGGCGAAGGCAGCCcccTGGGCCTGTACTGA

>OTU_152
TACGTAGGGTGCGAGCGTTGTCCGGAATTATTGGGCGTAAAGAGCTCGTAGGCGGTgtgtCGCGTCGGCCGTGAAAACCT
GGGGCTCAACTCTGGGCGTGCGGTCGATACGGGCATCACTTGAGTTCGGCAGGGGAGACTGGAATTCCTGGTGTAGCGGT
GAAATGCGCAGATATCAGGAGGAACACCGGTGGCGAAGGCGGGTCTCTGGGCCGATACTG

>OTU_155
TACGTAGGGAGCTAGCGTTACCCGGAATTACTGGGCGTAAAGAGCGCGTAGGCGGCTGGGTAAGTCTCTTGTGAAAGCTC
CCGGCTTAACTGGGAGAGGTCAAGGGATACTACTCGGCTTGAGGGCAGTAGAGGAAGGCGGAATTCCCGGTGTAGCGGTG
AAATGCGTAGATATCGGGAGGAACACCAGCGGCGAAGGCGGCCTTCTGGGCTGTGCCTGA

>OTU_172
TACGTAGGTCTCAAGCGTTATCCGGATTTACTGGGCGTAAAGTGTCCGTAGTCTGATCTGTAAGTCTGTTTTCAAATCCT
ACGACTCAATCGTAGAAAGGGAATGGATACTGCAGATCTAGAAGTATCTAGGGGTTAGTGGAATTTCCGGTGGAGCGGTG
AAATGCGTTGATATCGGAAGGAACGCCGAAAGCGAAAGCAGCTAACTATAGAATACTTGA

>OTU_173
TACGGAGGgggCAAGCGTTGCTCGGAATTACTGGGCGTAAAGGGTCCGCAGGTGGTTTTGTAAGTTAGATGTGAAAGCTC
AGGGCTTAACCCTGAAATTGCATCTAAAACTGCTTAACTTGAGTCCAGGAGAGGTTGGCGGAATTCCCGGTGTAGCGGTG
AAATGCGTAGATATCGGGAGGAACACCAATGGCGAAGGCAGCCAACTGGCCTGGTACTGA

>OTU_177
CACGTAGGGAGCAAGCGTTGTCCGGATTTATTGGGCGTAAAGAGCTCGTAGGCGGTTCAGTCAGTCGGGTGTGAAAACTT
GAGGCTCAACCTCAAGAGGCCATTCGATACTGCTGTGACTAGAGTCCGGTAGAGGAGTGTGGAATTCCTGGTGTAGCGGT
GAAATGCGCAGATATCAGGAGGAACACCGACAGCGAAGGCAGCACTCTGGGCCGGTACTG

>OTU_178
TACGTATGGGGCAAGCGTTGTCCGGAATTATTGGGCGTAAAGGGTATGTAGGCGGTTAATTAAGTCTGAATTTAAAGGCT
GTGGCTCAACCACGGTTCGGTTTAGAAACTGGTTAACTTGAGTAGATGAGGGGAAAGTGGAATTCCATGTGTAGCGGTGA
AATGCGTAGATatatGGAGGAACACCAGTGGCGAAGGCGACTTTCTAGAATCTAACTGAC

>OTU_183
TACGAAGGGTGCAAGCGTTAATCGGAATTACTGGGCGTAAAGCGTGCGTAGGCGGTGACTTAAGTCTGCTGTGAAATCCC
CGGGCTCAACCTGGGAATGGCAGTGGATACTGGGTCGCTAGAGTGTGATAGAGGATGGTGGAATTCCCGGTGTAGCGGTG
AAATGCGTAGAGATCGGGAGGAACATCAGTGGCGAAGGCGGCCATCTGGATCAACACTGA
>OTU_188
GACGGAGGGTGCTAGCGTTGTTCGGAATCATTGGGCGTAAAGGGCGTGTAGGCGGATCGTTAAGTCATGCGTGAAAGCCC
TCGGCTTAACCGAGGAAGGGCGTATGATACTGGCGACCTAGAGTTCGGAAGAGGggggTGGAATTCCAGGTGTAGCGGTG
AAATGCGTAGATATCTGGAGGAACACCGGTGGCGAAGGCGACCcccTGGTCCGACACTGA

>OTU_189
TACGTAGGGTGCAAGCGTTAATCGGAATTACTGGGCGTAAAGCGTGCGCAGGCGGTCCGCTAAGACAGATGTGAAATCCC
CGGGCTTAACCTGGGAACTGCATTTGTGACTGGCGGGCTAGAGTATGGCAGAGGggggTAGAATTCCACGTGTAGCAGTG
AAATGCGTAGAGATGTGGAGGAATACCGATGGCGAAGGCAGCCcccTGGGCCAATACTGA

>OTU_192
TACGGATGGTGCAAGCGTTAATCGGAATTACTGGGCGTAAAGCgcgcgTAGGTGGCATACTAAGTTAGATGTGAAATCCC
GGGGCTTAACCTCGGAACTGCATCTAAAACTGGTAAGCTAGAGTACTAGagagGAAAGTAGAATTCTTAGTGTAGCGGTG
GAATGCGTAGATATTAAGAGGAATACCAATGGCGAAGGCAACTTTCTGGATAGATACTGA

>OTU_194
TACGAAGGGTGCAAGCGTTAATCGGAATTACTGGGCGTAAAGCgcgcgTAGGTGGTTCAGCAAGTTGGATGTGAAATCCC
CGGGCTCAACCTGGGAACTGCATCCAAAACTACTGAGCTAGAGTACGGTAGAGGGTGGTGGAATTTCCTGTGTAGCGGTG
AAATGCGTAGATATAGGAAGGAACACCAGTGGCGAAGGCGACCACCTGGACTGATACTGA
>OTU_208
TACGGAGGGTGCAAGCGTTGTCCGGAATCATTGGGTGTAAAGGGTACGTAGGCGGGAGCCTAAGTCCGGGGTGAAATCTT
GCCGCTTAACGGTAAAATGGCCCTGGATACTGGGTTTCTTGAGTGCAGAAGAGGCAGGTGGAATTCGTGGTGTAGCGGTG
AAATGCTTAGATATCACGAAGAACATCAGTGGCGAAGGCGGCCTGCTGGTCTGCAACTGA
>OTU_229
TACGGAGGGAGCGAGCGTTAATCGGAATTACTGGGCGTAAAGCgcgcgTAGGCGGCTTTGTAAGTCGGATGTGAAAGCCC
TGGGCTTAACCTGGGAATGGCATTCGATACTGCAGAGCTAGAGTATGGTAGAGGGAAGTGGAATTTCCGGTGTAGCGGTG
AAATGCGTAGATATCGGAAGGAACACCAGTGGCGAAGGCGACTTCCTGGGCCAATACTGA
>OTU_240
TACGGATGGTGCAAGCGTTAATCGGAATTACTGGGCGTAAAGCgcgcgTAGGCGGCCCATCAAGTTAGATGTGAAATCCC
AGGGCTTAACCCTGGAACTGCATCTAAAACTGATGAGCTAGAGTACTAGagagGAAAGTAGAATTCTTAGTGTAGCGGTG
GAATGCGTAGATATTAAGAGGAATACCAATGGCGAAGGCAACTTTCTGGATAGATACTGA

>OTU_242
TACGTAGGTCACAAACGTTGTCCGGATTTATTGGGCGTAAAGGGTCCGTAGGCGGTTCGGTAAGTCTCCTGTGAAATCTT
CAGGCTCAACTTGAAGAGGTCGGGAGATACTGCCGGACTTGAGACTGTTAGAGGCAAGTGGAATTCCCGGTGTAGTGGTG
AAATGCGTAGATATCGGGAGGAACACCAGTGGCGAAAGCGGCTTGCTGGGACAGTTCTGA
>OTU_244
TACGTAGGgggCTAGCGTTGCTCGGATTTACTGGGCGTAAAGAGCGCGTAGGCGGCCAGGTAAGTCTGATGTGAAAGCCC
TCGGCTCAACCGAGGATCCGCATTGGAAACTACCTGGCTTGAGGCCAGGAGGGGAGGGTGGAATTCCCGGTGTAGCGGTG
AAATGCGTAGAGATCGGGAGGAACACCTGTGGCGAAGGCGGCCCTCTGGAATGGTACTGA

>OTU_256
TACGTAGGGTGCAAGCGTTGTCCGGAATTACTGGGCGTAAAGAGCTCGTAGGTGGTTTGTCGCGTCGTTAGTGAAAGCCC
GGGGCTTAACTCCGGGTCTGCTGGCGATACGGGCATAACTTGAGTGCTGTAGGGGAGACTGGAATTCCTGGTGTAGCGGT
GGAATGCGCAGATATCAGGAGGAACACCGATGGCGAAGGCAGGTCTCTGGGCAGTAACTG

>OTU_263
TACGTAGGgggCTAGCGTTGTCCGGAATCACTGGGCGTAAAGGGTTCGCAGGCGGAAATGCAAGTCAGATGTAAAAGGCA
GTAGCTTAACTACTGTAAGCATTTGAAACTGCATATCTTGAGAAGAGTAGAGGTAAGTGGAATTtttAGTGTAGCGGTGA
AATGCGTAGATATTAAaaaGAATACCGGTGGCGAAGGCGACTTACTGGGCTCATTCTGAC

>OTU_268
TACGAGGGGTGCTAGCGTTGTCCGGATTTACTGGGCGTAAAGGGTACGTAGGCGTTTTAATAAGTTGTATGTTAAATATC
TTAGCTTAACTAAGAAAGTGCATCCAAAACTGTTAAAATAGAGTTTGAgagagGAACGCAGAATTCATGGTGGAGCGGTG
ACATGCGTAGATATCATGAGGAAAGTCAAATGCGAAGGCAGCCTTCTGGCTCAAAACTGA

>OTU_269
TACGAAGGgggCTAGCGTTGCTCGGAATCACTGGGCGTAAAGGGCGCGTAGGCGGCCTTGTAAGTTGGgggTGAAAGCCC
GTGGCTCAACCACGGAATTGCCTTCGATACTGCTTGGCTTGAGTGTGGTAGAGGTTGGTGGAACTGCGAGTGTAGAGGTG
AAATTCGTAGATATTCGCAAGAACACCGGTGGCGAAGGCGGCCAACTGGACCATCACTGA

>OTU_285
TACGTAGGgggCGAGCGTTGTTCGGAATTACTGGGCGTAAAGGGCGCGTAGGCGGCCCGGCAAGTCTCGTGTGAAATCTC
CCCGCTTAACGGGGAGGGGTCGCGGGAAACGGTCGGGCTAGAGTGCGGAAGGGGAGAGCGGAATTCCCGGTGTAGCGGTG
AAATGCGTAGATATCGGGAGGAACACCCGTGGCGAAGGCGGCTctctGGTCCGCAACTGA

>OTU_292
TACGTAGGGTGCGAGCGTTGTCCGGAATTACTGGGCGTAAAGAGCTCGTAGGTGGTCTGTCGCGTCATTTGTGAAAGCCC
GGGGCTTAACTCCGGGTTGGCAGGTGATACGGGCATGACTGGAGTACTGTAGGGGAGACTGGAATTCCTGGTGTAGCGGT
GAAATGCGCAGATATCAGGAGGAACACCGGTGGCGAAGGCGGGTCTCTGGGCAGTAACTG

>OTU_293
TACGTAGGgggCGAGCGTTGTCCGGAATGACTGGGCGTAAAGGGCGCGTAGGCGGCCTGTTAAGTCTGCTGTGAAAGGCC
ACGGCTCAACCGTGGgggTGCAGCGGAAACTGGCGGGCTTGAGTGCAGGAGAGGTGCGCGGAATTCCCGGTGTAGCGGTG
AAATGCGTAGAGATCGGGAGGAACACCGATGGCGAAGGCAGCGCACTGGCCTGTAACTGA

>OTU_300
TACGAAGGGCCCGAGCGTTAATCGGAATCACTGGGCTTAAAGCGTACGTAGGCGGGCgcgcAGGCATCTTGTGAAATCCC
TCGGCTCAACCGAGGAACTGCTTGGTGAACCGcgcgTCTTGAGGCAAGTAGGGGCTGTCGGAACGCTAGGTGGAGTGGTG
AAATGCGTTGATATCTAGCGGAACGCCGAAGGAGAAATCAGGCAGCTGGGCTTGTTCTGA

>OTU_312
CACGGggggCGCAAGCGTTGTCCGGAATTACTGGGCGTAAAGGgggCGCAGGCGGCTTGGTAAGTCCTATGTGAAAGCCT
ACGGCTCAACCGTGGAAAGCCATAGGATACTGCCGAGCTAGAGACGGGTAGAGGCGAGTGGAATTCCCGGTGTAGCGGTG
GAATGCGTAGATATCGGGAAGAACACCAGTGGCGAAGGCGGCTCGCTGGGCCCGTTCTGA

>OTU_313
TACGTAGGGCGCAAGCGTTGTCCGGAATTATTGGGCGTAAAGGGCTTGTAGGTGGCTTGTCGCGTCTGCCGTGAAAACCC
AGGGCTTAACTCTGGGCGTGCGGTGGGTACGGGCAGGCTAGAGTGCGGTAGGGGAGACTGGAATTCCTGGTGTAGCGGTG
AAATGCGCAGATATCAGGAGGAACACCGATGGCGAAGGCAGGTCTCTGGGCCGTTACTGA

>OTU_314
TACGGAGGGTGCGAGCGTTAATCGGAATCACTGGGCGTAAAGCGTGCGTAGGCGGTTCGGTAAGTCAGATGTGAAAGCCC
TGGGCTCAACCTGGGAACTGCATTTGATACTGTCGAGCTAGAGTTTGGTAGAGGGAAGTGGAATTCCCGGTGTAGCGGTG
AAATGCGTAGATATCGGGAGGAACACCAGTGGCGAAGGCGGCTTCCTGGACCAAAACTGA

>OTU_321
TACGGgggggACGAGCGTTGTTCGGATTTACTGGGCGTAAAGGGCGCGTAGGCGGACCTTCAAGTCGGAAGTGAAAACCG
TTGGCTTAACCAGCGGCCTGCTTTCGATACTGTCGGTCTTGAGTTCAGGAGAGGAAAGCGGAATTCCAGGTGTAGCGGTG
AAATGCGTAGATATCTGGAAGAACACCGGTAGCGAAGGCGGCTTTCTGGCCTGCCACTGA

>OTU_327
TACGGAGGGTGCGAGCGTTGTCCGGAATCACTGGGCGTAAAGAGCGCGTAGGCGGCCGTTTAAGTCATTTGTGAAATGCC
GGGGCTCAACTCCGGAACTGCACGTGAGACTGGACGGCTAGagagCGGTAGAGGCGAGCGGAATTCCCGGTGTAGCGGTG
GAATGCGTAGATATCGGGAAGAACACCAGAGGCGAAGGCGGCTCGCTGGGCCGATGCTGA

>OTU_333
TACGTAGGGTACAAGCGTTGTCCGGAATTATTGAGCGTAAAGAGCTCGTAGGTGGTTGGTCACGTCTGCTGTGGAAACGC
AACGCTTAACGTTGCGCGTGCAGTGGGTACGGGCTGACTAGAGTGCAGTAGGGGAGTCTGGAATTCCTGGTGTAGCGGTG
AAATGCGCAGATATCAGGAGGAACACCGGTGGCGAAGGCGGGACTCTGGGCTGTAACTGA

>OTU_335
TACGAGGGGAGCAAGCGTTGTTCGGATTTATTGGGCGTAAAGGGCTCGTAGGCGGATTGATCAGTCAAAATTTAAATCCA
ATGGCTTAACCATTGACCTGGTTTTGATACTATCAATCTTGAGTTATACAGAGGTAAGCGGAATTCCTGGTGTAGCGGTG
AAATGCGTAGATATCAGGAGGAACACCAAAGGCGAAGGCAGCTTACTGGGTATAAACTGA
>OTU_345
TACGGAGGgggCTAGCGTTGTTCGGAATCACTGGGCGTAAAGCgcgcgTAGGCGGACTGATCAGTTGGgggTGAAAGCCC
GGAGCTCAACTCCGGAACTGCCTTCAATACTGTCAGTCTTGAGATCGAgagagGTAAGCGGAATTCCGAGTGTAGAGGTG
AAATTCGTAGATATTCGGAAGAACACCAGTGGCGAAGGCGGCTTACTGGCTCGATACTGA
>OTU_348
TACGGgggATGCAAGCGTTATCCGGAATCATTGGGCGTAAAGCGCCTGTAGGTTGTTTAATAAGTCTGTTGTTAAAGACT
AGGGCTTAACCCTAGAAAAGCAATGGAAACTACTAGACTAGAGTATGGCAGGGGTAGAGGGAATTTCTAGTGTAGCGGTG
AAATGCGTAGATATTAGAAAGAACACCGGTGGCGAAAGCGCTCTACTGGACCATTACTGA

>OTU_351
TACGGggggTGCAAGCGTTAATCGGAATTACTGGGCGTAAAGCgcgcgTAGGCGGCTTTGTAAGTCGGATGTGAAAGCCC
TGGGCTCAACCTGGGAACTGCATTCGAAACTGCATGGCTAGAGTATGGGAGAGGGAAGTGGAATTTCCGGTGTAGCGGTG
AAATGCGTAGATATCGGAAGGAACACCAGTGGCGAAGGCGACTTCCTGGCCCAATACTGA
>OTU_353
TACGTAGGGTGCAAGCGTTAATCGGAATTACTGGGCGTAAAGCGTGCGCAGGCGGTCTTGTAAGACAGGTGTGAAATCCC
CGGGCTTAACCTGGGAACTGCACTTGTGACTGCAAGGCTGGAGTACGGCAGAGGgggATGGAATTCCGCGTGTAGCAGTG
AAATGCGTAGATATGCGGAGGAACACCGATGGCGAAGGCAATCCCCTGGGCCTGTACTGA

>OTU_363
TACGTAGGgggCAAGCGTTGTCCGGAATTATTGGGCGTAAAGCgcgcgcAGGCGGTCATTTAAGTCTGGTGTTTAAACCT
TGGGCTCAACCTGAGGTCGCACTGGAAACTGGGTGACTTGAGTACAGAAGAGGAAAGTGGAATTCCACGTGTAGCGGTGA
AATGCGTAGATATGTGGAGGAACACCAGTGGCGAAGGCGACTTTCTGGGCTGTAACTGAC
>OTU_365
TACGGAGGGTGCAAGCGTTAATCGGAATTACTGGGCGTAAAGCgcgcgTAGGCGGTTTGTTAAGTGAGATGTGAAAGCCC
AGGGCTCAACCTTGGAACTGCATCTCATACTGGCAGGCTAGAGTACGGTAGAGGggggTAGAATTCCACGTGTAGCGGTG
AAATGCGTAGAGATGTGGAGGAATACCAGTGGCGAAGGCGGCCcccTGGATCGATACTGA

>OTU_366
AACCAGCACCTCAAGTGGTCAGGAGGATTATTGGGCCTAAAGCATCCGTAGCCGGCTATGTTAGTTCTCGGTTAAATCCA
TGTGCTCAACACATGGGCTGCCGAGAATACTGTATAGCTAGGGAGTGGGAGAGGTAGACGGTACTCGGTAGGAAGGGGTA
AAATCCTTTGATCTATCGATGACCACCAGTGGCGAAGGCGGTCTACCAGAACACGTCCGA

>OTU_373
TACGGAGGGTGCGAGCGTTAATCGGAATTACTGGGCGTAAAGCGCATGCAGGTGGTTTGTTAAGTCAGATGTGAAAGCCC
GGGGCTCAACCTCGGAATTGCATTTGAAACTGGCAGACTAGAGTACTGTAGAGGggggTAGAATTTCAGGTGTAGCGGTG
AAATGCGTAGAGATCTGAAGGAATACCGGTGGCGAAGGCGGCCcccTGGACAGATACTGA

>OTU_374
TACGAGAGGTCCGAGCGTTACGCGGAATTACTGGGCTTAAAGCGTACGTAGGCGGATCTACAGGTATCCTGTGAAAGCCC
ACGGCTCAACCGTGGAATTGCAGGGTAAACCGTAGATCTTGAGGTGGCTAGGGGCTCTCGGAACGGTAGGTGGAGTGGTG
AAATGCGTTGATATCTACCGGAACGCCAAAGGGGAAGCCAGGGAGCTGGGGCCATTCTGA
>OTU_377
TACGTAGGGTGCGAGCGTTAATCGGAATTACTGGGCGTAAAGCGTGCGCAGGCGGCTTTGCAAGACAGAGGTGAAATCCC
CGGGCTCAACCTGGGAACTGCCTTTGTGACTGCAAGGCTAGAGTACGGCAGAGGgggATGGAATTCCGCGTGTAGCAGTG
AAATGCGTAGATATGCGGAGGAACACCGATGGCGAAGGCAATCCCCTGGGCCTGTACTGA

>OTU_387
CACGGggggAGCAAGCGTTGTTCGGAATCACTGGGCGTAAAGCgcgcgTAGGCGGCCGAGTAAGTCGTATGTGAAAGACC
GGGGCTCAACTCCGGTATTGCATGCGATACTGCCCGGCTGGAGAAAGGTAGAGGCAAGTGGAATTCCCGGTGTAGCGGTG
GAATGCGTAGATATCGGGAAGAACACCTGTGGCGAAGGCGGCTTGCTGGGCCTTTTCTGA

>OTU_388
TACGGAGGgggCAAGCGTTGTTCGGAATTACTGGGCGTAAAGGGCGCGTAGGCGGACCATCATGTCAGGGGTGAAAGCCC
TGGGCTCAACCTGGGAACTGCCCTTGAAACTGATGGTCTAGAGTCCGAgagagGATGGCGGAATTCCCAGTGTAGAGGTG
AAATTCGTAGATATTGGGAAGAACACCAGTGGCGAAGGCGGCCATCTGGCTCGGTTCTGA

>OTU_403
TACGGAGGATTCGAGCGTTATCCGGAATCATTGGGTTTAAAGGGTCCGCAGGCGGTTttttAAGTCAGAGGTGAAATCCT
GCAGCTCAACTGTAGAATTGCCTTTGATACTGAAAGACTTGAGTTATTGTGAAGTGGTTAGAATGtgtgGTGTAGCGGTG
AAATGCATAGATATCAcacaGAATACCGATTGCGAAGGCAGATCACTAACAATATACTGA
>OTU_419
TACGGAGGGTGCAAGCGTTATCCGGATTTATTGGGTTTAAAGGGTCCGTAGGCGGATCTGTAAGTCAGTGGTGAAATCTC
ACAGCTTAACTGTGAAACTGCCATTGATACTGCAGGTCTTGAGTAAATTTGAAGTGGCTGGAATAAGTAGTGTAGCGGTG
AAATGCATAGATATTACTTAGAACACCAATTGCGAAGGCAGGTCACTAAGATTTAACTGA

>OTU_442
TACAGAGGGTGCAAGCGTTAATCGGAATTACTGGGCGTAAAGCGTGCGTAGACGGTTACATAAGTCGGGTGTGAAAGCCC
CGGGCTCAACCTGGGAATTGCATTCGAGACTGCGTAGCTAGGGTGCGGAAGAGGGAAGCGGAATTTCCGGTGTAGCGGTG
AAATGCGTAGATATCGGAAGGAACACCAGTGGCGAAAGCGGCTTCCTGGTCCAGCACCGA
>OTU_462
TACGGAGGATCCAAGCGTTATCCGGAATTATTGGGTTTAAAGGGTCCGCAGGCGGTCTATTAAGTCAGAGGTGAAATCTT
GCAGCTCAACTGTAAAATTGCCTTTGATACTGGTAGACTTGAGTCATTGTGAAGTGGTTAGAATGTGTAGTGTAGCGGTG
AAATGCATAGATATTACACAGAATACCAATTGCGAAGGCAGATCACTAACAATGTACTGA

>OTU_463
TACGGAGGGTGCAAGCGTTACTCGGAATCACTGGGCGTAAAGCGCATGCAGGCGGCCAAATAAGTTAGAAGTGAAATCCT
ACAGCTCAACTGTAGAACTGCTTCTAAAACTGTTTGGCTAGAGTCTGGGAGGGGAAGATGGAATTAGTAGTGTAGGGGTA
AAATCCGTAGAGATTACTAGGAATACCAAAAGCGAAGGCGATCTTCTGGAACAGTACTGA

>OTU_468
TACGGAGGGAGCTAGCGTTGTTCGGAATTACTGGGCGTAAAGCGCACGTAGGCGGTTACTCAAGTCAGAGGTGAAAGCCC
GGGGCTCAACCCCGGAACTGCCTTTGAAACTAGGTGACTGGAATCTTGGAGAGGCGAGTGGAATTCCGAGTGTAGAGGTG
AAATTCGTAGATATTCGGAAGAACACCAGTGGCGAAGGCGACTCGCTGGACAAGTATTGA

>OTU_470
TACGTAGGGTGCAAGCGTTAATCGGAATTACTGGGCGTAAAGCGTGCGCAGGCGGTTTTGTAAGACAGTGGTGAAATCCC
CGGGCTCAACCTGGGAACTGCCATTGTGACTGCAAGGCTAGAGTGCGGCAGAGGgggATGGAATTCCGCGTGTAGCAGTG
AAATGCGTAGATATGCGGAGGAACACCGATGGCGAAGGCAATCCCCTGGGCCTGCACTGA

>OTU_488
TACGTAGGAACCGAGCGTTGTCCGGATTTACTGGGCGTAAAGTGCGCGTAGGCGGTTTGTTAAGTCTCATGTGAAATCTC
CCGGCTCAACTGGGAGGGGTCATGGGAAACTGGCAGACTCGAGGGCAGCAGAGGAGAGTGGAATTCCCGGAGTAGTGGTG
AAATGCGTAGATACCGGGAGGAACACCAGAGGCGAAGGCGACTctctGGGCTGTACCTGA

>OTU_492
TACGGAGGGTGCAAGCGTTATCCGGATTTATTGGGTTTAAAGGGTCCGTAGGCGGATTAATCAGTCAGTGGTGAAATCTC
ATAGCTTAACTATGAAACTGCCATTGATACTGTTAGTCTTGAGTGATGTTGAAGTTGCTGGAATGTGTAGTGTAGCGGTG
AAATGCTTAGATATTACGCAGAACACCAATTGCGAAGGCAGGTGACTAAACATTAACTGA

>OTU_498
TACGTAGGGTGCGAGCGTTGTCCGGAATTACTGGGCGTAAAGAGCTCGTAGGTGGTTTGTCGCGTCGTTTGTGGAATACC
GGGGCTTAACTTCGGGGTTGCAGGCGATACGGGCATAACTTGAGTGCTGTAGGGGAGACTGGAATTCCTGGTGTAGCGGT
GAAATGCGCAGATATCAGGAGGAACACCGATGGCGAAGGCAGGTCTCTGGGCAGTAACTG


>OTU_505
TACGTAGGGCGCAAGCGTTGTCCGGAATTATTGGGCGTAAAGAGCTCGTAGGCGGTCTGTCGCGTCTGGTGTGAAATCCC
ATGGCTCAACTGTGGGCTTGCATCGGGTACGGGCAGACTAGAGTACTGTAGGGGAGACTGGAATTCCTGGTGTAGCGGTG
GAATGCGCAGATATCAGGAGGAACACCGATGGCGAAGGCAGGTCTCTGGGCAGTTACTGA

>OTU_524
TACGTATGTCGCAAGCGTTATCCGGAATTATTGGGCATAAAGGGCATCTAGGCGGCCAGATAAGTCTGGGGTGAAAACTT
GCGGCTCAACCGCAAGCCTGCCCTGGAAACTATATGGCTAGAGTACTGGAGAGGTGGACGGAACTGCACGAGTAGAGGTG
AAATTCGTAGATATGTGCAGGAATGCCGATGATGAAGATAGTTCACTGGACGGTAACTGA

>OTU_567
TACGAAGGGACCTAGCGTAGTTCGGAATTACTGGGCTTAAAGAGTTCGTAGGTGGTTGAAaaaGTTAGTGGTGAAATCCC
AGAGCTTAACTCTGGAACTGCCATTAAAACTTTTCAGCTAGAGTATGATAGAGGAAAGCAGAATTTCTAGTGTAGAGGTG
AAATTCGTAGATATTAGAAAGAATACCAATTGCGAAGGCAGCTTTCTGGATCATTACTGA

>OTU_587
TACGTAGGGTGCGAGCGTTAATCGGAATTACTGGGCGTAAAGCGTGCGCAGGCGGTTGATTAAGACAGGCGTGAAATCCC
CGGGCTTAACCTGGGAACTGCGCTTGTGACTGGTCAGCTAGAGTACGGCAGAGGggggTGGAATTCCACGTGTAGCAGTG
AAATGCGTAGAGATGTGGAGGAACACCGATGGCGAAGGCAGCCcccTGGGCCGATACTGA


>OTU_596
TACGTAGGGAGCAAGCGTTACCCGGAATTACTGGGCGTAAAGAGCACGTAGGCGGCTGGATAAGTCTTCTGTGAAAGCTC
CCGGCTTAACTGGGAGAGGTCAGGGGATACTATTCGGCTTGAGGGCAGTAGAGGTAAGCGGAATTCCCGGTGTAGCGGTG
AAATGCGTAGATATCGGGAGGAACACCAGCGGCGAAAGCGGCTTACTGGGCTGTGCCTGA
>OTU_598
GACGGAGGgggCTAGCGTTGTTCGGAATTACTGGGCGTAAAGCgcgcgTAGGCGGCTCGTTTAGTCGGGCGTGAAAGCCC
GGGGCTCAACCCCGGAGGTGCGTTCGATACTGGCGGGCTCGAGGCCGGGAGAGGAGAGTGGAATTCCCAGTGTAGAGGTG
AAATTCGTAGAGATTGGGAAGAACACCGGTGGCGAAGGCGGCTctctGGTCCGGTCCTGA
>OTU_599
TACGAAGGGTGCAAGCGTTAATCGGAATTACTGGGCGTAAAGCgcgcgTAGGTGGTTCGTTAAGTTGGATGTGAAAGCCC
CGGGCTCAACCTGGGAACTGCATCCAAAACTGGCGAGCTAGAGTATGGCAGAGGGTGGTGGAATTTCCTGTGTAGCGGTG
AAATGCGTAGATATAGGAAGGAACACCAGTGGCGAAGGCGACCACCTGGGCTAATACTGA
>OTU_609
TACGGAGGGTGCAAGCGTTGTCCGGATTTATTGGGTTTAAAGGGTGCGTAGGCGGCTGATTAAGTCAGTGGTGAAATCCT
ACAGCTCAACTGTAGAACTGCCATTGAAACTGATCAGCTTGAGTACAGATGAGGTAAGCGGAATTTATGGTGTAGCGGTG
AAATGCATAGATACCATGAAGAACTCCAATTGCGAAGGCAGCTTACTAAACTGTTACTGA

>OTU_616
TACGGAGGAGGCAAGCGTTATCCGGAATGATTGGGCGTAAAGCGTCCGCAGGTGGCCATGTAAGTCTGCTGTCAAAACCC
AGGGCTTAACTCTGGTCAGGCAGTGGAAACTACAAAGCTAGAGTTCGGTAGGGGCAAAGGGAATTCCCGGTGTAGCGGTG
AAATGCGTAGATATCGGGAAGAACATCGGTGGCGAAAGCGCTTTGCTAGACCAAAACTGA

>OTU_673
TACGGAGGATGCAAGCGTTATCCGGATTTATTGGGCGTAAAGCGTCTGTAGGTTGCTTAGTAAGTCTGTTGTTAAAGCCT
AAGGCTTAACCTTAGATCTGCAGTGGAAACTGCTAAGCTTGAGTATGATAGGGGTAGAGGGAATTCCTAGTGTAGCGGTG
AAATGCGTAGATATTAGGAAGAACACCAGAAGCGAAGGCGCTCTACTGGGTCATTACTGA

>OTU_709
TACGTAGGGTGCGAGCGTTAATCGGAATTACTGGGCGTAAAGCGTGCGCAGGCGGTGCTGTAAGACCGATGTGAAATCCC
CGGGCTTAACCTGGGAACTGCATTGGTGACTGCAGCGCTGGAGTATGGCAGAGGggggTGGAATTCCACGTGTAGCAGTG
AAATGCGTAGAGATGTGGAGGAACACCGATGGCGAAGGCAGCCcccTGGGCCAATACTGA

>OTU_713
GACAGAGGATGCGAGCGTTATCCGGATTAATTGGGCGTAAAGGGTCCGTAGGTGACTTtttGAGTCTTTTGTTAAAAGTC
AGAGCTTAACTTTGATCGAGCACGAGATACTGGAAAGTTTGAGTGTAGTAGAGGCAGTAGGAACTCCCGGTGTAGCGGTG
AAATGCGTAGATCTCGGGAAGAATACCAGAAGCGAAAGCGTACTGCTAGGCTATTACTGA

>OTU_736
TACGGAGGGTCCGAGCGTTAATCGGAATTACTGGGCGTAAAGCGTACGCAGGCGGTTTGTTAAGCGAGATGTGAAAGCCC
CGGGCTCAACCTGGGAACTGCATTTCGAACTGACAAACTAGAGTTTTGTAGAGGGTGGTAGAATTTCAGGTGTAGCGGTG
AAATGCGTAGAGATCTGAAGGAATACCAGTGGCGAAGGCGGCCACCTGGACAATAACTGA

>OTU_738
TACGGAGGGTGCAAGCGTTAATCGGAATTACTGGGCGTAAAGCGCACGCAGGTGGCTAGGTCAGTCGGATGTGAAAGCCC
TGGGCTCAACCTGGGAATTGCATTCGATACTGCCTAGCTAGAGTATGGGAGAGGGAAGTGGAATTCCCGGTGTAGCGGTG
AAATGCGTAGATATCGGGAGGAACACCAGTGGCGAAGGCGGCTTCCTGGCCCAATACTGA

>OTU_767
TACGGAGGGTGCGAGCGTTGTTCGGATTTACTGGGCGTAAAGGGCGTGTAGGCGGGTGCGCAAGCCGGAGGTGAAAGCCC
CAGGCTCAACCTGGGAAGCTCTTCCGGAACTGCGCGTCTAGAGATGGCCAGAGGCAGGTGGAATTCCTGGTGTAGAGGTG
AAATTCGTAGAGATCAGGAGGAACACCGGTGGCGAAGGCGGCCTGCTGGGGCCTATCTGA

>OTU_794
TACGGAGGgggCGAGCGTTGTTCGGAATTATTGGGCGTAAAGAGCACGTAGGCGGCGCGGTAAGTCTTGtgtgAAAGCCC
TCGGCTCAACCGAGGAAGTGCACCGGAAACTGTCGTGCTTGAGTACGGGAGAGGAGAGTGGAATTCCCGGTGTAGCGGTG
AAATGCGTAGATATCGGGAAGAACACCAGTGGCGAAGGCGGCTctctGGACCGTTACTGA
>OTU_827
TACGTAGGTGGCAAGCGTTGTCCGGAATTACTGGGCGTAAAGGGCCTGTAGGCGGCATGGTAAGTCCGTAGTGAAATCTC
CCGGCTTAACTGGGAGCGGTCTATGGATACTGCCAAGCTAGAGATCATCAGAGGAGAGCGGAATTCCCGGTGTAGTGGTG
AAATGCGTAGATATCGGGAGGAACACCAGTGGCGAAAGCGGCTctctGGGGTGGTTCTGA

>OTU_838
TACGGAGGGCGCAAGCGTTGTTCGGAATCATTGGGCGTAAAGCGGGTGTAGGCGGCTTGGCAAGTCGGGTGTGAAATCCC
TGGGCTCAACCCAGGAACTGCACTCGAAACTGCTTCGCTAGAGTCTCGGAGAGGGTGGCGGAATTCCCGGTGTAGAGGTG
AAATTCGTAGATATCGGGAGGAACACCAGTGGCGAAGGCGGCCACCTGGACGATGACTGA
>OTU_847
TACGTAGGGCGCGAGCGTTGTCCGGATTTATTGGGCGTAAAGAGCTCGTAGGCGGTTTGTTGCGTCTGCTGTGAAAACGC
GGGGCTTAACTTCGcgcgTGCAGTGGGTACGGGCAGGCTAGAGTGCGGTAGGGGAGATTGGAATTCCTGGTGTAGCGGTA
GAATGCGCAGATATCAGGAGGAACACCGATGGCGAAGGCAGGTCTCTGGGCCGTTACTGA

>OTU_860
TACGTAGGgggCGAGCGTTGTTCGGAATTATTGGGCGTAAAGGGTACGTAGGCGGCTCGTTAAGTTTGGCGTTAAATTCC
GGGGCTCAACCCCGGCAAGCGTTGAAAACTGGCGAGCTTGAGTAGTAGAGGGGACAGTGGAATTCCTAGTGTAGCGGTGA
AATGCGTAGAGATTAGGAAGAATACCGGTGGCGAAGGCGACTGTCTGGATACATACTGAC

>OTU_864
GACGGAGGTTGCAAGCGTTGTTCGGATTTACTGGGCGTAAAGGGAGCGCAGGCGGCTTGGACAGTCTAAAGTGAAATCCC
GGGGCTCAACCCCGGAAGTGCTTTGGATACTTCCAGGCTTGAGTACGTGAGAGGTGAGCGGAATTCCAGGTGTAGCGGTG
AAATGCGTAGATATCTGGAGGAACACCGGTGGCGAAAGCGGCTCACTGGCACGAGACTGA

>OTU_893
TACGTAGGGTGCGAGCGTTGTCCGGAATTACTGGGCGTAAAGAGCTCGTAGGTGGTTTGTCGCGTCGTCTGCGAAATCCC
GGGGCTTAACTTCGGGCGTGCAGGCGATACGGGCATAACTAGAGTGCTGTAGGGGAGACTGGAATTCCTGGTGTAGCGGT
GAAATGCGCAGATATCAGGAGGAACACCGATGGCGAAGGCAGGTCTCTGGGCAGTTACTG

>OTU_974
TACGGAGGGTCCGAGCGTTAATCGGAATTACTGGGCGTAAAGCGTGCGCAGGCGGTTTGTTAAGCCAGATGTGAAATCCC
CGGGCTCAACCTGGGAATTGCATTTGGAACTGGCGAACTAGAGTCTTGTAGAGGggggTAGAATTCCAGGTGTAGCGGTG
AAATGCGTAGATATCTGGAGGAATACCGGTGGCGAAGGCGGCCcccTGGACAAAGACTGA

>OTU_998
TACGGAGGGCGCAAGCGTTGTTCGGAATCATTGGGCGTAAAGCGCGTGTAGGCGGCTTGGCAAGTCGGGTGTGAAATCCC
GGGGCTCAACCCCGGAACTGCACTCGAAACTGCCTGGCTGGAGTCCCGGAGAGGAGAGCGGAATTCCCGGTGTAGAGGTG
AAATTCGTAGATATCGGGAGGAACACCAGCGGCGAAGGCGGCTctctGGACGGTGACTGA

>OTU_1000
GACGTAGGAGGCCAGCGTTGTTCGGAATTACTGGGTGTAAAGGGTTCGTAGGCGGTGCGGCAAGTTGGGAGTGAAATCTC
TGGGCTTAACCCAGAGGCTGCTTCCAAAACTGCTGTGCTCGAGTGTGGGAGAGGCGCGTGGAATTGCAGGTGTAGCGGTG
AAATGCGTAGATATCTGCAGGAACACCCGTGGCGAAAGCGGCgcgcTGGACCACTACTGA
>OTU_1097
TACGTAGGGAGCGAGCGTTACCCGGAATTACTGGGCGTAAAGAGTACGTAGGCGGCTTTGTAAGTCTCTTGTGAAAGTTC
CCGGCTCAACTGGGAGAGGTCAAGAGATACTACATGGCTTGAGGGCAGTAGAGGTAAGCGGAATTCCCGGTGTAGCGGTG
AAATGCGTAGATATCGGGAGGAACACCAGCGGCGAAAGCGGCTTACTGGGCTGTGCCTGA

>OTU_1099
TACGTAGGTGGCAAGCGTTGTCCGGATTTACTGGGCGTAAAGCgcgcgcAGGCGCTCACCAAGTCTGGGGTGAAATCTCC
CGGCTTAACCGGGAGGGGTCTCTGGATACTGGTGAGCTTGAGGGGAGCAGAGGAGAGTGGAATTCCCGGTGTAGCGGTGA
TATGCGTAGATATCGGGAGGAACACCAGTGGCGAAGGCGGCTctctGGGCTCTCCCTGAC

>OTU_1105
TACGGggggTGCAAGCGTTATTCGGAATTATTGGGCGTAAAGGGCGCGTAGGCGGTTCTTTAAGTCAGATGTGAAAGCCC
GAGGCTCAACCTCGGAAGTGCATCTGAAACTAAAGGACTTGAGTATGGGAGAGGGAAGTGGAATTCCTGGTGTAGAGGTG
AAATTCGTAGATATCAGGAGGAACACCGGTGGCGAAGGCGACTTCCTGGACCAATACTGA

>OTU_1112
TACGTAGGGTGCAAGCGTTAATCGGAATTACTGGGCGTAAAGCGTGCGCAGGCGGTTTTGTAAGTCTGACGTGAAATCCC
CGGGCTCAACCTGGGAATTGCGTTTGGAGACTGCAAGGCTGGAGTCTGGCAGAGGggggTAGAATTCCACGTGTAGCAGT
GAAATGCGTAGAGATGTGGAGGAACACCGATGGCGAAGGCAGCCcccTGGGTCAAGACTG
>OTU_1119
TACGAAGGgggCTAGCGTTGCTCGGAATGACTGGGCGTAAAGGGCGCGTAGGCGGCGTACACAGTCAGAAGTGAAATTCC
TGGGCTCAACCTGGGGACTGCTTTTGATACGTgtgtgCTAGAGTGAGGAAGAGGGTTGTGGAATTTCCAGTGTAGAGGTG
AAATTCGTAGATATTGGAAAGAACACCGGTGGCGAAGGCGGCAACCTGGTCCTTTACTGA


>OTU_1138
TACAGAGGGTGCAAGCGTTAATCGGAATTACTGGGCGTAAAGCGCACGTAGGTGGTTTGGTAAGTTGGATGTGAAATCCC
CGGGCTCAACCTGGGAACTGCATTCAAGACTGCCTGACTAGAGTATGGTAGAGGGAAGCGGAATTTCACATGTAGCGGTG
AAATGCGTAGATATGTGGAGGAACATCAATGGCGAAGGCAGCTTCCTGGACTAATACTGA

>OTU_1145
TACGTAGGgggCAAGCGTTGCTCGGATTTACTGGGCGTAAAGAGCGCGTAGGCGGCCAGGTAAGTCCGGTGTGAAATTCC
TCGGCTCAACCGAGGGCCCGCATCGGAAACTACTTGGCTTGAGTCCAGGAGAGGAGGGTGGAATTCCCGGTGTAGCGGTG
AAATGCGTAGATATCGGGAGGAACACCAGTGGCGAAGGCGGCCCTCTGGACTGGTACTGA

>OTU_1188
TACAGAGGGTGCGAGCGTTAATCGGATTTACTGGGCGTAAAGCGTGCGTAGGCGGCTTttttAAGTCGGATGTGAAATCC
CCGAGCTTAACTTGGGAATTGCATTCGATACTGGGAAGCTAGAGTATGGGAGAGGATGGTAGAATTCCAGGTGTAGCGGT
GAAATGCGTAGAGATCTGGAGGAATACCGATGGCGAAGGCAGCCATCTGGCCTAATACTG
>OTU_1246
TACGTAGGTGGCAAGCGTTATCCGGAATTATTGGGCGTAAAGCgcgcgTAGGCGGTTCGTTAAGTCTGATGTGAAAGCCc
cccGGCTCAACCGGGGAGGGTCATTGGAAACTGGCGGACTTGAGTGCAGAAGAGGAGAGTGGAATTCCATGTGTAGCGGT
GAAATGCGCAGAGATATGGAGGAACACCAGTGGCGAAGGCGGCTctctGGTCTGCAACTG

>OTU_1259
TACGAAGGGCCCGAGCGTTGCGCGGAATCATTGGGCTTAAAGCGTACGTAGGCGGACATTCAGGCACCTTAGTGAAATCC
CTCGGCTCAACCGAGGAATCGCTTGGTGAACCGTTTGTCTTGAGACAAGTAGGGGCTGTCGGAACGATAGGTGGAGCGGT
GAAATGCGTTGATATCTATCGGAACGCCAAAGGTGAAGACAGGCAGCTGGGCTTGTTCTG

>OTU_1379
TACGGAGGgggCTAGCGTTGTTCGGAATACTGGGCGTAAAGCgcgcgTAGGCGGTACATCAAGTTAGGCGTGAAAGGCCT
GGGCTCAACCCGGGAATTGCGCTTAATACTGGTGAACTTGAGTCCGGGAGAGGGTGGCGGAATTCCCAGTGTAGAGGTGA
AATTCGTAGATATTGGGAAGAACACCAGTGGCGAAGGCGGCCACCTGGCCCGGTACTGAC
>OTU_1400
TACATAGGTGGCGAGCGTTATCCGGATTTATTGGGCGTAAAGAGTGCACAGGTGGTTTGTCAAGTCGATTGTTAAAGCCC
GGAGCTCAACTCCGGTTCGCAGTCGAAACTGACAGACTAGAATATCGGTGGGAGTAGTAGAATTCGATGTGTAGCGGTGG
AATGCATAAATatatCGAGGAATACCAATGGCGAAGGCAGCTACTTGAACGATTATTGAC

>OTU_1401
TACGTAGGGTACTAGCGTTGTCCGGAATTATTGGGCGTAAAGAGCTCGTAGGTGGTTTGTCGCGTCTGCTGTGGAAACGT
GCCGCTTAACGGTGCGCGTGCAGTGGGTACGGGCGGACTAGAGTGCAGTAGGGGAGTCTGGAATTCCTGGTGTAGCGGTG
AAATGCGCAGATATCAGGAGGAACACCGGTGGCGAAGGCGGGACTCTGGGCTGTTACTGA

>OTU_1444
TACATAGGGTGCGAGCGTTGTTCGGAATTACTGGGCGTAAAGGGCgcgcAGGCGGAATAGTAAGTCGGAGGTGAAAGCCC
GGGGCTCAACCCCGGAGGGTCTTTCGAAACTACTAATCTAGagagGGTCAGGGGCCGGCAGAATTCCTGGTGTAGAGGTG
AAATTCGTAGATATCAGGAGGAATACCGGTGGCGAAGGCGGCCGGCTGGGGCCACTCTGA

>OTU_1471
TACGGgggggACAAGTGTTATTCGAAATGACTGGGCGTAAAGGGTCCGTAGGTGGTTAATTAAGTTGATAAGTAAAGATT
AGAGCTTAACTTTAAGACACTTTTCAAAACTGATTAACTAGAGTTTGGGAGAGGATAGTAGAATTTTCAGAGTAGGGCTA
AAATCCAAAGATACTGAAAGGAATATCAGGAGCGAAGGCGACTATCTGGAACAATACTGA

>OTU_1523
TACGTAGGGTGCAAGCGTTAATCGGAATTACTGGGCGTAAAGCGTGCGCAGGCGGTGATGTAAGACCGATGTGAAATCCC
CGGGCTCAACCTGGGAACTGCATTGGTGACTGCATCGCTTGAGTATGGCAGAGGggggTAGAATTCCACGTGTAGCAGTG
AAATGCGTAGAGATGTGGAGGAATACCGATGGCGAAGGCAGCCcccTGGGTCAATACTGA

>OTU_1532
TACGAAGGgggCTAGCGTTGCTCGGAATGACTGGGCGTAAATGGCGCGTAGGCGGCGATCAAAGTCAGGCGTGAAATTCC
TGGGCTCAACCTGGgggCTGCGCTTGATACTTGGTTGCTTGAGTGAGGAAGAGGGTCGTGGAATTCCCAGTGTAGAGGTG
AAATTCGTAGATATTGGGAAGAACACCGGTGGCGAAGGCGGCGACCTGGTCCTTTACTGA

>OTU_1541
TACGGAGGGCGCAAGCGTTGTTCGGAATCATTGGGCGTAAAGCGAGTGTAGGTGGTTCAGCAAGTCGGGTGTGAAATCCC
AGGGCTCAACCCTGGAACTGCATTCGAAACTGCTGGACTAGAGTCCCGGAGAGGATGGCGGAATTCCCGGTGTAGAGGTG
AAATTCGTAGATATCGGGAGGAACACCAGTGGCGAAGGCGGCCATCTGGACGGTGACTGA

>OTU_1552
GACGGgggggCAAGTGTTCTTCGGAATGACTGGGCGTAAAGGGCACGTAGGCGGTGAATCGGGTTGAAAGTGAAAGTCGC
CAAaaaCTGGCGGAATGCTCTCGAAACCAATTCACTTGAGTGAGACAGAGGAGAGTGGAATTTCGTgtgtAGGGGTGAAA
TCCGGAGATCTACGAAGGAACGCCAAAAGCGAAGGCAGCTctctGGGTCCCTACCGACGC

>OTU_1558
TACGTAGGGAGCAAGCGTTGTTCGGATTTACTGGGCGTAAAGAGTGCGTAGGTGGCTATACAAGTCAAGGGTGAAATCTC
TACTTTCAAGGTAGAAACTGCCTTTGATACTGTATGGCTAGAGGACAAGAGGgggAAATGGAACTCTGGGAGTAGCGGTG
AAATGCGTAGATATCCAGAGGAACGCCAGTAGCGAAGGCGGTTTCCTGGCTTGTTTCTGA

>OTU_1588
TACGTAGGGTGCAAGCGTTGTCCGGAATTATTGGGCGTAAAGAGCTCGTAGGCGGTTTGTCGCGTCTGCTGTGAAAACGC
GAGGCTCAACCTCGCGCCTGCAGTGGGTACGGGCAGACTAGAGTGCGGTAGGGGAGATTGGAATTCCTGGTGTAGCGGTG
GAATGCGCAGATATCAGGAGGAACACCGATGGCGAAGGCAGATCTCTGGGCCGTTACTGA

>OTU_1613
TACGTAGGGTGCGAGCGTTAATCGGAATTACTGGGCGTAAAGCGTGCGCAGGCGGCTTtttAAGACAGGTGTGAAATCCC
CGGGCTTAACCTGGGAATGGCGCTTGTGACTGGAAGGCTTGAGTGCGGCAGAGGgggATGGAATTCCTGGTGTAGCAGTG
AAATGCGTAGATATCAGGAGGAACACCGATGGCGAAGGCAGTCCCCTGGGTCGACACTGA


>OTU_1670
TACAGAGATGGCAAGCGTTGTTCGGAATCATTGGGCGTAAAGCgcgcgTAGGCGGCCTAGCAAGTCGGATGTGAAATCCC
CTGGCTCACCCAGGGAACTGCATTCGATACTACTAGGCTTGAGGACAGGAGGGGAGAGTGGAACTTCTGGTGGAGCGGTG
AAATGCGTAGATATCAGAAGGAACACCGGTGGCGAAGGCGACTctctGGCCTGTATCTGA

>OTU_1707
TACGAAGGgggCTAGCGTTGCTCGGAATCACTGGGCGTAAAGGGCGCGTAGGCGGCGTTTTAAGTTGGggggTGAAAGCC
TGTGGCTCAACCACAGAATTGCCTTCGATACTGGGACGCTTGAGTGTGGTAGAGGTTGGTGGAACTGCGAGTGTAGAGGT
GAAATTCGTAGATATTCGCAAGAACACCGGTGGCGAAGGCGGCCAACTGGACCATCACTG
>OTU_1715
TACGTAGGAGGCAAGCGTTGTCCGGATTTATTGGGCGTAAAGAGGGCGTAGGCGGTCTTTCAAGTCGGATGTAAAATCTC
CCGGCTCAACTGGGAGGGACCATTCGATACTGTTAGGCTAGAGTGCAGCAGAGGGAGGTGGAATTCCCGGTGTAGTGGTG
AAATGCGTAGATATCGGGAGGAACACCAGTGGCGAAGGCGGCCTCCTGGGCTGCTACTGA

>OTU_1744
TACGAAGGGTGCAAGCGTTACTCGGAATTACTGGGCGTAAAGCGTGCGTAGGTGGTGGTTTAAGTCCGTTGTGAAAGCCC
TGGGCTCAACCTGGGAACTGCAGTGGATACTGGATCACTAGAGTGTGGCAGAGGGTAGTGGAATTCCCGGTGTAGCAGTG
AAATGCGTAGAGATCGGGAGGAACATCAGTGGCGAAGGCGACTGCCTGGGCCAACACTGA

>OTU_1768
TACGTAGGTGGCAAGCGTTGTCCGGATTTACTGGGCGTAAAGGGCGTGTAGGCGGTCCGCTAAGTCCGGTGTGAAATCTC
CCGGCCCAACTGGGAGGGGTCATCGGATACTGGCGGACTAGAGGggggCAGAGGAAGGTGGAATTCCCGGTGTAGCGGTG
AAATGCGTAGATATCGGGAGGAACACCAGTGGCGAAGGCGGCCTTCTGGGCCCCTCCTGA

>OTU_1790
TACGGAGGATGCGAGCGTTATCCGGATTTATTGGGTTTAAAGGGTGCGTAGGCGGTTTATTAAGTCAGCGGTGAAAGTTT
GAGGCTCAACCTTAAAATTGCCGTTGAAACTGGTAGACTTGAGTATAGATGAAGTAGGCGGAATTAGTGGTGTAGCGGTG
AAATGCATAGATATCACTAGGAACTCCGATAGCGAAGGCAGCTTACTAAGGTATAACTGA

>OTU_1882
TACAGAGGGTGCAAGCGTTAATCGGAATTACTGGGCGTAAAGCgcgcgTAGGTGGTTTGTTAAGTTGAATGTGAAATCCC
CGGGCTCAACCTGGGAACTGCATCCAAAACTGGCAAGCTAGAGTAGGGCAGAGGGTGGTGGAATTTCCTGTGTAGCGGTG
AAATGCGTAGATATAGGAAGGAACACCGGTGGCGAAGGCGACCACCTGGGCTCATACTGA


>OTU_1884
TACGTAGGGTGCAAGCGTTAATCGGAATACTGGGCGTAAAGCGTGCGCAGGCGGTTATGCAAGACAGAGGTGAAATCCCC
GGGCTCAACCTGGGAACTGCCTTTGTGACTGCATAGCTAGAGTGCGGCAGAGGgggATGGAATTCCGCGTGTAGCAGTGA
AATGCGTAGATATGCGGAGGAACACCGATGGCGAAGGCAATCCCCTGGGCCTGCACTGAC

>OTU_1891
TACGAAGGgggCTAGCGTTGCTCGGAATTACTGGGCGTAAAGGGCGCGTAGGCGGATCGTTAAGTCAGAGGTGAAATCCC
GGAGCTCAACTTCGGAATTGCCTTTGATACTGGCGATCTTGAGTGTGAgagagGTATGTGGAACTCCGAGTGTAGAGGTG
AAATTCGTAGATATTCGGAAGAACACCAGTGGCGAAGGCGACATACTGGCTCATTACTGA
>OTU_1968
TACGTAGGTGGCAAGCGTTGTCCGGATTTACTGGGCGTAAAGGGCGTGTAGGCGGTCCGTTAAGTCCGGTGTGAAATCTC
CCGGCTCAACTGGGAGAGGTCATCGGATACTGGCGGACTAGAGGggggTAGAGGAAGGTGGAATTCCCGGTGTAGCGGTG
GAATGCGTAGATATCGGGAGGAACACCAGTGGCGAAGGCGGCCTTCTGGGCCCACCCTGA
>OTU_1998
TACGTAGGTGGCAAGCGTTGTCCGGACTTACTGGGCGTAAAGCgcgcgcAGGCGGCACATCAAGTCTGGGGTGAAATCTC
CCGGCTCAACCGGGAGAGGTCTCTAGATACTGATGAGCTTGAGGGGAGTAGAGGAGAGCGGAATTCCCGGTGTAGCGGTG
ATATGCGTAGATATCGGGAGGAACACCAGTGGCGAAGGCGGCTctctGGGCTCTACCTGA

>OTU_2044
TACGGAGGGTGCAAGCGTTAATCGGAATTACTGGGCGTAAAGCGCATGCAGGCGGTTTGTTAAGCGAGATGTGAAAGCCC
CGGGCTCAACCTGGGAACTGCATTTCGAACTGGCAAACTAGAGTTCTTGAGAGGGTGGTAGAATTTCAGGTGTAGCGGTG
AAATGCGTAGAGATCTGAAGGAATACCAGTGGCGAAGGCGGCCACCTGGCAAGTAACTGA
>OTU_2089
TACGAAGGTCCCGAGCGTTATTCGGAATCACTGGGCGTAAAGGGAGCGTAGGCTGTACGGTAAGTCAGATGTGAAATCTC
AGAGCTCAACTCTGAAACTGCATCCGATACTGCCGTACTAGAGTAATGGAGGGGTAACTGGAATTCTCGGTGTAGCAGTG
AAATGCGTAGATATCGAGAGGAAGACCAACGGCGAAGGCAGGTTACTGGACATTTACTGA
>OTU_2106
TACAGAGGgggCAAGCGTTGTTCGGAATTACTGGGCGTAAAGGGCGCGTAGGCGGCCTTTTAAGTCGAACGTGAAATCCC
CGGGCTCAACCCGGGAACTGCGTCCGAGACTGGAAGGCTCGAATCCGGGAGAGGGATGTGGAATTCCAGGTGTAGCGGTG
AAATGCGTAGATATCTGGAGGAACATCGGTGGCGAAGGCGGCATCCTGGACCGGTATTGA

>OTU_2108
TACGGAGGgggCTAGCGTTGTTCGGAATACTGGGCGTAAAGCgcgcgTAGGCGACCAGTCAGTCAGGGGTGAAATCCCGG
GGCTCAACCCCGGAACTGCCTTTGATACTGCTGGTCTTGAGTTCGAgagagGTGAGTGGAATTCCGAGTGTAGAGGTGAA
ATTCGTAGATATTCGGAGGAACACCAGTGGCGAAGGCGGCTCACTGGCTCGATACTGACG

>OTU_2156
TACGGAGGGCGCGAGCGTTGTTCGGAATCATTGGGCGTAAAGCGGGTGTAGGCGGCTTGGTAAGTCGGTTGTGAAATCCC
TGGGCCCAACCCAGGAACTGCAGCCGAAACTGCCTCGCTAGAGTCCCGGAGAGGGTGGCGGAATTCCCGGTGTAGAGGTG
AAATTCGTAGATATCGGGAGGAACACCAGTGGCGAAGGCGGCCACCTGGACGGTGACTGA

>OTU_2224
TACTAGCGGTCCAAGTCGCAGCCATTtttATTGGGTCTAAAACATCCGTAGCTTGCTTGATAAGTTTCCTGTGAAATCCT
ATCTCTTAAaaaTAGGGCGTGCAAGAAATACTATCAAGCTAGAGACCGGAAGACGTAAGGAGTACGATTGAGGTAGCGGT
AAAATGTTTTAATCTTGGTCGGACTAACGAGAGCGAAGGCACCTTACGAGGACGGTTCTG

>OTU_2284
TACGAAGGgggCTAGCGTTGTTCGGAATTACTGGGCGTAAAGCGTGCGCAGGCGGCTTCTCAAGTCAGTGGTGAAAGCCC
GGAGCTCAACTCCGGAATTGCCATTGAAACTGTGAGGCTTGAGGACGAgagagGTGAGTGGAATTCCCAGTGTAGAGGTG
AAATTCGTAGATATTGGGAAGAACACCGGTGGCGAAGGCGGCTCACTGGCTCGTTTCTGA

>OTU_2290
TACTAGCGGTCCAAGTTGCAGCCATTATTATTGGGTCTAAAACATCCGTAGCTTGCTTAGTAAGTTttttGTGAAATCCT
ATTCCTCAAGGATAGGGCGTGCAGAAAATACTGCCAAGCTAGAGATCGGAAGACGTAAGAAGTACGTTCGAAGTAACGGT
AAAATGTGTTAATCTTGAACGGACTTACAATAGCGAAGGCATCTTACGAGTACGGTTCTG


>OTU_2325
GACGAAGGTGACAAGCGTTGTTCGGTATTACTGGGCTTAAAGCGTgtgtAGGCGGAACGGTTAGCGTCTTGTGAAAGCCc
ccGGCTTAACCGGGGAACTGCTGGACGAACTGCTGTTCTTGAGGCAAGTAGGGGTGCACGGAACTCTTGGTGGAGCGGTG
AAATGCGTAGATATCAAGAGGAACGCCGGTGGAGAAGTCGGTGCACTGGGCTTGTCCTGA

>OTU_2346
TACGGAGGGTCCAAGCGTTGTCCGGATTTATTGGGTGTAAAGGGTgtgtAGGCGGGCTTGCAAGTCAGAGGTGAAAGCCT
GCGGCTCAACCGTAGAACTGCCTCTGATACTGCAGATCTTGAGTCCTGGAGAGGTTGCTGGAATTCGTGGTGTAGCGGTG
AAATGCGTAGATATCACGAGGAACACCGGTTACGAAGGTGGGCAACTAGACAGGCACTGA

>OTU_2348
TACGGAGGGTGCAAGCGTTAATCGGAATTACTGGGCGTAAAGCGTGCGTAGGCGGTTTATTAAGTCAGATGTGAAAGCCC
CGGGCTTAACCTGGGAACTGCATTTGAAACTGGTCAACTAGAGTATGGTAGAGGAAAGTGGAATTTCTGGTGTAGCGGTG
AAATGCGTAGATATCAGAAGGAACATCAATGGCGAAGGCAGCTTTCTGGACCAATACTGA
>OTU_2376
CACGTAAGGGGCGAGCGTTGTTCGGAATTATTGGGCGTAAAGGGCGTGTAGGCGGCTCTGCAAGCCTGGTGTTAAAGGTC
AAGGCTCAACCTTGATTTTGCGCCGGGAACTGTGGGGCTAGAGTTCAGGAGGGGAAGCTGGAATTCCTGGTGTAGGGGTG
AAATCTGTAGATATCAGGAAGAACACCGGTGGCGAAGGCGAGCTTCTGGCCATGGACTGA


>OTU_2383
GACGGAGGTGGCGAGCGTTGCTCGGATTCATTGGGTGTAAAGGGTCGGTAGGCGGTTTGGTAAGTGCTCGGTGAAATCCT
GCGGCTTAACCGCAGAACGTCCGGGTAGACTGTCAGACTTGAGGACCGGAGGGGCAGGTGGAATTCCCGGTGTAAGGGTG
AAATCTGTAGAGATCGGGAGGAACACCAGTGGCGAAGGCGGCCTGCTAGACGGTACCTGA
>OTU_2388
GACGGgggAGGCAAGCGTTGTCCGGAATTATTGGGCGTAAAGAGCGCGTAGGTGGTTTGTAAAGTCATTTGTGAAAACTT
TAGGCTTAACTTAAAGACTGCAAGTGATACTGACAAACTTGAGTACAGTAGAGGAAAGTGGAATTCCTGGTGTAGCGGTG
AAATGCGCAGATATCAGGAAGAACACCAGTGGCGAAGGCGGCTTTCTGGGCTGTTACTGA
>OTU_2392
TACGTAGGTCCCGAGCGTTGTCCGGATTTATCGGGCGTAAAGCGAGCGCAGGCGGTTTAATAAGTCTGAAGTTAAAGGCA
GTGGCTTAACCATTGTTCGCTTTGGAAACTGTTAGACTTGAGTGCAGAAGGGGAGAGTGGAATTCCATGTGTAGCGGTGA
AATGCGTAGATatatGGAGGAACACCGGTGGCGAAAGCGGCTctctGGTCTGTAACTGAC

>OTU_2403
TACTAGCGGTCCAAGTCGCAGCCATTtttATTGGGTCTAAAACATCCGTAGCTTGCTTGATAAGTTTCTTGTGAAATCCG
GCTTCTTAAAAGTCGGGCgcgcAAGAAGTACTGTCAAGCTAGAGACTGGGAGACGTAGGAAGTACGTTGGGAGTAGCGGT
GAAATGTGTTAATCCCCGACGGACTCACAATAGCGAAGGCATCCTACGAGAACAGTTCTG
>OTU_2406
GACGGggggTCCAAGCGTTGTTCGGAATCATTGGGCGTAAAGCGTGTGCAGGTGGTTTTGTAAGTTGGATGTGAAAGCCC
CGGGCTTAACTCGGGAAGTGCATTCAAAACTGCAAAACTTGAGTATGGAAGAGGGTCGTGGAATTCCAGGTGTAGTGGTG
AAATACGTAGATATCTGGAGGAACACCGGTGGCGAAGGCGGCGACCTGGTCCTATACTGA

>OTU_2410
TACGGAAGGCGCAAACGTTGTTCGGTGTCATTGGGCATAAAGGGCACGTAGGCGGCTGGGTATGTCAGGGGTGAAATCCC
CGAGCTCAACTTGGGAATTGCCTCTGAAACTGCCCGGCTTGAGGACCGGAGGgggAAGCGGAACGTTGCATGTAACGGTG
AAATGTATAGATATGCAACGGAAGGCCGGTGGCGAAGGCGGCTTCCTGGACGGTACCTGA

>OTU_2426
TACATAAGGAGCAAGCGTTGTCCGGAATTATTGGGCGTAAAGAGCTCGTAGGCGGTCTTAAAAGTCAGGTGTAAAATTAT
CAGGCTTAACTTGATACGGTCATCTGAAACTCTAAGACTTGAGGTTAGAAGAGGAAAGCGGAATTCCCGGTGTAGCGGTG
AAATGCGTAGATATCGGGAGGAACACCAGTGGCGAAGGCGGCTTTCTGGTCTATCTCTGA


>OTU_2434
TACGTAGGTGGCGAGCGTTGTCCGGATTTACTGGGCGTAAAGGGCGTGCAGGCGGTTCGTTAAGTTCAGGGTGAAAGCTC
CCGGCTCAACTGGGAGAGGTCTTTGGATACTGGCGGACTTGAGGggggTAGAGGAGAGTGGAATTCTCGGTGTAGTGGTG
ATATGCGTAGATATCGAGAGGAACACCAGTGGCGAAGGCGGCTctctGGGCCCTACCTGA

>OTU_2486
TACAGAGGTGGCGAGCGTTGTTCGGAATTATTGGGCGTAAAGAGCACGTAGGTGGATTTGTAAGTCAGATGTGAAAGCCT
TCTGTTCAACGGAAGAATTGCGTCTGAAACTACAAACCTTGAGTATAGGAGGGGAGAGTGGAACTTCTGGTGGAGCGGTG
AAATGCGTAGATATCAGAAGGAACGCCGGCGGCGAAAGCGACTctctGGCCTATAACTGA
>OTU_2513
TACGTAGGTGGCAAGCGTTATCCGGAATTATTGGGCGTAAAGCgcgcgTAGGCGGCGAGATTAGTCTGATGTGAAAGCCc
ccGGCTCAACCGGGGAAGGTCATTGGAAACTGTTTCGCTTGAGTGCAGAAGAGGAGAGTGGAATTCCATGTGTAGCGGTG
AAATGCGCAGAGATATGGAGGAACACCAGTGGCGAAGGCGGCTctctGGTCTGCAACTGA
>OTU_2595
GACAGAGGGTGCGAACGTTGCTCGGAATACTGGGCGTAAAGCGTgtgtAGGCGGCCACGCAAGTCGGATGTGAAAGCCCC
AGGCTCAACCTGGGAAGTGCACCCGATACTGCATGGCTCGAGTACCGGAGAGGTTGGTGGAATTCTCGGTGTAGAGGTGA
AATTCGTAGATATCGAGAGGAACACCGGTGGCGAAGGCGGCCAACTGGACGAGTACTGAC

>OTU_2643
TACTAGCGGTCCAAGTCGCAACCATTtttATTGGGTCTAAAACATCCGTAGCTTGCTCGGTAAGTTTCTTGTGAAATCCT
GTCtctcAAAGATAGGGCgcgcAGGAAATACTGCCAAGCTAGAGACTGGGAGACGTAAGAAGTACGTTCGAAGTAGCGGT
AAAATGTTTTAATCTCGAACGGACTCACAATAGCGAAGGCATCTTACGAGAACAGTTCTA

>OTU_2670
TACGGAGGGTGCAAGCGTTGTTCGGATTTACTGGGCGTAAAGGGCGTGTAGGCGGAGATGTAAGCCGGAGGTGAAAGCCC
CAGGCTCAACCTGGGAACTGCTCCCGGAACTGCATCTCTAGagagagTCAGAGGCAGGTGGAATTCCAGGTGTAGAGGTG
AAATTCGTAGAGATCTGGAGGAACACCGGCGGCGAAGGCGGCCTGCTGGGACTCTTCTGA


>OTU_2687
TACCAGCACCCCGAGTGGTCGGGACGATTATTGGGCCTAAAGCATCCGTAGCCGGTTCTGCAAGTCCcccGTTAAATCCA
GCTGCTCAACAGATGGGCCGCGGAGGATACTACAGAGCTAGGAGGCAGGAGAGGCAAGCGGTACTCAGTGGGTAGGGGTA
AAATCCGTTGATCCATTGAAGACCACCAGTGGCGAAGGCGGCTTGCCAGAATGCGCTCGA

>OTU_2779
TACGTATGAGGCAAGCGTTGTCCGGATTTACTGGGCGTAAAGGGAGCGCAGGTGGCTGAGTTCGTCCGTGGTGTAAGCTC
CAGGCTTAACTTGGAGAGGTCCATGGATACTGCTCGGCTTGAGGGCGGTAGAGGAGCACGGAATTCCTGGTGTAGTGGTG
AAATGCGTAGATATCAGGAGGAACACCAGTGGCGAAAGCGGTGCTCTGGGCCGTCCCTGA
>OTU_2788
TACGGAGGGTGCAAGCGTTACTCGGAATCACTGGGCGTAAAGGACGCGTAGGCGGGAAGCCAAGTCTGATGTGAAATCCT
ATGGCTTAACCATAGAACTGCATTGGAAACTGGTTACCTAGAGTATGGGAGGGGAGATGGAATTAGTGGTGTAGGGGTAA
ATCCGTAGATATCACTAGGAATACCCAAAGCGAAGGCGATCTCCTGGAACATAACTGACG


>OTU_2793
TACTAGCGGTCCAAGTCGCAGCCATTtttATTGGGTCTAAAACATCCGTAGCTTGCTTGATAAGTTTCTTGTGAAATCCG
GCTTCTTAAAAGTCGGGCGTGCAAGAAGTACTGCCAAGCTAGAGACTGGGAGACGTAGGAAGTACGGTCAAAGTAATGGT
AAAATATGTTAATCTTGGCCGGACTCACAACAGCGAAGGCATCCTACGAGAACAGTTCTG

>OTU_2865
TACGTAGGGCGCAAGCGTTGTCCGGATTTATTGGGCGTAAAGCGAGCGCAGGCGGTTAGATAAGTCTGAAGTTAAAGGCT
GTGGCTTAACCATAGTATGCTTTGGAAACTGTTTAACTTGAGTGCAGAAGGGGAGAGTGGAATTCCATGTGTAGCGGTGA
AATGCGTAGATatatGGAGGAACACCGGTGGCGAAAGCGGCTctctGGTCTGTAACTGAC

>OTU_2927
TACGTAGGGAGCTAGCGTTACCCGGAATTACTGGGCGTAAAGGGCGCGTAGGCGGCTGAATAAGTCTCTTGTGAAAGCTC
CCGGCTTAACTGGGAGAGGTCAAGGGATACTATTCGGCTGGAGGGCAGTAGAGGAAGGCGGAATTCCCGGTGTAGCGGTG
AAATGCGTAGATATCGGGAGGAACACCAGTGGCGAAAGCGGCCTTCTGGGCTGTGCCTGA

>OTU_2933
GACAGAGGTGGCAAGCGTTGTTCGGATTTACTGGGCTTAAAGGGCGTGTAGGCGTCCTGGTAAGTCAGATGTGGAAGCCT
TGGGCTCAACCCAAGAAGTGCATTTGAAACTGCCAGGATTGAGTCGTGCAAGGGAGGGCGGAATTCCTGGTGTAGCGGTG
AAATGCGTAGATATCAGGAGGAAGGCCGGTGGCGAAGGTGGCCCTCTGGGCAATGACTGA

>OTU_2944
AACCAGCTCTTAGAGTGGTGATCATGTTTATTTGGCTTAAAGTGTGCGTAGCAGGACAGCGTAAGTCCCCTGTGAAATGC
TAGGTCTTAAGCTTAGCGCGTGCCGGGGATACTGTGCGTCTTGGGACCGGGATAGGTGTAATGTACGCGTTGGGTAGGGG
TGAAATCCGATAATCCAACGCGGACAACCGGTGGCGAAGGCGTTACACTGGAACGGGTCC


>OTU_2955
TACGAAGGgggCTAGCGTTGCTCGGAATCACTGGGCGTAAAGGGCGCGTAGGCGGCGTTtttAAGTTGGgggTGAAAGCC
TGTGGCTCAACCACAGAATTGCCTCCGATACTGGGACGCCTGGGTGTGGTAGAGGTTGGTGGAACTGCGAGTGTAGAGGT
GAAATTCGTAGATATTCGCAAGAACACCGGTGGCGAAGGCGGCCAACTGGACCATCACTG

>OTU_2975
TACGTAGGgggCAAACGTTGCTCGGAATTACTGGGCGTAAAGGGTgtgtAGGCGGCTGAGCAAGTCAACGATGAAATCCC
GAGGCTTAACTTCGGAACTGTCCTTGAAACTGCTTAGCTTGAGGATAGTTGAAGAGAATGGAATTCCCGGTGGAGCGGTG
AAATGCGTAGATATCGGGAGGAACACCTGAGGCGAAGGCGATTCTCTAAGCTACTCCTGA

>OTU_2994
TACGGAGGGCGCGAGCGTTAATCGGAATTACTGGGCGTAAAGCGCACGCAGGCGGATTGTTAAGCTAGAGGCGAAAGCCC
CGCGCTCAACGTGGGAATTGCCTTTAGAACTGGCAGTCTAGAGTCTTGGAGAGGGGAGTGGAATTCCAGGTGTAGCGGTG
AAATGCGTAGAGATCTGGAGGAACATCAGTGGCGAAGGCGACTCCCTGGCCAAAGACTGA

>OTU_2995
GACGAAGGTGGCTAGCGTTGTTCGGAATCACTGGGCTTAAAGCGCACGCAGGCGGTTCATCAAGCGTCTTGTGAAATCCC
TCGGCTCAACCGAGGAATTGCTTGGCGAACTGATGGACTTGAGGCAGGCAGGGGCGAGTGGAACTCTTGGTGGAGCGGTG
GAATGCGTAGATATCAAGAGGAACGTCGGTGGCGAAGGCGACTCGCTGGGCCTGTCCTGA

>OTU_3009
TACGTAGGTCTCAAGCGTTATCCGGATTTACTGGGCGTAAAGTGTCCGTAGTCTGAATTATAAGTCTGTTTTCAAATCCT
ACGACTCAATCGTAGAAAGGGAGTGGACACTGCAATTCTAGAAGTATCTAGGGGTTAGTGGAATTTCCGGTGGAGCGGTG
AAATGCGTTGATATCGGAAGGAACGCCGAAAGCGAAAGCAGCTAACTATAGAATACTTGA
>OTU_3014
TACGTAGGAGGCGAGCGTTATCCGGATTTACTGGGCGTAAAGAGTGCGTAGGCGGCTTTTCAAGTCGGATGTGAAATCTC
CCGGCTCAACCGGGAGGGATTATCCGATACTGCTGGGCTAGAGGGCAGCAGGAGGAAGTGGAATTCCCGGTGTAGTGGTG
AAATGCGTAGATATCGGGAGGAACACCAGTGGCGAAGGCGGCTTCCTAGGCTGTTTCTGA

>OTU_3020
GACAGAGGTGGCAAGCGTTGTTCGGATTTACTGGGCGTAAAGAGCGTGTAGGCGGTTGGGCAAGTCAGTTGTGAAATCCT
ATGGCTTAACCATGGAATTGCTTCTGATACTGCTCGGCTAGAGTGCAGGAGAGGAGAGTGGAATTTCCAGTGTAGCGGTG
AAATGCGTAGATATTGGAAGGAACACCGGTGGCGAAGGCGGCTctctGGCCTGTAACTGA

>OTU_3067
TACGGggggAGCGAGCGTTGTTCGGAATCACTGGGCGTAAAGGGTgtgtAGGCGGGTAAGTAAGTCGGGCGTGAAAACTC
CAGGCTCAACCTGGAGCCTGCGTTCGAAACTGCTTGTCTTGAGTACGGGAGAGGAAAGTGGAATTCCTGGTGTAGCGGTG
AAATGCGTAGATATCAGGAGGAACACCGGTGGCGAAGGCGGCTTTCTAGACCGATACTGA

>OTU_3069
TACGGgggTGGCGAGCGTTACTCGGATTTATTGGGTGTAAAGGACAGGTAGGTGTCCCGACAAGTTAAGAGTGAAATCCT
GCAGCTCAACTGCAGAACTGCTTTTAAAACTGTCGGGATTGAGGCTAGAAGAGGAGAGCGGAATTCCCGGTGTAAGGGTG
AAATCTGTAGAGATCGGGAGGAACACCAGTGGCGAAGGCGGCTctctGGTCTAGCCCTGA

>OTU_3074
TACGTAGGTGGCGAGCGTTATCCGGATTTATTGGGCGTAAAGAGGGCGCAGGCGGTTtttCAAGTCGGATGTAAAATCTC
CCAGCTTAACTGGGAGGGACCATGCGATACTGTTAAACTAGAGGGCAACAGGgggAGGTAGAATTCCCGGTGTAGTGGTG
ATATGCGTAGATATCGGGAGGAATACCAGTGGCGAAGGCGGCCTCCTAGGTTGTTACTGA

>OTU_3157
TACGGGAGTGGCAAGCGTTATCCGGAATTATTGGGCGTAAAGCGTCCGCAGGCGGCCCAGAAAGTCTGCTGTTAAAACGT
GGAGCTTAACTCCATCATGGCAGTGGAAACTGTTGGGCTTGAGTGTGGTGGgggCAGAGGGAATTCCCGGTGTAGCGGTG
AAATGCGTAGATATCGGGAAGAACACCAATGGCGAAGGCGCTCTGCTGGGCCATAACTGA

>OTU_3164
TACGTAGGGTGCGAGCGTTAATCGGAATTACTGGGCGTAAAGCGTGCGCAGGCGGTTCGCTAAGACCGATGTGAAATCCC
CGGGCTTAACCTGGGAACTGCATTGGTGACTGGCGGGCTAGAGTGTGGCAGAGGGGAGTAGAATTCCACGTGTAACAGTG
AAATGCGTAGAGATGTGGAGGAATACCGATGGCGAAGGCAGCCcccTGGGCCAACACTGA

>OTU_3203
TACGAAGGTGGCTAGCGTTGTTCGGAATCACTGGGCTTAAAGAGCACGTAGGCGGCCTGTCAAGCGTCTTGTGAAATCCC
TCGGCTCAACCGAGAAACGGCTGGGCGAACTGGCAGGCTTGAGGTAGGTAGGGGCGCACGGAACTCTTGGTGGAGCGGTG
GAATGCGTAGATATCAAGAGGAACGCCGGTGGCGAAGGCGGTGCGCTGGGCCTATCCTGA

>OTU_3206
TACGGAGGGAGCTAGCGTTGTTCGGAATTACTGGGCGTAAAGCGCACGTAGGCGGCTTTTCAAGTCAGGGGTGAAATCCC
GGGGCTCAACCCCGGAACTGCCCTTGAAACTGGATGGCTAGAATCCTGGAGAGGCGAGTGGAATTCCGAGTGTAGAGGTG
AAATTCGTAGATATTCGGAAGAACACCAGTGGCGAAGGCGACTCGCTTGACAGGTATTGA
